# Supplementary material for: Prospects of Genomic Prediction in the USDA Soybean Germplasm Collection: Historical Data Creates Robust Models for Enhancing Selection of Accessions
Source: G3 (Bethesda). 2016 May 31;6(8):2329–41. doi: 10.1534/g3.116.031443 (PMC4978888; doi:10.1534/g3.116.031443)
Supplement: Supplemental Material [file supp_g3.116.031443_TableS1.xlsx]

## Sheet: Sheet1
	Oil							Protein							Yield
	One/Group		Group/All		One/All			One/Group		Group/All		One/All			One/Group		Group/All		One/All
Trial	Est.	95 % CI	Est.	95 % CI	Est.	95 % CI		Est.	95 % CI	Est.	95 % CI	Est.	95 % CI		Est.	95 % CI	Est.	95 % CI	Est.	95 % CI
1MN63	0.75	[0.68; 0.81]	0.76	[0.67; 0.83]	0.8	[0.73; 0.86]		0.71	[0.64; 0.78]	0.53	[0.42; 0.63]	0.66	[0.57; 0.74]		0.82	[0.77; 0.86]	0.73	[0.67; 0.79]	0.79	[0.74; 0.84]
2MN81	0.76	[0.70; 0.82]	0.77	[0.70; 0.82]	0.78	[0.72; 0.83]		0.6	[0.52; 0.68]	0.62	[0.54; 0.69]	0.66	[0.58; 0.72]		0.63	[0.55; 0.70]	0.64	[0.55; 0.72]	0.65	[0.56; 0.73]
3MN83.1	0.7	[0.62; 0.78]	0.71	[0.62; 0.78]	0.75	[0.67; 0.82]		0.62	[0.54; 0.70]	0.73	[0.64; 0.80]	0.75	[0.67; 0.81]		0.63	[0.52; 0.72]	0.59	[0.48; 0.69]	0.62	[0.51; 0.71]
4MN87	0.57	[0.41; 0.70]	0.62	[0.42; 0.74]	0.64	[0.44; 0.77]		0.55	[0.30; 0.72]	0.72	[0.59; 0.81]	0.73	[0.59; 0.82]		0.68	[0.54; 0.78]	0.72	[0.58; 0.82]	0.73	[0.60; 0.83]
5MN90	0.7	[0.54; 0.83]	0.92	[0.85; 0.97]	0.92	[0.84; 0.97]		0.69	[0.46; 0.85]	0.92	[0.81; 0.96]	0.93	[0.83; 0.96]		0.81	[0.69; 0.90]	0.79	[0.60; 0.90]	0.79	[0.61; 0.91]
MN945	0.67	[0.60; 0.73]	0.64	[0.55; 0.72]	0.66	[0.58; 0.74]		0.57	[0.49; 0.64]	0.6	[0.49; 0.68]	0.64	[0.54; 0.72]		0.61	[0.53; 0.68]	0.54	[0.44; 0.62]	0.55	[0.46; 0.64]
MN0102	0.88	[0.84; 0.91]	0.83	[0.76; 0.87]	0.87	[0.83; 0.91]		0.76	[0.70; 0.81]	0.6	[0.53; 0.66]	0.74	[0.67; 0.79]		0.75	[0.70; 0.80]	0.73	[0.67; 0.78]	0.75	[0.70; 0.80]
1IL64	0.77	[0.64; 0.86]	0.81	[0.69; 0.88]	0.81	[0.70; 0.89]		0.41	[0.29; 0.53]	0.29	[0.13; 0.44]	0.34	[0.17; 0.49]		0.73	[0.64; 0.80]	0.73	[0.63; 0.80]	0.75	[0.66; 0.82]
1IL66	0.76	[0.69; 0.81]	0.68	[0.61; 0.74]	0.71	[0.64; 0.77]		0.6	[0.52; 0.67]	0.67	[0.60; 0.74]	0.7	[0.63; 0.76]		0.79	[0.74; 0.83]	0.73	[0.67; 0.78]	0.77	[0.72; 0.81]
2IL81.1	0.85	[0.82; 0.88]	0.85	[0.82; 0.88]	0.87	[0.83; 0.89]		0.44	[0.38; 0.50]	0.5	[0.44; 0.56]	0.54	[0.48; 0.59]		0.77	[0.73; 0.80]	0.75	[0.71; 0.78]	0.77	[0.73; 0.80]
2IL81.2	0.61	[0.52; 0.68]	0.55	[0.47; 0.62]	0.6	[0.52; 0.68]		0.58	[0.51; 0.64]	0.59	[0.52; 0.65]	0.61	[0.55; 0.67]		0.53	[0.44; 0.61]	0.54	[0.42; 0.64]	0.57	[0.47; 0.66]
3IL83.1	0.64	[0.54; 0.73]	0.7	[0.63; 0.76]	0.73	[0.66; 0.79]		0.68	[0.62; 0.73]	0.62	[0.55; 0.67]	0.67	[0.61; 0.72]		0.44	[0.32; 0.54]	0.42	[0.31; 0.52]	0.48	[0.37; 0.58]
3IL83.2	0.73	[0.66; 0.80]	0.81	[0.74; 0.86]	0.82	[0.76; 0.87]		0.52	[0.42; 0.61]	0.67	[0.56; 0.76]	0.7	[0.59; 0.78]		0.75	[0.63; 0.83]	0.76	[0.67; 0.82]	0.78	[0.70; 0.84]
3IL84	0.31	[0.03; 0.51]	0.81	[0.60; 0.90]	0.81	[0.59; 0.90]		0.44	[0.17; 0.63]	0.75	[0.57; 0.86]	0.74	[0.57; 0.86]		0.63	[0.43; 0.77]	0.78	[0.61; 0.88]	0.78	[0.61; 0.87]
4IL87	0.74	[0.69; 0.78]	0.7	[0.65; 0.75]	0.74	[0.69; 0.79]		0.58	[0.52; 0.64]	0.53	[0.46; 0.60]	0.58	[0.52; 0.64]		0.67	[0.60; 0.73]	0.62	[0.54; 0.68]	0.64	[0.56; 0.71]
5IL90	0.53	[0.44; 0.61]	0.51	[0.41; 0.60]	0.53	[0.44; 0.61]		0.36	[0.26; 0.45]	0.48	[0.39; 0.56]	0.49	[0.41; 0.57]		0.69	[0.62; 0.75]	0.68	[0.60; 0.74]	0.71	[0.64; 0.77]
IL945	0.56	[0.50; 0.61]	0.5	[0.42; 0.58]	0.61	[0.54; 0.66]		0.58	[0.53; 0.62]	0.33	[0.26; 0.40]	0.52	[0.47; 0.57]		0.76	[0.73; 0.79]	0.68	[0.63; 0.71]	0.76	[0.73; 0.79]
IL0102	0.69	[0.63; 0.75]	0.7	[0.64; 0.75]	0.77	[0.71; 0.81]		0.61	[0.55; 0.67]	0.51	[0.43; 0.59]	0.6	[0.53; 0.67]		0.55	[0.46; 0.62]	0.63	[0.54; 0.71]	0.64	[0.55; 0.72]
MS923	0.79	[0.75; 0.82]	0.76	[0.72; 0.80]	0.79	[0.75; 0.82]		0.59	[0.52; 0.66]	0.6	[0.54; 0.65]	0.67	[0.62; 0.72]		0.64	[0.58; 0.70]	0.61	[0.53; 0.67]	0.63	[0.56; 0.69]
MS945	0.68	[0.64; 0.73]	0.66	[0.61; 0.71]	0.68	[0.63; 0.73]		0.5	[0.44; 0.56]	0.38	[0.31; 0.45]	0.53	[0.46; 0.60]		0.8	[0.77; 0.83]	0.74	[0.70; 0.77]	0.78	[0.75; 0.81]
MS967	0.62	[0.57; 0.66]	0.57	[0.51; 0.61]	0.6	[0.56; 0.64]		0.56	[0.51; 0.60]	0.47	[0.41; 0.52]	0.55	[0.50; 0.60]		0.69	[0.63; 0.72]	0.54	[0.48; 0.60]	0.66	[0.61; 0.70]
MS989	0.65	[0.58; 0.72]	0.59	[0.47; 0.68]	0.64	[0.54; 0.72]		0.5	[0.41; 0.58]	0.44	[0.33; 0.53]	0.52	[0.43; 0.60]		0.6	[0.46; 0.69]	0.51	[0.36; 0.63]	0.56	[0.42; 0.66]
MS2000_02	0.73	[0.65; 0.79]	0.67	[0.60; 0.73]	0.74	[0.65; 0.80]		0.63	[0.58; 0.67]	0.57	[0.51; 0.62]	0.65	[0.60; 0.69]		0.5	[0.40; 0.58]	0.43	[0.32; 0.53]	0.49	[0.38; 0.58]
MS2001_03	0.57	[0.44; 0.67]	0.7	[0.59; 0.77]	0.7	[0.60; 0.77]		0.38	[0.22; 0.51]	0.5	[0.35; 0.62]	0.52	[0.37; 0.64]		0.68	[0.53; 0.77]	0.64	[0.48; 0.74]	0.69	[0.55; 0.78]
2KY81	0.64	[0.58; 0.69]	0.55	[0.48; 0.61]	0.6	[0.53; 0.65]		0.44	[0.36; 0.51]	0.41	[0.33; 0.48]	0.46	[0.38; 0.53]		0.35	[0.26; 0.43]	0.17	[0.08; 0.26]	0.21	[0.11; 0.30]
NB.2009	0.55	[0.52; 0.59]	0.46	[0.42; 0.49]	0.55	[0.52; 0.58]		0.52	[0.49; 0.54]	0.48	[0.45; 0.50]	0.53	[0.50; 0.56]
