# Supplementary material for: Prospects of Genomic Prediction in the USDA Soybean Germplasm Collection: Historical Data Creates Robust Models for Enhancing Selection of Accessions
Source: G3 (Bethesda). 2016 May 31;6(8):2329–41. doi: 10.1534/g3.116.031443 (PMC4978888; doi:10.1534/g3.116.031443)
Supplement: Supplemental Material [file supp_g3.116.031443_TableS2.xlsx]

## Sheet: Sheet1
		Group/All					One/All					One/Group
		None	L	S	B		None	L	S	B		None	L	S	B
MN945		0.557764	0.555953	0.501947	0.458135		0.582033	0.568262	0.524873	0.461014		0.55627	0.458711	0.543475	0.328522
MN0102		0.722464	0.59749	0.568604	0.454149		0.741734	0.621847	0.603125	0.48975		0.758073	0.591881	0.648874	0.484678
1MN63		0.68941	0.747888	0.628306	0.686023		0.789971	0.795854	0.719136	0.74037		0.821851	0.821455	0.758306	0.759123
1IL64		0.721369	0.694318	0.495509	0.487633		0.741709	0.712516	0.513609	0.504986		0.736579	0.70141	0.506994	0.508302
1IL66		0.734721	0.723384	0.635592	0.618799		0.764648	0.756977	0.66098	0.640477		0.789578	0.777652	0.644715	0.628093
2IL81.1		0.746214	0.742057	0.640061	0.618144		0.764061	0.757693	0.656471	0.636502		0.765977	0.761951	0.671561	0.650508
2IL81.2		0.530449	0.508055	0.480638	0.457569		0.564131	0.536303	0.512273	0.483942		0.539058	0.524221	0.498612	0.483013
3IL83.1		0.422493	0.400794	0.369459	0.351479		0.496298	0.468221	0.440659	0.429438		0.444497	0.43437	0.424416	0.403107
3IL83.2		0.758473	0.584848	0.704572	0.498916		0.777578	0.609912	0.724597	0.519909		0.762172	0.600947	0.71502	0.496967
3IL84		0.784076	0.709568	0.6891	0.538998		0.783118	0.713071	0.689529	0.537925		0.663552	0.589772	0.587934	0.366354
4IL87		0.614185	0.570437	0.565805	0.515781		0.640855	0.590213	0.588784	0.539571		0.676209	0.623784	0.636586	0.580991
5IL90		0.67046	0.658582	0.6235	0.611108		0.705054	0.695789	0.662063	0.645944		0.688209	0.670699	0.629598	0.622834
IL945		0.673741	0.526775	0.6031	0.451128		0.758177	0.628005	0.65858	0.522073		0.758888	0.661655	0.676105	0.559373
IL0102		0.6334	0.557095	0.59448	0.513469		0.644329	0.571941	0.611685	0.527798		0.549945	0.502315	0.526385	0.477896
MS923		0.607508	0.556473	0.607212	0.535945		0.637076	0.582517	0.636479	0.561749		0.642246	0.575719	0.645352	0.557477
MS945		0.739322	0.550134	0.739257	0.53616		0.783338	0.564612	0.783393	0.552693		0.799655	0.575194	0.799184	0.563969
MS967		0.547429	0.485534	0.523875	0.474732		0.657302	0.606049	0.645609	0.596495		0.684839	0.629405	0.671034	0.622542
MS989		0.513598	0.392628	0.47405	0.356614		0.557994	0.456839	0.50517	0.413677		0.608695	0.597322	0.567566	0.541624
MS2000_02		0.440046	0.438601	0.436926	0.438275		0.495905	0.496317	0.491991	0.490134		0.495417	0.494422	0.491855	0.491177
MS2001_03		0.64371	0.53145	0.595516	0.502027		0.695272	0.563648	0.652798	0.537099		0.69291	0.534695	0.670988	0.542724
2KY81		0.160602	0.151267	0.124657	0.109641		0.201939	0.184983	0.150205	0.133583		0.348347	0.346161	0.252423	0.237935
Mean		0.61483	0.556349	0.552484	0.486415		0.656311	0.59436	0.592	0.522149		0.656332	0.593988	0.598428	0.519391
