# Supplementary material for: Prospects of Genomic Prediction in the USDA Soybean Germplasm Collection: Historical Data Creates Robust Models for Enhancing Selection of Accessions
Source: G3 (Bethesda). 2016 May 31;6(8):2329–41. doi: 10.1534/g3.116.031443 (PMC4978888; doi:10.1534/g3.116.031443)
Supplement: Supplemental Material [file supp_g3.116.031443_TableS3.xlsx]

## Sheet: TrialTable
		Training
	OIL	1MN63	2MN81	3MN83.1	4MN87	5MN90	MN945	MN0102	1IL64	1IL66	2IL81.1	2IL81.2	3IL83.1	3IL83.2	3IL84	4IL87	5IL90	IL945	IL0102	MS923	MS945	MS967	MS989	MS2000_02	MS2001_03	2KY81	NB.2009
Testing	1MN63		0.641637	0.499816	0.3474	0.559603	0.553644	0.649679	0.673701	0.592696	0.672854	0.553535	0.647056	0.628983	0.438509	0.581883	0.552603	0.518521	0.666327	0.228578	0.13817	0.279172	0.0534201	0.31005	0.256104	0.345157	0.66997
	2MN81	0.684323		0.551908	0.353882	0.568642	0.551456	0.566621	0.633782	0.532322	0.662104	0.41924	0.583935	0.563655	0.415682	0.564523	0.538847	0.52365	0.576959	0.203798	0.194575	0.309127	-0.0566286	0.301689	0.321719	0.286832	0.606434
	3MN83.1	0.538158	0.564844		0.593416	0.397146	0.600399	0.546118	0.317435	0.439985	0.43479	0.172617	0.36761	0.313684	0.43531	0.504272	0.47298	0.525675	0.416545	0.41429	0.350298	0.277963	0.276875	0.314519	0.348406	0.380813	0.557466
	4MN87	0.434361	0.416129	0.609556		0.438469	0.430949	0.662859	0.346303	0.269424	0.515978	0.0824655	0.26315	0.249835	0.381093	0.330402	0.33155	0.30555	0.337222	0.202707	0.362469	0.376074	0.244426	0.042183	0.222545	0.32482	0.450899
	5MN90	0.852075	0.895788	0.659642	0.788642		0.793379	0.819997	0.836549	0.782881	0.819871	0.66313	0.668813	0.715822	0.670506	0.802751	0.767422	0.692712	0.698926	-0.049818	0.420996	0.631363	0.0501331	0.0406269	0.30935	0.363065	0.86362
	MN945	0.500587	0.534467	0.481948	0.353267	0.408149		0.57826	0.598163	0.541806	0.666152	0.469184	0.570461	0.544418	0.491639	0.538022	0.592774	0.558771	0.617219	0.443499	0.433734	0.496925	0.231972	0.456496	0.405688	0.39338	0.598875
	MN0102	0.716041	0.551344	0.671958	0.511952	0.675892	0.663881		0.757207	0.708938	0.772377	0.662305	0.714635	0.707334	0.613292	0.672564	0.733141	0.77285	0.569727	0.614817	0.683299	0.617031	0.521659	0.623865	0.644885	0.572494	0.81978
	1IL64	0.769035	0.681843	0.369113	0.261404	0.530509	0.695311	0.726981		0.734353	0.816019	0.670165	0.694545	0.73134	0.573934	0.653457	0.808938	0.623319	0.732386	0.445385	0.422013	0.581811	0.383075	0.588369	0.525498	0.564967	0.743067
	1IL66	0.664135	0.642781	0.618313	0.247002	0.630867	0.5575	0.608896	0.695605		0.682848	0.550344	0.635668	0.682385	0.460657	0.70144	0.600489	0.47571	0.634842	0.204464	0.129252	0.387406	0.0951355	0.27974	0.341336	0.400658	0.486226
	2IL81.1	0.742991	0.638711	0.403115	0.0495445	0.412228	0.695342	0.761136	0.760389	0.693949		0.728749	0.774198	0.730348	0.300849	0.720426	0.714	0.658283	0.799099	0.475998	0.395473	0.562369	0.310152	0.483478	0.391292	0.600493	0.785432
	2IL81.2	0.312034	0.295833	0.139721	0.0539594	0.0287231	0.320327	0.401512	0.350704	0.31872	0.497259		0.269315	0.344191	0.168797	0.430905	0.293045	0.29069	0.445381	0.408286	0.238979	0.354212	0.307338	0.451697	0.252653	0.422605	0.435157
	3IL83.1	0.594332	0.483739	0.313104	0.0488829	-0.0143544	0.563222	0.571244	0.598302	0.50989	0.680661	0.55506		0.599102	0.518265	0.557309	0.532792	0.577322	0.598963	0.556372	0.478308	0.528278	0.305244	0.555921	0.387031	0.364344	0.609336
	3IL83.2	0.637582	0.623126	0.603285	0.452599	0.560627	0.65754	0.69226	0.766696	0.677545	0.724405	0.606364	0.741064		0.712626	0.729037	0.66052	0.694555	0.745696	0.638901	0.601102	0.686049	0.498908	0.626377	0.565506	0.610396	0.729967
	3IL84	0.525737	0.562275	0.482755	0.383481	0.423252	0.564039	0.615938	0.622658	0.627071	0.736466	0.565433	0.689468	0.674355		0.660827	0.623938	0.626752	0.726681	0.545605	0.567251	0.651366	0.430165	0.489671	0.527203	0.632145	0.688122
	4IL87	0.775265	0.719184	0.626339	0.327336	0.65319	0.675135	0.761435	0.79145	0.75212	0.746825	0.650413	0.784424	0.772359	0.685106		0.729631	0.773099	0.757938	0.472491	0.422788	0.663897	0.266584	0.585967	0.473774	0.566076	0.754016
	5IL90	0.430387	0.465636	0.407898	0.228616	0.429279	0.467444	0.438292	0.505813	0.432544	0.503209	0.293922	0.428772	0.401562	0.392949	0.450353		0.384956	0.468125	0.238189	0.298676	0.328364	0.176027	0.3069	0.207489	0.305264	0.416533
	IL945	0.506939	0.481874	0.404327	0.42588	0.222958	0.593831	0.593179	0.566001	0.548812	0.60921	0.502083	0.616828	0.578647	0.578208	0.577057	0.596247		0.632758	0.557986	0.602111	0.511447	0.392465	0.527508	0.526822	0.566485	0.534433
	IL0102	0.79877	0.608759	0.708037	0.477598	0.722678	0.763638	0.70204	0.814278	0.736356	0.819002	0.763891	0.819838	0.786709	0.765909	0.799254	0.823659	0.791476		0.689458	0.714957	0.752217	0.513368	0.734423	0.663515	0.726765	0.78171
	MS923	0.250403	-0.0352757	0.39156	0.116736	0.0906112	0.317716	0.515153	0.137413	0.0444393	0.556498	0.593276	0.398733	0.521176	0.475443	0.47148	0.477692	0.621021	0.595057		0.687779	0.667143	0.725328	0.727266	0.581333	0.640353	0.726283
	MS945	0.103982	0.146949	0.436392	0.410397	-0.144846	0.468537	0.429486	0.303881	0.275703	0.662442	0.631516	0.455764	0.600816	0.307354	0.518556	0.59776	0.647411	0.644014	0.702256		0.716726	0.680685	0.695797	0.618766	0.5964	0.647946
	MS967	0.369725	0.298745	0.0923837	-0.261797	0.182788	0.326203	0.367531	0.343047	0.350268	0.360274	0.416262	0.458511	0.430472	0.0255123	0.409413	0.429723	0.396013	0.410398	0.536259	0.513995		0.522162	0.421308	0.498018	0.463125	0.527155
	MS989	0.314207	0.196619	0.267865	0.268842	0.278165	0.345234	0.447348	0.446578	0.262846	0.431229	0.439092	0.488755	0.431143	0.385845	0.470305	0.37383	0.488835	0.502308	0.580308	0.559803	0.591095		0.510209	0.44062	0.417664	0.450665
	MS2000_02	0.154393	-0.022866	0.247972	0.336896	0.0344092	0.285029	0.470505	0.211373	0.195976	0.499305	0.523315	0.309558	0.506783	0.395455	0.456927	0.361555	0.477703	0.606867	0.623554	0.573307	0.532471	0.557804		0.485976	0.47202	0.579798
	MS2001_03	0.396259	0.390439	0.434981	0.199006	0.239899	0.465048	0.438898	0.506388	0.421366	0.54227	0.480456	0.407329	0.501418	0.416765	0.473811	0.353599	0.489316	0.54043	0.55375	0.56009	0.612862	0.570942	0.493363		0.527196	0.659548
	2KY81	0.281266	0.178207	0.169124	0.201176	0.00845726	0.157806	0.283573	0.303268	0.266633	0.415598	0.529798	0.196858	0.395049	0.267144	0.446453	0.301001	0.216229	0.419433	0.517767	0.286076	0.380189	0.458096	0.459111	0.417018		0.497687
	NB.2009	0.281772	0.330676	0.237534	0.196918	0.282812	0.383577	0.468488	0.376616	0.361916	0.437833	0.33453	0.336346	0.420399	0.0585757	0.450223	0.379689	0.40853	0.453665	0.388212	0.388276	0.34872	0.281845	0.408987	0.31201	0.343924
	Mean	0.50539	0.451659	0.433146	0.294921	0.344806	0.515847	0.564697	0.530544	0.483142	0.610619	0.514286	0.532865	0.553279	0.437417	0.558866	0.545897	0.541558	0.583879	0.447725	0.440951	0.513771	0.351887	0.457421	0.428982	0.475498	0.624805	0.490148
		Training
	PRO	1MN63	2MN81	3MN83.1	4MN87	5MN90	MN945	MN0102	1IL64	1IL66	2IL81.1	2IL81.2	3IL83.1	3IL83.2	3IL84	4IL87	5IL90	IL945	IL0102	MS923	MS945	MS967	MS989	MS2000_02	MS2001_03	2KY81	NB.2009
Testing	1MN63		0.506031	0.471733	0.293783	0.46964	0.202866	0.1932	0.160741	0.358842	0.336434	0.387077	0.453795	0.475905	0.219569	0.377851	0.414057	0.104871	0.21306	0.0549565	0.235956	0.210492	0.0994613	0.0154528	-0.127362	0.0941443	0.508602
	2MN81	0.507861		0.451724	0.0881891	0.455734	0.178268	0.285552	0.242273	0.200886	0.365952	0.261869	0.520661	0.454412	0.136884	0.279909	0.24632	0.0232376	0.295345	0.105515	0.253295	0.174014	-0.0512146	0.0349505	-0.131851	0.0421911	0.441454
	3MN83.1	0.463401	0.44575		0.258717	0.24977	0.337957	0.364454	-0.0599163	0.31444	0.268203	0.264456	0.338353	0.317495	0.232349	0.300847	0.240842	0.278176	0.301501	0.127128	0.168452	0.208575	0.180908	-0.0351317	-0.0818314	0.0121812	0.606538
	4MN87	0.493081	0.509828	0.401711		0.572435	0.359571	0.637526	0.00948095	0.344981	0.465537	0.259819	0.403183	0.304661	0.507546	0.394104	0.569765	0.44847	0.490567	0.148779	0.229303	0.367172	0.337334	0.21023	0.502317	-0.0211216	0.607633
	5MN90	0.855026	0.758819	0.477596	0.753189		0.567917	0.580557	0.197364	0.754714	0.701967	0.733157	0.64593	0.597582	0.673216	0.708359	0.656711	0.11698	0.550634	-0.011013	0.644363	0.468092	0.64903	0.292304	0.34772	0.000935339	0.802246
	MN945	0.0822395	0.182703	0.306129	0.25677	0.0373494		0.270614	0.0242989	0.267641	0.301231	0.171527	0.22753	0.187592	0.209439	0.218874	0.258116	0.398439	0.245311	0.38342	0.278116	0.205511	0.222348	0.352384	0.268195	0.163124	0.49795
	MN0102	0.363847	0.36373	0.513399	0.541806	0.366744	0.506314		0.178525	0.36846	0.488425	0.504896	0.403522	0.508411	0.529265	0.549172	0.606149	0.147948	0.429878	0.285315	0.39334	0.411768	0.283359	0.474738	0.575094	0.0640703	0.603888
	1IL64	0.174152	0.152277	0.0493056	-0.0521584	0.176342	0.1905	0.106381		0.119822	0.225399	0.133295	0.165013	0.125657	-0.033387	0.00403719	0.102681	-0.0569462	0.117871	-0.0141075	0.181075	-0.0304444	0.0333324	0.187427	0.0446009	-0.0459877	0.161047
	1IL66	0.256167	0.24052	0.240977	0.276876	0.264677	0.227582	0.209059	0.0909151		0.509638	0.510334	0.353165	0.452201	0.224318	0.435293	0.473913	0.289358	0.318014	0.539413	0.39641	0.326882	0.341598	0.480428	0.183927	0.226155	0.640685
	2IL81.1	0.272288	0.301807	0.266581	0.209637	0.238011	0.264054	0.290493	0.211437	0.34316		0.356008	0.358543	0.335823	0.21966	0.325997	0.325626	0.192364	0.265697	0.289466	0.234478	0.250619	0.194717	0.242244	0.0149009	0.139589	0.403358
	2IL81.2	0.283827	0.172636	0.235879	0.0208275	0.271392	0.243048	0.221936	-0.0436386	0.424749	0.389363		0.243945	0.39072	0.160956	0.417048	0.335475	0.317149	0.374986	0.413558	0.320535	0.281466	0.273471	0.389642	-0.0421561	0.266538	0.485561
	3IL83.1	0.506619	0.535362	0.393546	0.0538425	0.170656	0.333561	0.420208	0.156799	0.457129	0.528298	0.439498		0.490479	0.4158	0.502964	0.477637	0.343927	0.431538	0.428589	0.298153	0.456077	-0.0421206	0.346196	0.100635	0.0406406	0.522601
	3IL83.2	0.462572	0.515372	0.414923	0.138509	0.310254	0.406106	0.456531	-0.141642	0.546697	0.472629	0.561735	0.52401		0.407221	0.548894	0.529718	0.316976	0.470058	0.521177	0.434616	0.54487	0.339913	0.505883	0.0684021	0.126807	0.648497
	3IL84	0.47601	0.552844	0.572173	0.415004	0.3858	0.48849	0.494922	-0.148508	0.480211	0.56138	0.439755	0.587047	0.475872		0.5059	0.571489	0.582891	0.536024	0.264332	0.544587	0.499281	0.279032	0.419153	0.273476	0.226054	0.683174
	4IL87	0.496054	0.601371	0.46619	0.346687	0.425355	0.468709	0.548702	0.21221	0.658854	0.541205	0.657441	0.660339	0.630196	0.508272		0.617907	0.468235	0.550359	0.499214	0.6053	0.589947	0.0753982	0.543209	0.00172374	0.020263	0.604412
	5IL90	0.325032	0.328979	0.261856	0.30064	0.350966	0.252181	0.360647	0.137641	0.393629	0.377688	0.268839	0.375735	0.357438	0.348966	0.351363		0.215546	0.370245	0.294441	0.347358	0.289055	0.201536	0.232322	0.0215459	-0.0986709	0.433786
	IL945	0.286737	0.224649	0.276655	0.288087	0.232725	0.323559	0.212612	0.00310899	0.376874	0.264405	0.246407	0.335381	0.300704	0.297625	0.328456	0.370179		0.224846	0.390573	0.396988	0.3393	0.203974	0.239906	0.247997	0.101976	0.414352
	IL0102	0.251529	0.432395	0.312487	0.528663	0.481532	0.512126	0.641239	0.254836	0.507021	0.533425	0.456279	0.512966	0.581014	0.515153	0.576497	0.615352	0.348974		0.472952	0.448537	0.516838	0.340604	0.484425	0.540483	-0.108362	0.563841
	MS923	0.241891	-0.100592	0.249149	0.169095	-0.0238629	0.262107	0.0578143	-0.0604638	0.4163	0.378303	0.422363	0.0912538	0.223529	0.341301	0.371413	0.392165	0.38235	0.162306		0.431959	0.387609	0.46626	0.404889	0.0722483	0.411771	0.533878
	MS945	0.087805	-0.0828641	0.295554	0.230535	-0.0301343	0.308541	0.30759	-0.0546763	0.309998	0.238391	0.334716	-0.0210067	0.229626	0.28808	0.290634	0.365688	0.281296	0.273389	0.397172		0.383097	0.329296	0.250167	0.328111	0.222792	0.419094
	MS967	0.116946	0.0180627	-0.0785782	-0.20393	0.0975931	0.0775922	0.347816	-0.0273882	0.310524	0.376003	0.371975	0.08778	0.39328	0.0735593	0.240308	0.27235	0.191809	0.259761	0.388745	0.403122		0.388542	0.235885	0.206294	0.392978	0.360722
	MS989	0.254385	0.0665133	0.0203948	-0.133106	0.307966	0.300825	0.196158	0.107956	0.397934	0.0488456	0.23728	0.153531	0.277801	0.300801	0.213864	0.307116	0.282586	0.198431	0.410174	0.361716	0.352678		0.297978	0.285215	0.158428	0.362386
	MS2000_02	0.089457	-0.0529335	0.222804	-0.0813591	-0.0522495	0.209352	0.347275	-0.197561	0.518982	0.311926	0.479949	0.157655	0.447269	0.294479	0.423422	0.459447	0.284134	0.520171	0.472719	0.228187	0.372102	0.338963		0.192857	0.324456	0.492816
	MS2001_03	0.126944	0.0999022	0.217611	0.313942	0.251632	0.383576	0.247535	0.115607	0.312689	0.268317	0.384202	0.158114	0.275549	0.299963	0.258805	0.16465	0.243209	0.375464	0.323425	0.383181	0.400608	0.353212	0.166107		0.0561847	0.525981
	2KY81	0.128889	0.015255	0.166553	0.066407	-0.0223563	0.127073	0.0382583	-0.144293	0.237406	0.297558	0.256496	0.0435597	0.10514	0.103666	0.142204	0.04036	0.211599	0.114332	0.286629	0.166563	0.202545	0.256395	0.245772	-0.046528		0.348867
	NB.2009	0.353468	0.199076	0.110505	0.332292	0.308563	0.448077	0.332467	0.120946	0.475374	0.339766	0.333793	0.202412	0.384755	-0.0792489	0.398881	0.463172	0.383576	0.343507	0.452283	0.47392	0.409407	0.439282	0.384151	0.169158	0.066185
	Mean	0.318249	0.2795	0.292674	0.216518	0.251861	0.319198	0.326782	0.0538421	0.395893	0.383612	0.378927	0.319297	0.372924	0.287818	0.366604	0.395075	0.271886	0.337332	0.316994	0.35438	0.344702	0.261385	0.296029	0.160607	0.115333	0.506935	0.304783
		Training
	YIELD	1MN63	2MN81	3MN83.1	4MN87	5MN90	MN945	MN0102	1IL64	1IL66	2IL81.1	2IL81.2	3IL83.1	3IL83.2	3IL84	4IL87	5IL90	IL945	IL0102	MS923	MS945	MS967	MS989	MS2000_02	MS2001_03	2KY81
Testing	1MN63		0.73047	0.741979	0.559282	0.572265	0.525874	0.659126	0.566226	0.670161	0.522876	0.709917	0.511084	0.484406	0.391398	0.445843	0.581096	0.558719	0.62582	0.169507	0.357295	0.360367	0.335562	0.549909	0.189354	0.617922
	2MN81	0.575583		0.515228	0.509833	0.514942	0.467856	0.551118	0.531065	0.567473	0.534768	0.515056	0.485728	0.50238	0.39888	0.452703	0.508916	0.505234	0.504477	0.299938	0.367844	0.182722	0.16251	0.43811	0.410884	0.517918
	3MN83.1	0.646985	0.607069		0.50359	0.551135	0.46155	0.498153	0.535853	0.537492	0.380967	0.549174	0.468648	0.477242	0.337035	0.407359	0.460249	0.405198	0.45852	0.153095	0.308075	0.18013	0.312813	0.245301	0.256392	0.45738
	4MN87	0.545151	0.624702	0.522524		0.739158	0.672693	0.758723	0.641438	0.641052	0.703427	0.600446	0.692085	0.610755	0.652208	0.58381	0.65944	0.564834	0.675006	0.457163	0.339755	0.222102	0.165492	0.43014	0.584055	0.492056
	5MN90	0.757065	0.802375	0.699969	0.744353		0.67189	0.684576	0.746851	0.729882	0.730621	0.716124	0.711501	0.615622	0.722385	0.664106	0.775791	0.720219	0.759027	0.541799	0.524966	0.0230477	0.58443	0.618879	0.792511	0.651107
	MN945	0.333422	0.423652	0.382837	0.434343	0.315543		0.632662	0.412971	0.374659	0.462179	0.453333	0.404014	0.469882	0.429772	0.398639	0.501144	0.539348	0.446825	0.330385	0.325075	0.330407	0.301945	0.272572	0.335667	0.340992
	MN0102	0.52144	0.399253	0.448683	0.455483	0.444559	0.650226		0.518715	0.502399	0.611059	0.614591	0.583531	0.592365	0.493522	0.54164	0.573623	0.68242	0.519496	0.515564	0.52717	0.391422	0.439952	0.411191	0.602512	0.375082
	1IL64	0.492146	0.615942	0.539887	0.524519	0.493077	0.427333	0.515518		0.61515	0.648882	0.551211	0.546579	0.585975	0.566736	0.602358	0.653676	0.623456	0.576969	0.446243	0.389043	0.333648	0.419253	0.422054	0.391362	0.504405
	1IL66	0.71057	0.693814	0.648191	0.700041	0.705625	0.356955	0.577504	0.698776		0.724527	0.710796	0.576944	0.609384	0.486386	0.523621	0.672822	0.659915	0.660241	0.321997	0.290858	0.291781	0.323442	0.317813	0.303471	0.590718
	2IL81.1	0.626823	0.663125	0.595396	0.599112	0.537317	0.64536	0.686088	0.673673	0.667079		0.664719	0.67014	0.677785	0.661698	0.624248	0.69804	0.716256	0.678337	0.349695	0.329911	0.390207	0.257874	0.52994	0.498644	0.560214
	2IL81.2	0.376159	0.349352	0.351653	0.33329	0.270009	0.287775	0.387406	0.38868	0.361945	0.383973		0.405416	0.387143	0.352685	0.397417	0.415159	0.432231	0.447009	0.226139	0.294479	0.257734	0.283591	0.332294	0.367262	0.19941
	3IL83.1	0.25729	0.250709	0.210949	0.234878	0.0644272	0.278482	0.380006	0.353181	0.320509	0.381255	0.303608		0.349316	0.246524	0.336475	0.338542	0.423491	0.425358	0.246406	0.29331	0.244238	0.203859	0.199339	0.174367	0.164965
	3IL83.2	0.518605	0.579384	0.538634	0.561527	0.230553	0.693537	0.700817	0.690827	0.712392	0.718498	0.437972	0.711116		0.703767	0.773129	0.723985	0.745978	0.590977	0.398956	0.56862	0.481536	0.560441	0.436058	0.654021	0.592608
	3IL84	0.475479	0.669387	0.468092	0.587727	0.504069	0.641917	0.741541	0.561467	0.617839	0.759157	0.572642	0.697573	0.67109		0.725617	0.654726	0.713829	0.707541	0.527566	0.512213	0.409836	0.380642	0.528075	0.562119	0.537136
	4IL87	0.570867	0.584666	0.581009	0.56362	0.335691	0.490154	0.616159	0.609811	0.594316	0.585131	0.586026	0.676083	0.623591	0.553807		0.658116	0.70067	0.658865	0.248548	0.54583	0.447171	0.554993	0.406563	0.524119	0.408217
	5IL90	0.532385	0.566474	0.540558	0.517593	0.486202	0.581091	0.613642	0.573846	0.569499	0.622192	0.594825	0.572205	0.602554	0.583716	0.587338		0.649899	0.604918	0.351472	0.405293	0.429331	0.439367	0.377268	0.474182	0.47676
	IL945	0.524301	0.469397	0.384497	0.413061	0.135124	0.636743	0.727824	0.564214	0.663679	0.710458	0.613461	0.657699	0.746208	0.5626	0.659722	0.709613		0.648208	0.525944	0.602067	0.51916	0.442472	0.278122	0.586095	0.597848
	IL0102	0.550171	0.585539	0.607202	0.524142	0.547413	0.618247	0.666029	0.604772	0.643323	0.687251	0.709514	0.680473	0.661851	0.637149	0.652291	0.704227	0.73646		0.511684	0.636174	0.520183	0.308813	0.392347	0.586338	0.562583
	MS923	0.0155652	0.0596872	-0.0278687	0.0688028	0.0328476	0.288282	0.426091	0.0903776	0.129892	0.282243	0.309244	0.283692	0.316281	0.520208	0.384614	0.319733	0.466157	0.362012		0.58697	0.552917	0.453812	0.550739	0.454384	-0.0774409
	MS945	0.434597	0.165278	-0.0150709	-0.125295	-0.0860943	0.502422	0.622137	-0.236443	0.165494	0.491036	0.549015	0.374081	0.602001	0.559037	0.67255	0.45211	0.671693	0.600113	0.732792		0.745506	0.649233	0.640274	0.693264	-0.0977986
	MS967	0.23227	0.120888	-0.00351862	0.254193	-0.00843286	0.316533	0.35147	0.215463	0.328969	0.261016	0.325259	0.210297	0.278345	0.388919	0.332608	0.466898	0.336628	0.249363	0.565937	0.568702		0.540594	0.530148	0.569182	-0.00805825
	MS989	0.23113	0.135034	0.246188	0.0140465	0.150233	0.282841	0.296018	0.121704	0.189971	0.182192	0.356915	0.144202	0.34195	0.196296	0.452944	0.261305	0.294287	0.254361	0.343612	0.39213	0.408157		0.336875	0.504682	0.00214724
	MS2000_02	0.170186	0.10701	0.143169	0.111936	0.184425	0.117641	0.241736	0.104494	0.197114	0.256838	0.315607	0.186972	0.197232	0.199575	0.260157	0.234884	0.249968	0.246594	0.425963	0.386921	0.398884	0.3476		0.361177	0.0357941
	MS2001_03	0.481989	0.316556	0.378605	0.440363	0.291027	0.43286	0.522557	0.254442	0.414414	0.456869	0.539531	0.424756	0.534413	0.44708	0.537591	0.514049	0.523278	0.49621	0.580512	0.606834	0.653308	0.619569	0.607099		0.142382
	2KY81	0.183666	0.257458	0.146094	0.126066	0.099032	0.078144	0.159165	0.171293	0.183066	0.182776	0.171115	0.119313	0.17949	0.113661	0.0868952	0.178174	0.150408	0.177654	0.0164062	-0.016177	-0.103674	0.00372954	0.000419743	-0.00243936
	Mean	0.448493	0.449051	0.40187	0.402354	0.337923	0.4636	0.542336	0.433071	0.474907	0.511675	0.519588	0.491422	0.504886	0.466877	0.50432	0.529847	0.544607	0.515579	0.386972	0.42264	0.361255	0.378833	0.41048	0.453067	0.360181		0.452633
