# Supplementary material for: Prospects of Genomic Prediction in the USDA Soybean Germplasm Collection: Historical Data Creates Robust Models for Enhancing Selection of Accessions
Source: G3 (Bethesda). 2016 May 31;6(8):2329–41. doi: 10.1534/g3.116.031443 (PMC4978888; doi:10.1534/g3.116.031443)
Supplement: Supplemental Material [file supp_g3.116.031443_TableS4.xlsx]

## Sheet: GMxCL.C.3.both
		Cluster 1			Cluster 2			Cluster 3			Cluster 4			Cluster 5			Cluster 6			Cluster 7			Cluster 8			Cluster 9			Total
		N	%		N	%		N	%		N	%		N	%		N	%		N	%		N	%		N	%		N	%
	0'	16	5.6		10	0.5		0	0		163	63.7		153	18.3		158	7.3		19	2.9		424	39.8		12	0.8		955	10.9
	I	46	16.1		20	1.1		0	0		63	24.6		360	43.2		82	3.8		52	8		471	44.3		15	1		1109	12.6
	II	51	17.8		45	2.4		0	0		15	5.9		160	19.2		143	6.6		53	8.1		81	7.6		21	1.4		569	6.5
	III	53	18.5		112	5.9		4	3.4		6	2.3		80	9.6		269	12.4		106	16.3		62	5.8		84	5.6		776	8.8
	IV	61	21.3		340	18		9	7.6		4	1.6		35	4.2		406	18.8		231	35.5		21	2		535	35.4		1642	18.7
	V	13	4.5		284	15.1		1	0.8		5	2		12	1.4		286	13.2		63	9.7		0	0		189	12.5		853	9.7
	VI	25	8.7		321	17		1	0.8		0	0		21	2.5		414	19.1		61	9.4		3	0.3		190	12.6		1036	11.8
	VII	12	4.2		360	19.1		5	4.2		0	0		9	1.1		193	8.9		40	6.1		2	0.2		10	0.7		631	7.2
	VIII	6	2.1		385	20.4		98	82.4		0	0		0	0		154	7.1		17	2.6		0	0		2	0.1		662	7.5
	IX	0	0		6	0.3		0	0		0	0		0	0		5	0.2		0	0		0	0		0	0		11	0.1
	Total	286	100		1886	100		119	100		256	100		834	100		2163	100		651	100		1064	100		1512	100		8771	100
