# Supplementary material for: Prospects of Genomic Prediction in the USDA Soybean Germplasm Collection: Historical Data Creates Robust Models for Enhancing Selection of Accessions
Source: G3 (Bethesda). 2016 May 31;6(8):2329–41. doi: 10.1534/g3.116.031443 (PMC4978888; doi:10.1534/g3.116.031443)
Supplement: Supplemental Material [file supp_g3.116.031443_TableS5.xlsx]

## Sheet: Sheet2
							Split unit: Trial																	Split unit: State																	Split unit: Cluster
			Raw phenotypes				Corrected phenotypes for trials				Group/All				One/Group				One/All					Corrected phenotypes for trials				Group/All				One/Group				One/All					Corrected phenotypes for clusters				Group/All				One/Group
SNP.Acc..Matches	ename	matgroup	oil	protein	yield	Envs	oil	protein	yield		oil	protein	yield		oil	protein	yield		oil	protein	yield		State.ID	oil	protein	yield		oil	protein	yield		oil	protein	yield		oil	protein	yield		Cluster	oil	protein	yield		oil	protein	yield		oil
PI103414	1IL64	II	21.6	37.7	2.28	1	21.6	37.7	2.28		21.3596	38.7471	2.70896		21.4896	38.4371	3.99896		21.3696	38.7871	2.71896		Illinois	23.5104	37.4229	2.35104		22.94	38.34	2.61		23.74	38	2.91		23.58	38.15	2.83		5	21.7908	40.8508	2.01846		22.8216	41.5731	2.67		21.8116
PI132215	1IL64	I	20.4	39.7	1.84	1	20.2185	40.3021	2.03549		19.3796	40.8471	2.02896		19.3796	40.2871	3.97896		19.4796	40.6771	2.08896		Illinois	22.1289	40.025	2.10653		20.48	40.17	1.95		20.89	41.39	2.38		21.27	40.79	2.18		8	21.0066	43.9357	1.99317		20.2866	45.115	2.01		19.2866
PI135589	1IL64	II	15.5	39.1	1.91	1	15.5	39.1	1.91		15.3796	39.6271	1.40896		17.3296	40.9271	3.64896		15.5996	39.3171	1.48896		Illinois	17.4104	38.8229	1.98104		16.52	43.52	1.46		18.15	39.54	1.66		17.55	39.2	1.6		7	10.72	44.42	1.82067		6.7	46.36	0.726667		8.22
PI135590	1IL64	II	16	41	1.61	1	16	41	1.61		14.6896	41.6471	1.17896		16.6496	40.4571	4.07896		15.0596	41.1471	1.32896		Illinois	17.9104	40.7229	1.68104		16.02	45.01	1.24		16.96	40.05	1.53		17.19	41.02	1.41		7	11.22	46.32	1.52067		5.79	49.09	0.476667		7.65
PI142491	1IL64	I	19.8	39.9	1.82	1	19.6185	40.5021	2.01549		20.6996	39.5371	2.44896		20.6996	39.6271	3.84896		20.7196	39.4471	2.43896		Illinois	21.5289	40.225	2.08653		22.65	38.32	2.5		22.49	39.98	2.58		22.66	39.05	2.5		8	20.4066	44.1357	1.97317		21.6366	43.045	2.54		21.1166
PI153214	1IL64	I	18.2	41.1	1.82	1	18.0185	41.7021	2.01549		18.6996	41.3571	1.91896		19.4296	40.1071	4.41896		18.9696	41.2271	1.97896		Illinois	19.929	41.425	2.08653		20.45	40.6	1.83		21.17	41.01	2.29		21.14	40.79	2.1		8	18.8066	45.3357	1.97317		19.4466	45.695	1.89		19.8766
PI153229	1IL64	I	19.5	38.3	1.74	1	19.3185	38.9021	1.93549		19.1296	39.1971	2.11896		19.3296	39.7171	3.85896		19.0696	39.1671	2.12896		Illinois	21.229	38.625	2.00653		21.5	38.6	2.12		21.09	39.73	2.09		21.05	39.17	2.14		6	20.8665	42.4519	2.18937		19.3137	43.0492	2.11637		19.5837
PI153236	1IL64	I	20.4	39	2.07	1	20.2185	39.6021	2.26549		20.8296	39.2971	2.63896		20.5096	40.0671	4.19896		20.8096	39.2471	2.60896		Illinois	22.1289	39.325	2.33653		23.2	37.54	2.48		22.52	39.39	2.74		22.83	39.01	2.73		8	21.0066	43.2357	2.22317		22.0366	42.565	2.54		21.0566
PI153247	1IL64	I	20	39.5	1.95	1	19.8185	40.1021	2.14549		20.0596	41.0771	2.44896		20.1796	39.2271	3.85896		19.9896	40.4971	2.39896		Illinois	21.729	39.825	2.21653		22.36	39.47	2.55		21.73	40	2.45		21.96	39.84	2.49		8	20.6066	43.7357	2.10317		21.3266	44.155	2.5		20.1266
PI153255	1IL64	I	20.8	36.9	2.2	1	20.6185	37.5021	2.39549		20.7896	40.9371	2.53896		20.8596	37.7371	4.26896		20.6596	40.6271	2.50896		Illinois	22.5289	37.225	2.46653		23.06	39.72	2.43		22.12	39.43	2.56		22.86	39.93	2.65		5	21.2125	41.3431	2.39545		22.1616	43.2331	2.59		21.2616
PI153264	1IL64	II	19.9	37.5	2.37	1	19.9	37.5	2.37		20.6296	39.1771	1.97896		20.0096	39.9471	3.69896		20.6496	38.8971	1.98896		Illinois	21.8104	37.2229	2.44104		22.6	37.83	2.05		23.06	39.03	1.9		22.94	38.92	2.02		6	20.7312	41.9792	2.61075		20.4837	44.4692	1.92637		20.7037
PI153266	1IL64	I	21	37.1	1.71	1	20.8185	37.7021	1.90549		21.0896	37.5271	2.63896		21.1696	39.4371	4.25896		21.1696	37.4171	2.57896		Illinois	22.729	37.425	1.97653		23.58	37.05	2.65		22.78	37.72	2.55		23.39	37.01	2.66		5	21.4125	41.5431	1.90545		22.7316	39.7231	2.64		21.7016
PI153276	1IL64	I	21.1	37.3	1.82	1	20.9185	37.9021	2.01549		21.2496	37.6571	2.62896		21.3496	39.3471	3.88896		21.0996	37.1371	2.52896		Illinois	22.8289	37.625	2.08653		23.64	36.34	2.63		23.04	38.02	2.54		23.59	36.73	2.61		5	21.5125	41.7431	2.01545		22.8016	39.8931	2.65		21.7916
PI153288	1IL64	II	20.2	37.9	2.12	1	20.2	37.9	2.12		20.4596	39.4771	1.99896		20.0596	39.1771	4.23896		20.5296	38.8671	2.04896		Illinois	22.1104	37.6229	2.19104		22.31	38.13	2.04		22.72	38.78	2.11		22.56	38.86	2.09		6	21.0312	42.3792	2.36075		20.3237	44.5792	1.93637		20.5037
PI153310	1IL64	I	21.8	38.1	2.19	1	21.6185	38.7021	2.38549		20.3396	38.3671	2.45896		20.7796	38.6571	4.47896		20.3896	38.3371	2.38896		Illinois	23.5289	38.425	2.45653		22.55	37.19	2.32		22.8	38.91	2.5		22.35	37.85	2.52		8	22.4066	42.3357	2.34317		21.6266	41.605	2.54		20.3766
PI153313	1IL64	I	19.4	39	1.97	1	19.2185	39.6021	2.16549		20.0596	38.8971	2.31896		20.4696	39.3871	4.30896		19.9996	38.8471	2.26896		Illinois	21.1289	39.325	2.23653		22.03	38.46	2.49		21.63	38.86	2.04		22.07	38.34	2.34		4	19.0984	45.0733	2.25667		20.1329	43.71	1.96		19.6029
PI153315	1IL64	I	19.4	38.9	2	1	19.2185	39.5021	2.19549		20.3096	40.1871	2.50896		20.1496	39.5671	4.42896		20.1796	40.0271	2.47896		Illinois	21.1289	39.225	2.26653		22.12	39.09	2.44		22.28	40.62	2.69		22.24	39.96	2.59		8	20.0066	43.1357	2.15317		21.3066	43.405	2.57		20.6766
PI153316	1IL64	I	20	38.8	2.06	1	19.8185	39.4021	2.25549		20.3896	40.3471	2.51896		20.6896	39.3471	3.91896		20.4496	40.2071	2.48896		Illinois	21.729	39.125	2.32653		22.67	39.08	2.51		22.25	40.14	2.63		22.46	39.95	2.59		8	20.6066	43.0357	2.21317		21.5866	43.245	2.61		20.5566
PI154195	1IL64	II	21	37.5	2.04	1	21	37.5	2.04		21.2196	38.5571	2.18896		20.1496	39.8871	4.05896		21.0996	38.1571	2.16896		Illinois	22.9104	37.2229	2.11104		22.39	38.07	2.06		23.5	38.75	2.33		23.32	38.02	2.29		6	21.8313	41.9792	2.28075		20.9337	43.4992	2.06637		20.1537
PI171421	1IL64	I	20.8	39	2.13	1	20.6185	39.6021	2.32549		20.2896	40.9271	2.56896		20.2896	40.0171	4.41896		20.3296	40.8871	2.58896		Illinois	22.5289	39.325	2.39653		22.56	39.45	2.37		22.5	40.49	2.79		22.49	40.16	2.68		8	21.4066	43.2357	2.28317		21.3966	43.655	2.64		20.6066
PI181533	1IL64	II	19.4	39	1.96	1	19.4	39	1.96		19.9496	39.3471	1.90896		19.6996	39.7771	4.10896		19.8796	39.3871	1.89896		Illinois	21.3104	38.7229	2.03104		21.74	38.19	2.18		21.97	39.05	1.95		21.85	38.94	1.94		6	20.2312	43.4792	2.20075		19.6137	44.9192	1.95637		20.1037
PI181536	1IL64	I	18.2	38.5	1.28	1	18.0185	39.1021	1.47549		19.2796	39.2471	1.16896		18.7196	39.9071	3.51896		19.1196	39.6971	1.18896		Illinois	19.929	38.825	1.54653		21.38	38.99	1.74		20.66	39.09	1.25		20.83	38.91	1.25		6	19.5665	42.6519	1.72937		19.3537	44.2592	1.61637		19.2837
PI181537	1IL64	II	19.2	39.3	1.1	1	19.2	39.3	1.1		20.0196	39.2571	1.66896		19.5796	40.0871	4.00896		20.0896	39.5171	1.65896		Illinois	21.1104	39.0229	1.17104		21.71	39.76	2.04		22.13	38.84	1.82		21.76	39.58	1.76		6	20.0312	43.7792	1.34075		20.1237	44.1492	1.88637		19.7037
PI181538	1IL64	I	19	39	1.61	1	18.8185	39.6021	1.80549		19.8696	40.1171	1.90896		19.7696	39.7571	3.95896		19.7696	39.9571	1.90896		Illinois	20.729	39.325	1.87653		21.96	38.66	2.13		21.52	39.53	1.95		21.7	39.8	1.95		6	20.3665	43.1519	2.05937		19.8937	45.1492	1.93637		19.6937
PI181570	1IL64	I	15.1	41.4	1.29	1	14.9185	42.0021	1.48549		16.6796	42.2271	1.77896		18.5296	40.2471	3.71896		16.5796	42.0071	1.79896		Illinois	16.8289	41.725	1.55653		20.2	41.21	1.79		18.33	41.28	1.86		18.58	41.15	1.83		6	16.4665	45.5519	1.73937		18.4837	45.7492	1.48637		16.8237
PI184042	1IL64	I	20.4	37.2	2.21	1	20.2185	37.8021	2.40549		20.6796	39.3771	2.46896		20.5896	39.9771	3.92896		20.7696	39.4671	2.43896		Illinois	22.1289	37.525	2.47653		23.34	37.8	2.59		22.78	40.15	2.49		22.92	38.68	2.49		8	21.0066	41.4357	2.36317		21.6166	43.465	2.55		21.0966
PI184045	1IL64	I	20.8	35.9	1.92	1	20.6185	36.5021	2.11549		19.6496	38.8071	2.00896		20.0896	38.0871	4.29896		19.6696	38.5471	2.06896		Illinois	22.5289	36.225	2.18653		21.56	37.88	1.97		21.63	38.22	2.33		21.63	38.06	2.12		4	20.4984	41.9733	2.20667		19.7629	42.95	1.96		19.5529
PI184046	1IL64	I	20	39.7	1.86	1	19.8185	40.3021	2.05549		20.4196	39.0771	2.49896		20.7896	38.6571	4.04896		20.2796	38.8271	2.49896		Illinois	21.729	40.025	2.12653		22.14	38.21	2.37		22.27	39.39	2.49		22.42	38.5	2.5		4	19.6984	45.7733	2.14667		20.4129	42.72	2.31		20.3829
PI189863	1IL64	I	19.7	38.1	1.72	1	19.5185	38.7021	1.91549		20.9596	38.3371	2.07896		20.6196	39.2471	4.30896		21.1096	38.7371	2.03896		Illinois	21.429	38.425	1.98653		22.22	39.42	2.13		22.77	39.8	2.19		22.98	38.41	2.07		4	19.3984	44.1733	2.00667		20.5729	43.07	1.94		20.2829
PI189881	1IL64	I	19.4	37.4	2.04	1	19.2185	38.0021	2.23549		20.4396	39.5771	2.51896		20.4696	39.4571	3.67896		20.4596	39.4771	2.52896		Illinois	21.1289	37.725	2.30653		22.8	38	2.51		22.34	39.43	2.67		22.45	38.78	2.58		8	20.0066	41.6357	2.19317		21.4266	42.745	2.54		20.9266
PI189890	1IL64	I	20	36.9	1.97	1	19.8185	37.5021	2.16549		19.9796	40.9871	2.37896		20.3796	40.6971	4.00896		20.1496	41.0171	2.36896		Illinois	21.729	37.225	2.23653		21.85	38.62	2.43		22.09	41.8	2.49		21.98	40.93	2.4		8	20.6066	41.1357	2.12317		20.9866	44.605	2.51		19.9266
PI189892	1IL64	I	20.4	37	2.45	1	20.2185	37.6021	2.64549		20.7196	38.9571	2.36896		20.7996	39.8171	3.89896		20.6596	38.6171	2.34896		Illinois	22.1289	37.325	2.71653		23.22	37.99	2.32		21.83	39.65	2.54		22.85	38.61	2.46		8	21.0066	41.2357	2.60317		21.4266	42.795	2.47		20.9366
PI189896	1IL64	I	22.6	38.7	1.94	1	22.4185	39.3021	2.13549		21.0096	38.7471	1.86896		20.1496	39.4971	4.00896		20.9796	38.5771	1.87896		Illinois	24.3289	39.025	2.20653		21.98	39.33	1.7		23.17	37.39	1.86		22.84	38.34	1.88		6	23.9665	42.8519	2.38937		20.8537	43.3892	1.73637		20.6937
PI189915	1IL64	I	19.5	38.1	2.17	1	19.3185	38.7021	2.36549		19.8696	41.9571	2.42896		20.5696	40.3771	3.46896		19.7896	41.4171	2.42896		Illinois	21.229	38.425	2.43653		21.92	39.81	2.45		21.54	40.77	2.31		22.01	41.47	2.47		8	20.1066	42.3357	2.32317		21.0866	44.945	2.46		20.2466
PI189917	1IL64	I	19.5	38	1.9	1	19.3185	38.6021	2.09549		21.2196	38.2271	2.81896		20.8296	40.3371	4.25896		21.1596	38.0571	2.80896		Illinois	21.229	38.325	2.16653		23.72	36.88	2.68		22.66	39.28	2.83		23.33	37.85	2.89		8	20.1066	42.2357	2.05317		22.3266	41.555	2.87		20.7866
PI189918	1IL64	I	20.5	37.5	2.15	1	20.3185	38.1021	2.34549		20.5196	40.1671	2.65896		21.0096	39.5471	3.92896		20.6196	40.0071	2.67896		Illinois	22.229	37.825	2.41653		22.65	40.02	2.41		22.35	39.06	2.8		22.89	39.42	2.73		8	21.1066	41.7357	2.30317		21.5566	43.965	2.64		20.1166
PI189919	1IL64	I	20.1	38.1	1.73	1	19.9185	38.7021	1.92549		20.6296	39.2971	2.40896		21.0196	38.8471	3.99896		20.7396	39.1571	2.36896		Illinois	21.8289	38.425	1.99653		22.7	39.38	2.39		21.97	38.75	2.5		22.47	38.7	2.44		5	20.5125	42.5431	1.92545		22.1816	42.0031	2.4		21.6116
PI189922	1IL64	I	20.5	39.2	2.01	1	20.3185	39.8021	2.20549		20.9096	38.9671	2.40896		20.8596	38.6771	4.39896		21.0096	38.6971	2.35896		Illinois	22.229	39.525	2.27653		22.13	38.12	2.17		22.44	38.98	2.51		23.17	38.96	2.44		8	21.1066	43.4357	2.16317		21.5366	43.735	2.31		20.9866
PI189924	1IL64	I	18.7	38	1.92	1	18.5185	38.6021	2.11549		20.1596	40.4471	2.25896		20.6096	40.5571	4.29896		20.0396	40.4271	2.25896		Illinois	20.429	38.325	2.18653		22.1	39.21	2.1		21.85	40.08	2.32		22.18	40.28	2.42		8	19.3066	42.2357	2.07317		20.8666	44.605	2.37		20.3166
PI189929	1IL64	II	21.8	38.3	2.71	1	21.8	38.3	2.71		23.1896	36.9371	2.70896		21.9796	38.8971	4.26896		23.2296	37.2271	2.66896		Illinois	23.7104	38.0229	2.78104		24.34	36.01	2.84		25.37	36.49	2.81		25.14	36.54	2.74		5	21.9908	41.4508	2.44846		24.2916	39.7131	2.6		23.0216
PI189931	1IL64	II	20	39.3	1.87	1	20	39.3	1.87		21.3196	39.4771	2.61896		20.6296	40.0971	4.00896		21.2996	39.2371	2.57896		Illinois	21.9104	39.0229	1.94104		23.28	38.72	2.53		23.53	39.16	2.76		23.56	38.96	2.68		5	20.1908	42.4508	1.60846		22.8016	42.0031	2.63		21.5316
PI189941	1IL64	I	21.3	38.4	1.16	1	21.1185	39.0021	1.35549		21.2596	36.8771	2.09896		20.1796	39.6771	3.54896		21.2196	36.9171	2.07896		Illinois	23.0289	38.725	1.42653		22.11	38.53	2.36		22.3	38.83	2.09		22.81	37.13	2.13		4	20.9984	44.4733	1.44667		20.1029	43.61	1.89		21.1729
PI189945	1IL64	I	18.6	39.5	2.04	1	18.4185	40.1021	2.23549		18.6196	42.3171	2.15896		19.0496	40.2571	4.53896		18.7596	42.1371	2.21896		Illinois	20.3289	39.825	2.30653		20.02	41.14	1.86		20.98	42.05	2.51		20.76	41.76	2.32		8	19.2066	43.7357	2.19317		19.3466	46.435	2.18		19.1466
PI189946	1IL64	I	19.1	38	1.88	1	18.9185	38.6021	2.07549		17.9996	41.6771	2.16896		19.1696	41.2471	4.53896		17.9796	41.8471	2.21896		Illinois	20.8289	38.325	2.14653		19.65	41.77	1.98		20.72	40.74	2.19		20.28	41.47	2.25		7	11.4	45.9	1.63667		9.63	46.61	1.61667		10.59
PI189947	1IL64	I	19.3	38.2	1.08	1	19.1185	38.8021	1.27549		20.5296	38.9271	1.98896		20.4596	39.4671	4.00896		20.5796	39.1271	1.89896		Illinois	21.0289	38.525	1.34653		21.97	38.69	2.3		22.74	39.18	1.89		22.59	38.5	1.92		6	20.6665	42.3519	1.52937		19.9437	44.7092	1.73637		20.3737
PI189966	1IL64	I	21.5	37.7	1.47	1	21.3185	38.3021	1.66549		21.4796	37.4171	2.21896		20.4296	39.3771	3.88896		21.5596	37.7671	2.17896		Illinois	23.229	38.025	1.73653		23.04	37.52	2.31		22.31	38.22	2.23		23.55	37.17	2.22		4	21.1984	43.7733	1.75667		20.9729	42.08	2.03		20.2029
PI189967	1IL64	I	20.4	37.2	2.1	1	20.2185	37.8021	2.29549		20.3696	40.0171	2.30896		20.3996	39.9471	3.82896		20.4196	40.0671	2.24896		Illinois	22.1289	37.525	2.36653		22.53	37.85	2.38		21.8	40.78	2.32		22.59	39.29	2.45		8	21.0066	41.4357	2.25317		21.0066	43.705	2.31		20.7166
PI189968	1IL64	I	20.8	40.3	2.13	1	20.6185	40.9021	2.32549		20.4296	40.3871	2.57896		20.2696	39.2871	3.99896		20.3096	40.2371	2.53896		Illinois	22.5289	40.625	2.39653		23.02	38.77	2.42		22.03	39.55	2.85		22.43	39.36	2.62		8	21.4066	44.5357	2.28317		21.3166	44.025	2.47		21.2566
PI196150	1IL64	II	17.6	39.2	1.08	1	17.6	39.2	1.08		19.3596	39.3771	1.15896		18.8696	39.7671	4.13896		19.0196	39.3571	1.28896		Illinois	19.5104	38.9229	1.15104		21.27	39.08	1.75		20.77	39.16	1.3		21.01	39.08	1.32		6	18.4312	43.6792	1.32075		19.3637	44.3792	1.58637		19.3737
PI196151	1IL64	II	20.6	38	1.98	1	20.6	38	1.98		20.5896	39.1071	1.80896		19.9596	40.3071	4.20896		20.5996	39.2771	1.80896		Illinois	22.5104	37.7229	2.05104		21.72	39.97	1.81		22.24	39.19	1.95		22.5	39.56	1.85		6	21.4312	42.4792	2.22075		20.0537	44.5692	1.82637		20.4337
PI200508	1IL64	I	17.5	39.2	1.88	1	17.3185	39.8021	2.07549		18.6796	39.7371	1.85896		17.9496	40.9571	3.69896		18.7396	39.9771	1.80896		Illinois	19.229	39.525	2.14653		21.28	40.26	1.84		19.98	40.46	1.88		20.52	39.73	1.9		6	18.8665	43.3519	2.32937		19.6337	43.8792	1.61637		18.3837
PI200552	1IL64	II	15.1	41.2	1.54	1	15.1	41.2	1.54		18.1796	41.2071	1.76896		18.6496	41.4871	4.43896		18.2196	41.2571	1.73896		Illinois	17.0104	40.9229	1.61104		20.67	40.92	1.94		20.04	41.07	1.97		19.79	40.59	1.85		6	15.9313	45.6792	1.78075		19.5837	44.5292	1.68637		17.8937
PI200592	1IL64	II	20.3	38.7	2.1	1	20.3	38.7	2.1		19.7596	42.6971	2.33896		21.0696	38.8371	4.35896		19.9796	42.7471	2.35896		Illinois	22.2104	38.4229	2.17104		21.05	42.73	2.08		22.26	41.26	2.43		21.77	42.16	2.44		8	20.228	42.5078	1.83643		20.4266	46.075	2.34		20.7966
PI200593	1IL64	I	21.9	37.9	2.3	1	21.7185	38.5021	2.49549		21.4296	38.1371	2.72896		21.3796	38.2271	4.10896		21.4896	38.0571	2.69896		Illinois	23.6289	38.225	2.56653		22.17	38.14	2.66		23.59	37.64	2.83		23.32	37.68	2.76		5	22.3125	42.3431	2.49545		22.8416	40.9231	2.81		21.8916
PI200594	1IL64	I	21.3	39.9	2.07	1	21.1185	40.5021	2.26549		20.1396	40.1471	2.54896		20.7396	40.0971	4.05896		20.1596	40.2371	2.48896		Illinois	23.0289	40.225	2.33653		22.51	39.12	2.48		22.53	39.18	2.6		22.32	39.61	2.6		8	21.9066	44.1357	2.22317		20.9166	43.825	2.51		20.9666
PI227213	1IL64	II	20.5	39	1.42	1	20.5	39	1.42		20.3996	39.9771	1.77896		19.3796	40.1671	3.73896		20.3196	39.8571	1.78896		Illinois	22.4104	38.7229	1.49104		21.68	39.03	1.83		22.59	39.35	1.81		22.31	39.55	1.86		6	21.3313	43.4792	1.66075		19.9037	44.5492	1.76637		20.3837
PI227325	1IL64	I	20.5	39.8	1.86	1	20.3185	40.4021	2.05549		21.7896	38.2471	2.61896		20.5196	39.9471	3.77896		21.7996	38.2571	2.62896		Illinois	22.229	40.125	2.12653		22.82	38.06	2.54		23.66	38.69	2.58		23.68	38.05	2.68		8	21.1066	44.0357	2.01317		22.4566	42.305	2.68		22.0166
PI227331	1IL64	I	19.8	40.3	2.16	1	19.6185	40.9021	2.35549		20.9096	39.7671	2.45896		20.5996	39.7871	3.59896		20.9496	39.8171	2.42896		Illinois	21.5289	40.625	2.42653		22.83	38.32	2.47		22.76	39.86	2.6		23.04	39.02	2.49		8	20.4066	44.5357	2.31317		22.0266	43.105	2.61		20.7166
PI227558	1IL64	II	18.3	40.1	1.2	1	18.3	40.1	1.2		19.3496	39.0571	1.17896		18.6496	39.3471	3.76896		19.1896	39.2371	1.25896		Illinois	20.2104	39.8229	1.27104		21.32	38.71	1.73		20.65	38.84	1.33		21.07	38.41	1.32		6	19.1313	44.5792	1.44075		19.3037	44.2292	1.60637		19.4037
PI227684	1IL64	II	17.5	40.3	1.92	1	17.5	40.3	1.92		17.6896	41.9571	1.99896		18.7096	40.4371	4.11896		17.5496	41.8071	1.97896		Illinois	19.4104	40.0229	1.99104		20.49	41.55	2.09		19.4	41.29	2.19		19.46	41.61	2.1		6	18.3313	44.7792	2.16075		19.1537	45.3892	1.73637		18.0337
PI229328	1IL64	I	16.5	41.7	1.39	1	16.3185	42.3021	1.58549		18.6196	40.9271	1.82896		18.4896	40.5171	3.84896		18.5896	40.9071	1.85896		Illinois	18.229	42.025	1.65653		20.6	40.9	1.75		20.4	39.27	2.07		20.59	39.7	1.92		6	17.8665	45.8519	1.83937		19.5937	44.7192	1.56637		18.9637
PI232988	1IL64	II	14.7	41.3	1.83	1	14.7	41.3	1.83		15.0696	41.8771	1.18896		17.3096	40.1271	3.93896		15.8396	40.6671	1.40896		Illinois	16.6104	41.0229	1.90104		15.91	45.51	1.15		18.29	40.58	1.62		17.97	40.97	1.45		7	9.92	46.62	1.74067		5.73	49.16	0.436667		8.59
PI232989	1IL64	II	19.7	40.5	1.82	1	19.7	40.5	1.82		15.0296	41.4871	1.19896		15.5896	40.8171	4.30896		15.2396	41.0571	1.38896		Illinois	21.6104	40.2229	1.89104		15.97	45.43	1.17		17.26	40.38	1.6		17.2	40.87	1.46		7	14.92	45.82	1.73067		5.78	48.94	0.486667		7.95
PI232990	1IL64	II	15	41	1.46	1	15	41	1.46		14.9696	41.6071	1.18896		17.5896	40.3371	4.10896		15.8696	40.4071	1.43896		Illinois	16.9104	40.7229	1.53104		15.88	45.45	1.18		18.31	40.43	1.69		17.98	40.88	1.46		7	10.22	46.32	1.37067		5.72	48.99	0.486667		8.5
PI238922	1IL64	II	19.3	40.6	1.67	1	19.3	40.6	1.67		20.5496	40.4671	2.72896		20.4196	39.1971	4.07896		20.6296	40.3871	2.65896		Illinois	21.2104	40.3229	1.74104		22.62	38.93	2.85		22.67	39.61	2.51		22.65	39.72	2.74		8	19.228	44.4078	1.40643		21.8866	43.715	2.76		20.1966
PI248396	1IL64	II	21.9	38.5	2.76	1	21.9	38.5	2.76		21.4796	38.3571	2.62896		22.1896	40.4171	4.04896		21.6996	39.0371	2.61896		Illinois	23.8104	38.2229	2.83104		23.91	36.17	2.84		23.6	38.52	2.65		23.97	38.8	2.67		5	22.0908	41.6508	2.49846		23.0716	40.7331	2.65		22.3716
PI248398	1IL64	II	20.3	39.1	2.99	1	20.3	39.1	2.99		21.0096	39.9971	2.92896		21.1596	40.3871	3.91896		20.9396	40.1871	2.93896		Illinois	22.2104	38.8229	3.06104		23.27	38.93	2.48		23.19	39.59	3.03		23.28	39.35	2.98		8	20.228	42.9078	2.72643		22.2366	43.825	2.97		21.0366
PI248406	1IL64	I	19.6	39.6	2.17	1	19.4185	40.2021	2.36549		20.4696	39.4671	2.44896		20.5696	39.7171	3.99896		20.5496	39.5371	2.38896		Illinois	21.3289	39.925	2.43653		22.65	38.01	2.59		22.3	39.28	2.54		22.4	38.93	2.49		8	20.2066	43.8357	2.32317		21.8466	42.415	2.48		20.6666
PI248407	1IL64	I	19.5	37.5	1.57	1	19.3185	38.1021	1.76549		20.0996	39.0271	2.39896		20.6396	39.0671	3.97896		20.1096	38.7371	2.41896		Illinois	21.229	37.825	1.83653		22.77	37.42	2.28		21.96	39.39	2.5		22.5	38.59	2.52		8	20.1066	41.7357	1.72317		21.4266	42.755	2.5		20.8166
PI248409	1IL64	I	18	38.2	1.74	1	17.8185	38.8021	1.93549		19.8096	39.8571	1.91896		20.5996	37.9471	3.88896		19.8796	39.4771	1.97896		Illinois	19.729	38.525	2.00653		21.5	38.47	1.83		21.95	38.08	2.25		21.99	38.4	2.02		4	17.6984	44.2733	2.02667		19.7529	43.9	1.88		19.8429
PI248410	1IL64	I	19.9	37.2	1.88	1	19.7185	37.8021	2.07549		20.1396	39.4271	2.21896		20.2996	39.1471	4.05896		20.1096	39.0671	2.17896		Illinois	21.6289	37.525	2.14653		21.58	39.11	2		22.08	39.53	2.53		22.37	39.49	2.28		8	20.5066	41.4357	2.03317		20.7966	44.185	2.23		20.5566
PI250844	1IL64	I	20.8	38.5	2.33	1	20.6185	39.1021	2.52549		20.3496	38.7771	2.40896		20.4696	38.5371	4.16896		20.1296	38.5871	2.40896		Illinois	22.5289	38.825	2.59653		22.35	37.41	2.31		22.59	39.04	2.42		22.48	38.12	2.5		4	20.4984	44.5733	2.61667		20.2129	43.26	2.16		20.4729
PI251585	1IL64	I	19.8	37.1	1.97	1	19.6185	37.7021	2.16549		19.3296	39.0271	2.01896		20.3296	37.8171	4.19896		19.3496	38.8571	2.01896		Illinois	21.5289	37.425	2.23653		21.27	38.23	1.92		21.19	37.87	2.34		21.29	37.98	2.18		4	19.4984	43.1733	2.25667		19.7029	43.09	1.98		19.1529
PI251586	1IL64	I	20.4	39.3	1.92	1	20.2185	39.9021	2.11549		20.7496	40.5171	2.47896		20.5296	41.0071	3.71896		20.9596	40.7071	2.44896		Illinois	22.1289	39.625	2.18653		22.22	39.34	2.38		22.64	40.62	2.57		22.66	40.45	2.48		8	21.0066	43.5357	2.07317		21.5566	44.225	2.57		20.8666
PI253650A	1IL64	II	19.9	36.7	2.31	1	19.9	36.7	2.31		19.6996	40.6471	2.42896		20.9296	38.6471	3.99896		19.8296	40.2671	2.39896		Illinois	21.8104	36.4229	2.38104		22.09	38.34	2.5		21.51	40.22	2.51		21.65	39.75	2.51		5	20.0908	39.8508	2.04846		21.6516	43.0631	2.59		20.1816
PI253650B	1IL64	II	20.6	37.1	2.38	1	20.6	37.1	2.38		19.8796	40.2971	2.46896		21.0796	39.1871	4.25896		20.0096	40.0871	2.44896		Illinois	22.5104	36.8229	2.45104		22.27	39.19	2.21		21.91	39.23	2.66		22.02	39.32	2.56		8	20.528	40.9078	2.11643		20.7666	43.795	2.38		20.0566
PI253652C	1IL64	I	21.5	37.1	1.71	1	21.3185	37.7021	1.90549		21.4596	37.9671	2.57896		21.7296	39.0471	3.60896		21.4596	37.8371	2.58896		Illinois	23.229	37.425	1.97653		23.07	37.12	2.61		22.87	38.17	2.76		23.15	37.72	2.67		5	21.9125	41.5431	1.90545		23.1516	40.5931	2.52		22.5216
PI253652D	1IL64	I	21.5	37.6	2.23	1	21.3185	38.2021	2.42549		21.2296	38.6471	2.42896		21.2396	38.8571	3.82896		21.3796	38.1771	2.41896		Illinois	23.229	37.925	2.49653		23.35	37.7	2.45		23.82	37.44	2.63		23.45	37.61	2.48		5	21.9125	42.0431	2.42545		22.5316	41.1331	2.32		22.4816
PI253653C	1IL64	I	21.1	37.1	2.19	1	20.9185	37.7021	2.38549		20.1396	39.1971	2.47896		21.3496	39.0571	3.99896		20.0596	38.9071	2.47896		Illinois	22.8289	37.425	2.45653		22.18	39.12	2.39		22.02	38.42	2.56		22.4	38.62	2.64		8	21.7066	41.3357	2.34317		20.5866	44.365	2.42		20.6466
PI253658A	1IL64	I	21	36.9	2.51	1	20.8185	37.5021	2.70549		21.7296	38.2871	2.91896		20.4996	39.4771	3.64896		21.6296	38.0471	2.92896		Illinois	22.729	37.225	2.77653		22.7	37.81	2.68		23.5	39.04	2.91		23.91	38.16	2.98		8	21.6066	41.1357	2.66317		22.5166	42.375	2.76		20.8966
PI253658B	1IL64	I	21.9	36.7	1.92	1	21.7185	37.3021	2.11549		22.7396	36.9571	2.51896		21.9396	38.5871	3.63896		22.7796	36.9071	2.49896		Illinois	23.6289	37.025	2.18653		23.73	36.46	2.54		24.87	36.66	2.55		24.9	36.38	2.57		5	22.3125	41.1431	2.11545		23.7916	40.6331	2.44		23.3916
PI253658C	1IL64	I	20.1	37.1	2.01	1	19.9185	37.7021	2.20549		19.8196	40.6171	2.38896		20.8096	37.7771	3.77896		19.9396	40.2271	2.38896		Illinois	21.8289	37.425	2.27653		22.06	38.33	2.49		21.43	39.9	2.45		21.64	39.5	2.46		5	20.5125	41.5431	2.20545		21.7716	42.9431	2.56		20.4716
PI266085B	1IL64	II	19.8	36.9	2.5	1	19.8	36.9	2.5		19.7396	42.5171	2.47896		20.2596	40.1071	3.82896		19.7096	42.3271	2.40896		Illinois	21.7104	36.6229	2.57104		22.12	39.52	2.23		21.91	41.2	2.64		21.96	41.83	2.6		8	19.728	40.7078	2.23643		20.5666	45.345	2.57		20.6666
PI266085C	1IL64	II	22	37.4	2.66	1	22	37.4	2.66		20.9396	39.4071	2.97896		21.4396	39.1771	3.77896		20.7596	38.5871	2.97896		Illinois	23.9104	37.1229	2.73104		22.95	36.72	2.83		22.4	39.15	3.03		22.89	38.39	3.12		8	21.928	41.2078	2.39643		22.0566	42.655	2.97		20.9566
PI266806A	1IL64	II	20.3	36.9	2.49	1	20.3	36.9	2.49		21.6896	37.9171	2.74896		22.3896	38.6871	3.52896		21.6496	37.7671	2.71896		Illinois	22.2104	36.6229	2.56104		22.47	38.17	2.62		23.77	37.78	2.93		23.88	37.72	2.81		5	20.4908	40.0508	2.22846		23.0016	40.7631	2.8		22.1616
PI266807C	1IL64	I	20.2	39.8	2	1	20.0185	40.4021	2.19549		19.9096	41.7771	2.25896		20.1896	39.2571	3.93896		20.0496	41.8071	2.27896		Illinois	21.929	40.125	2.26653		20.46	41.68	2.1		22.23	41.04	2.49		21.88	41.89	2.35		8	20.8066	44.0357	2.15317		20.4066	45.415	2.33		20.4066
PI266807B	1IL64	II	21.5	37.8	2.56	1	21.5	37.8	2.56		22.0096	37.1271	2.54896		21.8296	38.9471	3.96896		21.9296	37.2071	2.52896		Illinois	23.4104	37.5229	2.63104		23.62	36.33	2.46		24.39	38	2.72		23.95	36.99	2.65		5	21.6908	40.9508	2.29846		23.1016	40.2131	2.43		22.6516
PI548300	1IL64	II	19.9	40	2.68	1	19.9	40	2.68		19.7896	42.1271	2.59896		20.4696	39.3471	3.98896		19.9196	42.1371	2.59896		Illinois	21.8104	39.7229	2.75104		21.51	38.85	2.43		22.36	41.97	2.71		22	41.32	2.71		8	19.828	43.8078	2.41643		20.4266	45.865	2.59		20.4866
PI548308	1IL64	II	19.4	43	1.96	1	19.4	43	1.96		19.7996	41.2271	2.41896		20.9396	39.8771	4.15896		19.8896	41.3271	2.45896		Illinois	21.3104	42.7229	2.03104		22.41	41.23	2.31		21.75	41.17	2.59		22.01	41.04	2.53		8	19.328	46.8078	1.69643		20.7566	43.565	2.43		20.6566
PI548319	1IL64	I	21.6	41.4	2.31	1	21.4185	42.0021	2.50549		21.0696	39.3071	2.46896		21.5396	39.2071	3.78896		21.3096	39.4871	2.48896		Illinois	23.3289	41.725	2.57653		23.24	38.18	2.56		23.62	39.01	2.52		23.43	39.07	2.5		8	22.2066	45.6357	2.46317		22.0266	43.315	2.44		20.9366
PI548322	1IL64	I	20.4	40	2.35	1	20.2185	40.6021	2.54549		20.5896	39.4571	2.32896		20.3096	39.2271	3.58896		20.7396	39.7971	2.36896		Illinois	22.1289	40.325	2.61653		21.89	39.17	2.48		22.94	39.2	2.45		22.61	39.09	2.4		8	21.0066	44.2357	2.50317		21.3866	42.965	2.47		21.4166
PI548324	1IL64	II	19.8	40.8	1.74	1	19.8	40.8	1.74		21.0396	38.8871	2.04896		19.9796	40.7071	3.96896		20.8596	39.2971	2.10896		Illinois	21.7104	40.5229	1.81104		23.02	37.84	1.79		22.11	39.51	2.32		22.56	39.17	2.18		6	20.6313	45.2792	1.98075		20.5837	43.5992	1.96637		21.2637
PI548329	1IL64	I	21.3	40	NA	1	21.1185	40.6021	NA		20.8696	38.9471	1.97896		19.9696	39.9971	NA		20.8396	38.9471	NA		Illinois	23.0289	40.325	NA		22.49	39.17	1.83		23.25	38.28	2.14		22.96	38.26	2.09		6	22.6665	44.1519	NA		20.4337	45.0792	1.79637		21.0637
PI548338	1IL64	II	19.9	42.6	1.62	1	19.9	42.6	1.62		20.2296	39.8071	1.86896		19.9696	39.8371	3.94896		20.2096	39.8871	1.86896		Illinois	21.8104	42.3229	1.69104		21.44	40.15	1.79		22.44	39.44	1.93		22.27	39.95	1.89		6	20.7312	47.0792	1.86075		19.7637	45.4892	1.79637		20.3637
PI548345	1IL64	I	22.2	40.1	2.1	1	22.0185	40.7021	2.29549		21.9196	37.6071	2.86896		20.9496	39.7571	4.86896		21.9796	37.5471	2.85896		Illinois	23.929	40.425	2.36653		23.47	37.69	2.59		24.33	37.34	3.07		23.95	37.14	2.92		8	22.8066	44.3357	2.25317		22.7866	41.355	3.05		21.7166
PI548355	1IL64	I	20.6	42.2	2.12	1	20.4185	42.8021	2.31549		20.8696	40.4871	2.44896		20.6896	40.2171	4.03896		21.0496	40.3571	2.40896		Illinois	22.3289	42.525	2.38653		22.08	39.5	2.36		22.75	40.31	2.59		22.62	40.19	2.48		8	21.2066	46.4357	2.27317		21.6366	44.105	2.52		21.3066
PI548357	1IL64	II	20.9	41.7	2.29	1	20.9	41.7	2.29		20.8896	39.3271	2.05896		20.0196	40.6571	4.11896		20.6296	39.4871	2.10896		Illinois	22.8104	41.4229	2.36104		22.87	37.72	2		22.37	39.68	2.19		22.66	39.54	2.12		6	21.7312	46.1792	2.53075		20.7037	43.3992	1.89637		20.4637
PI548360	1IL64	II	21.7	41.9	2.35	1	21.7	41.9	2.35		20.7996	40.4271	2.66896		20.3596	39.4871	3.69896		20.8596	40.5571	2.67896		Illinois	23.6104	41.6229	2.42104		22.37	41.41	2.3		23.16	39.83	2.84		22.98	40.04	2.69		5	21.8908	45.0508	2.08846		22.2216	43.3831	2.61		21.5916
PI548363	1IL64	II	22.2	41.1	2.53	1	22.2	41.1	2.53		20.6596	40.6971	2.70896		21.2996	40.0071	3.82896		20.6896	40.6171	2.65896		Illinois	24.1104	40.8229	2.60104		22.87	38.46	2.57		22.52	40.34	2.76		22.86	40.09	2.75		8	22.128	44.9078	2.26643		21.5066	44.275	2.72		21.6266
PI548369	1IL64	II	21.1	41.4	2.33	1	21.1	41.4	2.33		20.5696	40.8171	2.45896		21.0296	39.6471	4.28896		20.7196	41.1971	2.48896		Illinois	23.0104	41.1229	2.40104		22.2	38.88	2.25		22.63	40.16	2.76		22.62	40.22	2.56		5	21.2908	44.5508	2.06846		22.1816	43.0131	2.36		21.4116
PI548370	1IL64	I	20.5	41.4	2.02	1	20.3185	42.0021	2.21549		20.2596	40.2071	2.48896		21.5296	39.4171	4.26896		20.4196	39.9171	2.49896		Illinois	22.229	41.725	2.28653		22.12	38.75	2.44		22.45	39.89	2.66		22.38	39.78	2.56		5	20.9125	45.8431	2.21545		22.3516	42.0031	2.51		21.1816
PI548371	1IL64	II	21.7	40.6	2.31	1	21.7	40.6	2.31		21.3796	38.5071	2.69896		21.8896	39.2771	3.71896		21.5296	38.4971	2.65896		Illinois	23.6104	40.3229	2.38104		23.59	37.29	2.71		23.54	38.21	2.74		23.69	38.08	2.74		5	21.8908	43.7508	2.04846		23.0316	40.9131	2.79		21.9816
PI548372	1IL64	II	21.4	40.9	2.34	1	21.4	40.9	2.34		21.2796	38.4771	2.68896		21.9996	39.5171	4.26896		21.3196	38.4871	2.62896		Illinois	23.3104	40.6229	2.41104		23.58	37.46	2.7		23.4	37.95	2.71		23.61	38.02	2.72		5	21.5908	44.0508	2.07846		22.9616	40.8531	2.77		21.7416
PI548374	1IL64	II	20.8	42	2.41	1	20.8	42	2.41		19.9996	40.6871	2.40896		21.3996	40.2771	4.29896		20.0196	40.8071	2.37896		Illinois	22.7104	41.7229	2.48104		21.72	39.9	2.32		22.06	40.49	2.46		22.18	40.13	2.43		8	20.728	45.8078	2.14643		21.0266	45.355	2.36		20.4566
PI548375	1IL64	I	20.5	42.2	2.13	1	20.3185	42.8021	2.32549		20.9196	39.4071	2.57896		20.7396	39.5371	4.19896		20.8896	39.3571	2.54896		Illinois	22.229	42.525	2.39653		23.11	38.11	2.44		23.03	39.14	2.72		23.16	39.23	2.64		8	21.1066	46.4357	2.28317		22.1066	43.185	2.5		21.2466
PI548378	1IL64	I	19.9	43	1.97	1	19.7185	43.6021	2.16549		20.4896	39.9971	2.51896		20.5696	39.7871	4.13896		20.5796	39.6771	2.49896		Illinois	21.6289	43.325	2.23653		22.55	39.04	2.46		22.4	39.62	2.56		22.54	39.29	2.52		8	20.5066	47.2357	2.12317		21.5366	43.585	2.61		20.6766
PI548380	1IL64	I	19.7	43.4	1.94	1	19.5185	44.0021	2.13549		20.6896	40.7771	2.46896		20.5596	40.2171	3.85896		20.7396	40.5171	2.42896		Illinois	21.429	43.725	2.20653		22.14	39.56	2.36		22.69	40.25	2.56		22.64	40.13	2.5		8	20.3066	47.6357	2.09317		21.4966	44.335	2.56		20.6166
PI548384	1IL64	I	20.2	40.4	1.9	1	20.0185	41.0021	2.09549		21.3096	37.6571	2.41896		21.9296	40.0471	3.98896		21.2796	37.7671	2.40896		Illinois	21.929	40.725	2.16653		24.05	36.96	2.36		23.19	38.09	2.63		23	37.57	2.47		1	20.5933	42.0333	2.89667		23.08	40.28	3.46		21.09
PI548385	1IL64	I	19.5	41.6	1.94	1	19.3185	42.2021	2.13549		21.3396	39.0771	2.00896		20.1796	40.6071	3.75896		21.2196	39.6771	1.99896		Illinois	21.229	41.925	2.20653		23.23	37.27	1.77		23.09	39.77	2.27		23.28	39.42	2.09		6	20.8665	45.7519	2.38937		20.9137	43.1792	1.86637		21.1837
PI548396	1IL64	I	21.8	40.8	1.96	1	21.6185	41.4021	2.15549		21.0696	39.0071	2.52896		21.0496	40.3171	3.95896		21.0996	38.9171	2.47896		Illinois	23.5289	41.125	2.22653		23.6	37.73	2.63		22.92	38.69	2.71		23.07	39.02	2.65		5	22.2125	45.2431	2.15545		22.7616	41.7631	2.58		21.9816
PI548406	1IL64	II	20.9	41.5	2.19	1	20.9	41.5	2.19		21.0996	39.0271	2.54896		21.9696	39.5571	3.53896		21.2296	39.2071	2.52896		Illinois	22.8104	41.2229	2.26104		23.39	37.36	2.49		23.08	38.35	2.78		23.47	38.59	2.64		8	20.828	45.3078	1.92643		21.7866	42.955	2.55		22.2066
PI548418	1IL64	II	19.6	42.6	1.74	1	19.6	42.6	1.74		21.2296	38.7471	1.83896		20.4296	40.2971	4.07896		21.2096	38.9771	1.83896		Illinois	21.5104	42.3229	1.81104		23.72	37.56	1.76		22.44	39.63	2.11		23.44	38.73	1.9		6	20.4312	47.0792	1.98075		20.5937	43.0892	1.76637		21.9837
PI548420	1IL64	I	16.4	47	1.22	1	16.2185	47.6021	1.41549		19.0396	40.7371	1.90896		18.9596	40.0171	3.92896		19.0096	40.7571	1.89896		Illinois	18.1289	47.325	1.48653		21.93	39.22	1.95		20.93	40.62	2.1		20.98	40.17	1.99		6	17.7665	51.1519	1.66937		19.9937	43.6292	1.72637		19.0137
PI548424	1IL64	II	21.9	39.3	2.62	1	21.9	39.3	2.62		22.6496	38.1971	2.67896		22.0196	38.7271	4.10896		22.7096	38.2371	2.70896		Illinois	23.8104	39.0229	2.69104		24.16	36.69	2.59		24.66	37.28	2.85		24.93	37.31	2.78		5	22.0908	42.4508	2.35846		24.1316	40.7531	2.74		22.4816
PI548433	1IL64	I	17.6	44.7	2.23	1	17.4185	45.3021	2.42549		18.9596	42.1171	2.12896		19.8696	40.1771	4.52896		19.0296	42.2071	2.15896		Illinois	19.3289	45.025	2.49653		21.32	39.86	1.93		20.67	42.65	2.28		20.95	41.24	2.22		8	18.2066	48.9357	2.38317		19.9266	46.035	2.19		19.2466
PI548435	1IL64	II	17.1	43.3	1.81	1	17.1	43.3	1.81		17.6996	41.8171	1.90896		18.0696	40.6471	4.06896		17.5996	41.9071	1.91896		Illinois	19.0104	43.0229	1.88104		20.59	41.68	1.87		19.85	40.85	2.03		19.56	41.4	2		6	17.9312	47.7792	2.05075		19.3137	44.8092	1.62637		17.6337
PI548506	1IL64	II	23	39.5	2.97	1	23	39.5	2.97		22.3296	36.5571	3.06896		21.7396	40.0671	4.65896		22.2896	36.5371	3.07896		Illinois	24.9104	39.2229	3.04104		23.68	36.63	2.75		24.57	36.75	3.28		24.15	36.05	3.16		8	22.928	43.3078	2.70643		23.3666	40.085	3.12		21.9966
PI548530	1IL64	I	21.2	41	2.37	1	21.0185	41.6021	2.56549		21.3096	38.0671	2.80896		22.1996	40.6971	4.03896		21.3096	38.0371	2.79896		Illinois	22.929	41.325	2.63653		24.07	36.73	2.56		23.56	38.53	2.98		23.53	37.58	2.9		1	21.5933	42.6333	3.36667		22.93	40.27	3.71		20.9
PI548568	1IL64	0	21.1	40.6	2.06	1	19.9396	39.8271	2.13896		21.7196	38.3971	2.84896		21.6096	39.6171	4.47896		21.6196	38.2871	2.76896		Illinois	21.85	39.55	2.21		24.07	37.43	2.62		23.71	38.45	2.93		23.63	38.15	2.92		1	21.56	42.4	3.14		23.33	40.54	3.57		21.26
PI548572	1IL64	I	21.4	41.6	2.21	1	21.2185	42.2021	2.40549		21.0696	39.1571	2.52896		21.1096	39.9371	3.57896		20.9596	39.0071	2.53896		Illinois	23.1289	41.925	2.47653		23.34	37.82	2.62		22.89	39.81	2.77		23.03	39	2.63		8	22.0066	45.8357	2.36317		22.1066	43.075	2.59		21.6566
PI548573	1IL64	II	21.6	41.2	2.66	1	21.6	41.2	2.66		21.4296	38.8471	2.87896		21.0996	40.0071	4.38896		21.3996	38.8171	2.84896		Illinois	23.5104	40.9229	2.73104		23.28	37.51	2.82		23.16	38.96	2.99		23.34	38.52	2.91		8	21.528	45.0078	2.39643		22.5866	42.145	2.95		21.5866
PI548577	1IL64	II	22.5	41.5	2.55	1	22.5	41.5	2.55		21.5396	38.3871	2.64896		21.7896	39.4071	3.76896		21.7196	38.6171	2.65896		Illinois	24.4104	41.2229	2.62104		23.98	36.19	2.85		23.57	38.05	2.68		23.9	38.17	2.73		5	22.6908	44.6508	2.28846		23.1216	40.7731	2.67		22.0716
PI548589	1IL64	II	22.2	39.9	2.93	1	22.2	39.9	2.93		21.0796	39.6371	2.81896		21.4696	40.2371	4.49896		21.1396	39.7471	2.79896		Illinois	24.1104	39.6229	3.00104		24.14	36.89	2.48		22.82	39.81	2.97		22.99	39.46	2.84		8	22.128	43.7078	2.66643		21.9866	43.725	2.97		21.5966
PI548599	1IL64	I	21.5	40.3	1.67	1	21.3185	40.9021	1.86549		21.0296	39.4271	2.62896		21.5196	40.0971	3.77896		21.1596	39.4471	2.57896		Illinois	23.229	40.625	1.93653		22.58	38.21	2.8		23.18	39.39	2.75		22.98	39.14	2.65		8	22.1066	44.5357	1.82317		22.1466	43.205	2.81		21.5266
PI548611	1IL64	I	22.1	40.9	2.16	1	21.9185	41.5021	2.35549		22.3996	37.1371	2.74896		21.7996	40.1071	3.63896		22.4696	37.3171	2.76896		Illinois	23.8289	41.225	2.42653		24.31	35.74	2.35		24.44	37.35	2.85		24.72	36.76	2.89		1	22.4933	42.5333	3.15667		23.98	39.83	3.64		21.22
PI468907	IL0102	I	10.7	49.5	1.15	2	6.04804	53.1044	0.697028		9.01	48.5	1.02286		14.22	44.97	3.55286		9.15	48.5	1.08286		Illinois	12.698	47.7544	1.17417		17.09	44.26	1.47		16.48	39.31	1.83		15.86	41.85	1.56		7	5.75263	49.8842	0.762982		8.56	47.62	0.936667		6.83
PI483459	IL0102	I	13.2	51.4	0.84	2	8.54804	55.0044	0.387028		11.5	44.9	1.32286		9.05	49.16	4.14286		11.31	44.92	1.28286		Illinois	15.198	49.6544	0.864171		17.05	43	1.59		17.85	39.08	1.63		18.26	40.04	1.85		7	8.25263	51.7842	0.452982		6.51	47.28	0.996667		9.12
PI504484	IL0102	I	19	43.7	1.32	2	14.348	47.3044	0.867028		14.16	45.87	1.71286		15.1	45.84	3.13286		14.3	46.05	1.65286		Illinois	20.998	41.9544	1.34417		21.61	40.44	2.33		21.36	39.94	2.03		20.94	40.26	2.15		6	19.3201	45.9371	1.7345		20.0237	44.3592	1.85637		18.9137
PI504485	IL0102	I	18.5	44.4	NA	2	13.848	48.0044	NA		14.12	46.11	1.75286		15.17	45.94	NA		14.31	46.28	NA		Illinois	20.498	42.6544	NA		21.6	40.3	2.38		21.36	39.91	2.02		21.12	40.49	2.18		6	18.8201	46.6371	NA		19.8837	44.5392	1.86637		18.7837
PI504494	IL0102	I	18.8	42.8	1.24	2	14.148	46.4044	0.787028		14.44	46	1.73286		15.26	46.05	3.63286		14.59	46.27	1.72286		Illinois	20.798	41.0544	1.26417		21.84	40.4	2.36		21.55	39.94	2.03		21.39	40.63	2.18		6	19.1201	45.0371	1.6545		20.1037	44.4992	1.88637		19.1237
PI506590E	IL0102	IV	18	44.7	1.47	2	17.3148	45.8016	1.62712		14.9	44.19	1.17286		15.42	44.29	3.41286		14.84	44.06	1.16286		Illinois	23.9647	40.4516	2.10426		21.76	39.23	1.95		21.02	38.83	1.92		21.47	38.89	1.61		6	21.3438	46.7649	1.31566		19.3937	45.0692	1.73637		19.4537
PI542042	IL0102	I	20.7	41.2	2.98	2	16.048	44.8044	2.52703		17.46	44.12	2.90286		17.48	42.66	3.76286		17.55	43.76	2.79286		Illinois	22.698	39.4544	3.00417		23.98	36.9	3.11		24.24	38.63	3.01		24.15	38.11	3.24		1	20.7867	45.3333	3.44286		23.56	41.82	3.93		22.03
PI543794	IL0102	IV	19.1	42.6	2.94	2	18.4148	43.7016	3.09712		16.77	41.78	3.08286		16.69	43.06	3.54286		17.08	41.94	3.12286		Illinois	25.0648	38.3516	3.57426		23.23	36.74	3.13		23.92	37.55	3.6		23.51	36.58	3.64		1	22.1975	43.4625	3.03125		23.23	40.16	4.31		21.61
PI559932	IL0102	IV	18.8	42.1	2.88	2	18.1148	43.2016	3.03712		16.76	42.73	2.72286		17.05	43.06	3.51286		17.16	42.47	2.62286		Illinois	24.7647	37.8516	3.51426		23.03	38.43	3.18		23.27	37.28	3.04		23.79	37.82	3.09		1	21.8975	42.9625	2.97125		23.33	39.95	3.93		21.6
PI564524	IL0102	I	20.1	40.9	0	2	15.448	44.5044	-0.452972		16.97	43.53	2.54286		16.78	42.61	3.17286		17.05	43.79	2.54286		Illinois	22.098	39.1544	0.0241711		23.49	37.09	2.52		22.79	39.08	3.33		23.33	38.33	3.01		1	20.1867	45.0333	0.462857		23.34	40.39	3.64		21.44
PI572239	IL0102	V	18.1	38.6	4.38	2	18.1	38.6	4.38		17.54	41.75	2.96286		16.49	42.7	3.61286		17.47	41.39	2.97286		Illinois	24.75	33.25	4.85714		24.79	35.57	3.62		22.85	38.37	3.37		24	36.29	3.44		1	21.56	42.4	3.14		23.43	39.92	4.34		22.11
PI576440	IL0102	IV	18.7	40.7	3.59	2	18.0148	41.8016	3.74712		17.95	41.02	2.92286		17.2	40.5	3.58286		17.96	40.47	2.89286		Illinois	24.6648	36.4516	4.22426		24.37	36.32	3.18		24.56	34.76	3.52		24.85	35.07	3.44		1	21.7975	41.5625	3.68125		24.12	38.7	4.28		22.84
PI578364	IL0102	II	15.4	46.1	1.05	2	12.6182	47.7636	0.994286		13.19	46.61	1.06286		13.54	45.76	3.51286		13.01	46.43	1.03286		Illinois	19.2682	42.4136	1.47143		20.53	41.03	1.81		18.99	40.83	1.73		19.68	40.72	1.53		2	16	45.3111	1.2		16.02	45.78	0.78		15.74
PI578367	IL0102	III	18.5	43.8	2.41	2	16.4167	44.7639	2.31425		16.9	43.22	2.13286		16.3	43.89	3.49286		16.86	43.58	2.16286		Illinois	23.0667	39.4139	2.79139		23.4	36.55	2.3		23.37	38.46	2.68		23.85	37.43	2.69		5	21.6966	43.8431	2.185		23.0016	40.3931	2.54		21.6716
PI578374	IL0102	I	19.1	48.6	1.97	2	14.448	52.2044	1.51703		16.98	44.45	2.02286		16.07	45.88	3.13286		16.67	44.75	2.01286		Illinois	21.098	46.8544	1.99417		23.31	39.04	2.16		24.39	40.21	2.71		24.1	39.65	2.49		8	20.1155	50.7383	1.8507		22.2666	43.305	2.48		21.6766
PI578375B	IL0102	I	15.8	51.2	2.8	2	11.148	54.8044	2.34703		14.16	46.76	2.16286		14.84	46.85	3.94286		14.18	46.77	2.14286		Illinois	17.798	49.4544	2.82417		21.49	38.87	2.48		21.35	40.88	2.58		21.31	41.76	2.59		8	16.8155	53.3383	2.6807		19.9466	44.895	2.58		19.8266
PI578380A	IL0102	I	22	38.7	2.73	2	17.348	42.3044	2.27703		16.86	44.18	2.33286		15.79	44.62	3.17286		16.57	44.22	2.43286		Illinois	23.998	36.9544	2.75417		22.9	38.44	2.63		23.04	39.68	3.07		23.26	38.97	2.84		5	22.8463	40.878	2.55744		22.6716	41.9531	2.74		21.6216
PI578382	IL0102	I	18.9	43.6	2.65	2	14.248	47.2044	2.19703		15.23	46.6	1.89286		15.69	42.98	3.48286		15.21	46.73	1.90286		Illinois	20.898	41.8544	2.67417		22.13	38.07	2.19		21.83	41.03	2.48		22.1	40.75	2.3		8	19.9155	45.7383	2.5307		20.8266	44.965	2.31		20.4366
PI578384	IL0102	I	20.5	41.2	2.13	2	15.848	44.8044	1.67703		17.49	42.44	2.15286		17.44	42.37	3.62286		17.37	42.54	2.20286		Illinois	22.498	39.4544	2.15417		23.83	35.54	2.5		23.82	37.39	2.64		24.22	36.83	2.65		5	21.3463	43.378	1.95744		23.6816	40.1731	2.62		22.2316
PI578388B	IL0102	I	17.9	45.6	2.04	2	13.248	49.2044	1.58703		14.78	47.12	2.03286		16.06	46.25	3.19286		14.63	47.1	2.04286		Illinois	19.898	43.8544	2.06417		21.42	39.95	2.18		21.63	42.58	2.57		21.28	42.24	2.46		8	18.9155	47.7383	1.9207		20.4666	45.765	2.51		20.2466
PI578392A	IL0102	I	19.7	41.6	NA	2	15.048	45.2044	NA		16.21	44.3	2.24286		16.64	42.09	NA		16.11	44.3	NA		Illinois	21.698	39.8544	NA		23.26	37.83	2.67		22.52	39.69	2.84		22.56	39.18	2.79		5	20.5463	43.778	NA		23.0816	41.4631	2.69		21.1416
PI578401C	IL0102	I	19.3	41.3	2.63	2	14.648	44.9044	2.17703		16.12	44.18	1.93286		16.04	44.96	3.49286		15.99	44.07	2.01286		Illinois	21.298	39.5544	2.65417		22.3	38.48	2.21		22.61	40.29	2.62		22.51	38.86	2.55		5	20.1463	43.478	2.45744		22.4416	41.2631	2.4		20.8116
PI578401B	IL0102	I	19	43.4	2.48	2	14.348	47.0044	2.02703		16.01	44.45	1.99286		16.43	43.51	3.64286		15.91	44.23	2.06286		Illinois	20.998	41.6544	2.50417		23.06	37.75	2.47		22.92	39.68	2.59		22.89	39.3	2.55		5	19.8463	45.578	2.30744		22.1816	41.9831	2.49		21.4816
PI578401A	IL0102	I	19.9	39.8	2.45	2	15.248	43.4044	1.99703		15.9	44.69	2.04286		15.89	44.93	3.39286		15.68	44.31	2.12286		Illinois	21.898	38.0544	2.47417		22.26	38.19	2.38		22.76	39.64	2.61		22.59	39.09	2.61		5	20.7463	41.978	2.27744		22.0316	41.7031	2.47		21.1316
PI578407	IL0102	I	23.4	38.5	2.15	2	18.748	42.1044	1.69703		17.76	42.58	1.99286		18.95	40.5	3.67286		17.98	41.73	1.96286		Illinois	25.398	36.7544	2.17417		23.74	36.06	2.5		24.83	37.02	2.63		24.71	36.47	2.42		5	24.2463	40.678	1.97744		23.6416	40.3631	2.37		23.1016
PI578408	IL0102	I	23.1	38.3	2.21	2	18.448	41.9044	1.75703		18.17	42.25	2.15286		18.69	40.71	3.66286		18.35	41.7	2.21286		Illinois	25.098	36.5544	2.23417		24.26	35.42	2.52		25.04	36.74	2.79		25.21	36.24	2.66		5	23.9463	40.478	2.03744		23.9316	40.3031	2.47		23.2916
PI578409A	IL0102	I	20.1	40.4	2.52	2	15.448	44.0044	2.06703		16.76	42.74	2.22286		17.27	44.33	3.57286		16.58	42.69	2.21286		Illinois	22.098	38.6544	2.54417		23.13	36.85	2.61		22.64	38.54	2.76		23.45	37.19	2.71		5	20.9463	42.578	2.34744		22.9316	39.8431	2.59		21.8616
PI578417B	IL0102	I	21	40.4	2.54	2	16.348	44.0044	2.08703		17.07	43.06	2.19286		17.74	42.09	3.88286		17.04	42.68	2.24286		Illinois	22.998	38.6544	2.56417		23.57	36.78	2.67		23.89	37.24	2.6		24.03	36.93	2.67		5	21.8463	42.578	2.36744		23.0216	41.0931	2.61		22.9516
PI578418	IL0102	I	19.9	40.2	2.11	2	15.248	43.8044	1.65703		17.75	42.58	2.37286		17.27	43.6	3.72286		17.67	42.57	2.42286		Illinois	21.898	38.4544	2.13417		23.56	37.13	2.55		24.47	38.31	2.94		24.33	37.35	2.9		5	20.7463	42.378	1.93744		23.5416	40.9231	2.7		22.8316
PI578420	IL0102	I	21.8	38.6	NA	2	17.148	42.2044	NA		16.93	43.71	2.27286		17.21	42.62	NA		16.77	43.62	NA		Illinois	23.798	36.8544	NA		24.23	36.69	2.48		22.92	38.81	2.88		23.59	38.06	2.74		5	22.6463	40.778	NA		22.8116	41.5131	2.67		22.8216
PI578421	IL0102	I	22	39.6	2.41	2	17.348	43.2044	1.95703		17.61	42.9	2.28286		16.81	43.92	3.61286		17.5	43.11	2.24286		Illinois	23.998	37.8544	2.43417		23.96	36.55	2.45		23.91	38.68	2.84		24.19	38.07	2.7		5	22.8463	41.778	2.23744		23.5416	40.9431	2.57		22.5016
PI578425	IL0102	I	20.5	41.7	2.71	2	15.848	45.3044	2.25703		16.06	45.05	2.30286		16.76	43.57	3.33286		16.39	44.04	2.34286		Illinois	22.498	39.9544	2.73417		22.66	38.56	2.43		23.03	39.38	2.9		23.16	38.3	2.81		8	21.5155	43.8383	2.5907		21.5466	43.365	2.74		21.2466
PI578431	IL0102	I	22.3	40.6	2.21	2	17.648	44.2044	1.75703		17.4	43.02	2.08286		18.57	42.81	3.14286		17.57	42.59	2.07286		Illinois	24.298	38.8544	2.23417		23.22	37.87	2.5		24.31	37.77	2.56		24.36	37.56	2.55		5	23.1463	42.778	2.03744		23.3316	39.9731	2.56		23.3316
PI578432B	IL0102	I	20.4	41.8	2.82	2	15.748	45.4044	2.36703		16.14	45.03	2.29286		16.84	43.56	3.73286		16.56	44.17	2.43286		Illinois	22.398	40.0544	2.84417		22.61	38.63	2.42		23.22	39.19	2.85		23.34	38.54	2.94		8	21.4155	43.9383	2.7007		21.6266	43.345	2.72		21.7066
PI578439	IL0102	III	15.2	47.1	0.45	2	13.1167	48.0639	0.354246		14.27	44.94	1.01286		14.84	45.31	3.51286		14.1	45.09	0.972857		Illinois	19.7667	42.7139	0.831389		21.26	39.48	1.9		20.52	39.67	1.34		20.99	39.52	1.48		2	15.7174	46.5304	0.477391		15.98	44.45	0.99		15.85
PI578440	IL0102	IV	17	42.4	0.28	2	16.3148	43.5016	0.437119		13.25	45.66	0.802857		12.93	47.99	3.59286		13.35	46.38	0.722857		Illinois	22.9647	38.1516	0.914262		20.31	41	1.75		20.16	40.42	1.18		20.11	40.59	1.26		2	18.517	42.2713	0.237553		15.15	45.48	0.56		15.52
PI578473A	IL0102	III	15.1	46.7	0.83	2	13.0167	47.6639	0.734246		15.44	45.37	1.60286		15.52	45.78	3.17286		15.21	45.55	1.56286		Illinois	19.6667	42.3139	1.21139		21.81	40.64	2.25		21.44	40.9	1.92		21.53	40.62	2.04		2	15.6174	46.1304	0.857391		17.33	44.87	1.16		16.93
PI578477A	IL0102	IV	16.4	43.6	1.25	2	15.7148	44.7016	1.40712		15.53	44.45	1.69286		15.67	45.69	3.80286		15.95	44.25	1.64286		Illinois	22.3648	39.3516	1.88426		22.84	40.05	2.23		21.52	41.07	1.91		22.17	39.66	2.2		2	17.917	43.4713	1.20755		17.55	43.79	1.29		18.24
PI578479	IL0102	III	18.2	42.5	1	2	16.1167	43.4639	0.904246		15.87	44.13	1.83286		15.32	45.01	3.53286		15.8	44.97	1.78286		Illinois	22.7667	38.1139	1.38139		22.57	39.4	2.63		21.91	39.32	2.08		21.88	39.76	2.35		2	18.7174	41.9304	1.02739		17.43	44.76	1.15		17.93
PI578481	IL0102	I	19.5	41.3	1.73	2	14.848	44.9044	1.27703		15.18	45.37	2.15286		15.9	43.44	3.36286		15.17	44.92	2.05286		Illinois	21.498	39.5544	1.75417		21.98	38.93	2.39		20.98	41.12	2.31		21.96	39.63	2.57		2	17.8833	42.3917	1.57		16.17	45.58	1.54		17.74
PI578494B	IL0102	III	18.3	43.9	1.79	2	16.2167	44.8639	1.69425		16.04	44.47	2.00286		15.53	43.79	3.63286		16.16	44.08	2.05286		Illinois	22.8667	39.5139	2.17139		22.62	39.53	2.49		22.34	37.93	2.61		22.48	38.82	2.55		2	18.8174	43.3304	1.81739		17.97	42.18	1.36		17.95
PI578504	IL0102	II	17	43.6	0.6	2	14.2182	45.2636	0.544286		12.75	45.96	1.44286		13.39	46.65	3.96286		12.89	46.45	1.47286		Illinois	20.8682	39.9136	1.02143		19.83	40.44	2.05		19.18	41.39	1.82		19.47	40.57	1.94		2	17.6	42.8111	0.75		15.58	46.39	0.94		14.92
PI583364	IL0102	I	22.3	35.2	3.17	2	17.648	38.8044	2.71703		17.72	42.24	2.72286		18.29	40.84	3.67286		18.07	42.08	2.70286		Illinois	24.298	33.4544	3.19417		23.99	35.59	3.16		25.09	36.52	3.15		24.84	36.37	3.25		1	22.3867	39.3333	3.63286		24.12	39.26	4.05		22.3
PI584469	IL0102	III	18.4	43.1	2.89	2	16.3167	44.0639	2.79425		16.93	43.5	2.84286		17.49	42.84	4.12286		17.14	43.54	2.88286		Illinois	22.9667	38.7139	3.27139		23.63	38.08	2.83		23.55	38.03	3.47		23.72	38.25	3.32		1	20.36	43.5333	2.56167		22.95	41.17	3.85		22.16
PI584470	IL0102	III	20.3	43.5	3.17	2	18.2167	44.4639	3.07425		16.85	43.74	2.78286		17.64	42.71	3.16286		16.87	43.77	2.75286		Illinois	24.8667	39.1139	3.55139		24.13	37.32	2.72		22.82	38.08	3.4		23.62	38.13	3.21		1	22.26	43.9333	2.84167		23.09	41.06	3.82		21.7
PI586981	IL0102	IV	18.3	41.8	3.32	2	17.6148	42.9016	3.47712		17.54	42.63	3.03286		16.88	41.36	3.99286		17.69	42.94	3.09286		Illinois	24.2647	37.5516	3.95426		24.06	36.74	3.12		23.37	37.75	3.55		24.25	37.48	3.59		1	21.3975	42.6625	3.41125		23.49	40.74	4.18		22.12
PI587607A	IL0102	IV	18.9	42.5	1.8	2	18.2148	43.6016	1.95712		16.32	44.08	1.62286		14.45	45.14	4.06286		16.39	44.23	1.63286		Illinois	24.8648	38.2516	2.43426		21.44	40.27	2.25		22.09	40.78	1.94		22.51	39.54	2.07		2	20.417	42.3713	1.75755		17.08	44.09	1.26		18.39
PI587636	IL0102	IV	16.7	45.7	1.61	2	16.0148	46.8016	1.76712		15.71	44.8	1.68286		14.96	44.86	3.39286		15.68	45.03	1.59286		Illinois	22.6648	41.4516	2.24426		22.07	39.05	2.16		21.77	39.87	1.85		21.96	40.61	2.11		2	18.217	45.5713	1.56755		17.22	45.1	0.99		17.79
PI587637	IL0102	III	18.6	43.4	1.55	2	16.5167	44.3639	1.45425		14.57	45.76	1.29286		13.93	45.72	3.64286		14.68	46.06	1.24286		Illinois	23.1667	39.0139	1.93139		19.91	40.77	2.11		21.04	40.29	1.48		20.8	40.4	1.77		2	19.1174	42.8304	1.57739		16.42	44.27	1.07		16.56
PI587804	IL0102	IV	15.3	42.5	1.64	2	14.6148	43.6016	1.79712		14.98	44.9	1.31286		14.63	45.69	3.53286		14.76	44.38	1.29286		Illinois	21.2647	38.2516	2.27426		21.31	39.89	1.87		22.12	39.73	1.99		21.82	39.11	1.84		7	11.8	44.7	1.56167		11.46	45.37	1.31667		11.95
PI587845	IL0102	IV	15.2	45.4	1.48	2	14.5148	46.5016	1.63712		13.92	45.97	1.59286		14.47	45.04	3.96286		14.16	46.26	1.58286		Illinois	21.1648	41.1516	2.11426		21.05	40.43	2.33		20.06	40.48	1.77		20.33	40.84	2.04		2	16.717	45.2713	1.43755		15.46	44.89	1.18		17.17
PI587967	IL0102	IV	15.8	43.9	1.6	2	15.1148	45.0016	1.75712		14.87	46.74	1.44286		13.71	45.61	3.38286		14.96	46.59	1.34286		Illinois	21.7647	39.6516	2.23426		21.29	40.56	2.11		20.51	40.15	1.68		20.72	41.84	1.77		2	17.317	43.7713	1.55755		16.4	45.35	0.99		17.08
PI587980C	IL0102	IV	15	46.6	1.24	2	14.3148	47.7016	1.39712		14.79	45.63	1.46286		14.11	45.36	3.60286		14.91	45.63	1.33286		Illinois	20.9647	42.3516	1.87426		20.73	40.93	2.18		20.98	40.17	1.67		20.85	40.09	1.81		2	16.517	46.4713	1.19755		16.23	45.03	1.03		17.03
PI587980A	IL0102	IV	14.7	45.1	1.38	2	14.0148	46.2016	1.53712		14.43	46.64	1.51286		13.5	46.05	3.79286		14.79	46.9	1.45286		Illinois	20.6648	40.8516	2.01426		20.49	40.56	2.29		20.19	41.61	1.66		20.28	41.03	1.91		2	16.217	44.9713	1.33755		16.56	45.6	1.12		16.51
PI587982B	IL0102	IV	15.2	45.6	1.29	2	14.5148	46.7016	1.44712		13.84	44.71	1.32286		13.54	46.18	3.74286		14.19	44.53	1.17286		Illinois	21.1648	41.3516	1.92426		19.62	40.22	2.01		20.64	39.69	1.51		20.14	38.82	1.74		2	16.717	45.4713	1.24755		15.61	44.97	0.84		16.08
PI587982A	IL0102	III	17.3	41.4	1.14	2	15.2167	42.3639	1.04425		13.88	46.61	1.07286		13.94	45.68	3.83286		14.41	46.47	1.02286		Illinois	21.8667	37.0139	1.52139		21.03	40.02	1.93		20.13	40.94	1.48		20.19	41.33	1.59		2	17.8174	40.8304	1.16739		16.26	44.28	0.74		16.23
PI587983B	IL0102	IV	15.6	43.5	1.4	2	14.9148	44.6016	1.55712		15.03	45.95	1.55286		13.72	45.56	3.70286		15.47	45.78	1.46286		Illinois	21.5648	39.2516	2.03426		21.34	40.17	2.14		20.34	41.12	1.66		21.06	40.64	1.95		2	17.117	43.3713	1.35755		15.94	46.06	1.02		17.41
PI587991	IL0102	III	14.1	44.1	0.87	2	12.0167	45.0639	0.774246		13.77	46	1.34286		14.05	45.74	3.90286		14.23	45.46	1.27286		Illinois	18.6667	39.7139	1.25139		20.36	40.89	2.01		21.27	40.62	1.72		20.26	39.84	1.78		2	14.6174	43.5304	0.897391		16.47	44.32	0.76		16.45
PI587999D	IL0102	IV	14.3	49.5	0.98	2	13.6148	50.6016	1.13712		14.41	46.86	1.16286		14.18	44.03	3.61286		15.03	46.19	1.19286		Illinois	20.2647	45.2516	1.61426		20.66	41.97	1.89		20.94	39.29	1.74		20.51	41.17	1.65		2	15.817	49.3713	0.937553		16.58	45.41	0.89		16.17
PI588008A	IL0102	III	15.6	43.1	0.84	2	13.5167	44.0639	0.744246		14.77	45.35	1.45286		13.84	46.45	3.65286		15.07	45.05	1.35286		Illinois	20.1667	38.7139	1.22139		20.86	40.01	2.34		21.16	39.77	1.49		20.68	39.78	1.76		2	16.1174	42.5304	0.867391		16.66	44.95	0.83		17.17
PI588016	IL0102	IV	15.1	46.3	1.13	2	14.4148	47.4016	1.28712		13.95	47.01	1.21286		13.6	45.73	3.15286		14.21	46.57	1.13286		Illinois	21.0648	42.0516	1.76426		19.98	41.85	2.13		19.79	40.49	1.48		20.18	41.53	1.55		2	16.617	46.1713	1.08755		16.14	46.16	0.73		16.59
PI588026C	IL0102	IV	14.9	44.4	1.61	2	14.2148	45.5016	1.76712		14.84	45.44	1.23286		13.9	45.74	3.45286		15.3	45.08	1.25286		Illinois	20.8648	40.1516	2.24426		20.13	40.31	1.91		20.85	39.79	1.56		20.19	39.4	1.74		2	16.417	44.2713	1.56755		16.54	43.34	0.74		16.41
PI588026A	IL0102	IV	15.5	43.9	1.22	2	14.8148	45.0016	1.37712		13.45	46.43	1.26286		14.52	45.16	3.44286		13.87	46.29	1.23286		Illinois	21.4647	39.6516	1.85426		20.29	40.42	1.96		20.84	39.48	1.77		19.72	40.6	1.71		2	17.017	43.7713	1.17755		15.98	43.35	1		15.92
PI588026B	IL0102	IV	15	45.8	1.26	2	14.3148	46.9016	1.41712		14.65	46.66	1.29286		14.09	45.59	3.81286		14.56	46.37	1.40286		Illinois	20.9647	41.5516	1.89426		19.93	41.33	1.67		20.96	40.75	1.75		20.32	41.45	1.92		2	16.517	45.6713	1.21755		15.95	45.6	0.62		16.36
PI588028	IL0102	IV	15.4	46.1	1.04	2	14.7148	47.2016	1.19712		14.56	46.6	1.55286		13.04	45.5	3.57286		15.01	46.24	1.67286		Illinois	21.3648	41.8516	1.67426		20.22	40.77	2.15		21.03	39.91	1.87		20.53	40.41	2.12		2	16.917	45.9713	0.997553		16.23	46.25	1.07		16.53
PI588033D	IL0102	IV	16.4	45	1.26	2	15.7148	46.1016	1.41712		14.3	46.89	1.14286		14.43	44.74	3.41286		14.75	46	1.18286		Illinois	22.3648	40.7516	1.89426		20.51	41.69	1.94		20.91	40.21	1.63		20.17	40.83	1.64		2	17.917	44.8713	1.21755		16.39	44.64	0.88		16.2
PI588033C	IL0102	IV	15.8	41.4	1.61	2	15.1148	42.5016	1.76712		13.42	46.22	1.12286		14.38	44.49	3.43286		14.26	44.83	1.12286		Illinois	21.7647	37.1516	2.24426		20.45	41.11	1.98		20.27	40.37	1.37		19.82	39.85	1.56		2	17.317	41.2713	1.56755		15.36	45.64	0.71		16.65
PI588033B	IL0102	IV	16.5	41.9	1.62	2	15.8148	43.0016	1.77712		13.97	45.94	1.16286		14.32	44.3	3.70286		14.99	44.15	1.15286		Illinois	22.4647	37.6516	2.25426		20.53	41.17	1.92		20.5	39.58	1.64		20.52	39.21	1.68		2	18.017	41.7713	1.57755		15.65	44.92	0.78		17.06
PI588033A	IL0102	IV	16	44.2	1.12	2	15.3148	45.3016	1.27712		13.86	46.1	1.05286		14.62	43.99	3.38286		14.94	44.34	1.09286		Illinois	21.9647	39.9516	1.75426		20.16	40.92	1.98		21.25	38.92	1.48		20.8	39.31	1.66		2	17.517	44.0713	1.07755		15.69	45.11	0.66		16.72
PI588050A	IL0102	III	16.8	42.8	1.16	2	14.7167	43.7639	1.06425		15.62	45.64	1.41286		14.5	45.08	3.32286		15.48	45.62	1.38286		Illinois	21.3667	38.4139	1.54139		21.26	40.59	2.17		20.28	40.7	1.44		21.44	40.73	1.95		2	17.3174	42.2304	1.18739		16.2	44.7	0.97		17.89
PI592389	IL0102	I	21.2	41.4	2.88	2	16.548	45.0044	2.42703		17.5	43.49	3.49286		18.36	41.12	3.44286		17.93	43.27	3.35286		Illinois	23.198	39.6544	2.90417		23.84	36.89	3.29		25.18	36.65	3.86		24.61	37.23	3.84		1	21.2867	45.5333	3.34286		24.05	41.06	4.45		21.69
PI592524	IL0102	I	21.2	38.6	2.99	2	16.548	42.2044	2.53703		17.06	43.17	2.73286		17.56	40.98	3.26286		17.13	42.74	2.70286		Illinois	23.198	36.8544	3.01417		23.33	36.51	2.97		24.21	36.14	3.39		23.87	36.86	3.28		1	21.2867	42.7333	3.45286		23.18	40.88	3.84		21.86
PI592899	IL0102	I	21.2	41.8	1.6	2	16.548	45.4044	1.14703		15.03	46.39	2.15286		15.24	45.64	3.43286		15.07	46.05	2.13286		Illinois	23.198	40.0544	1.62417		21.68	39.95	2.03		21.63	40.07	2.86		21.37	40.46	2.63		8	22.2155	43.9383	1.4807		20.6666	44.395	2.64		20.6966
PI592907D	IL0102	I	19.9	39.8	2.51	2	15.248	43.4044	2.05703		16.93	44.31	2.20286		16.54	43.24	3.55286		16.96	44.25	2.26286		Illinois	21.898	38.0544	2.53417		22.88	38.63	2.22		23.74	39.25	2.88		23.84	38.64	2.74		5	20.7463	41.978	2.33744		23.1216	41.8731	2.63		21.8016
PI592907A	IL0102	I	23.2	35.5	NA	2	18.548	39.1044	NA		18.15	42.35	2.72286		17.77	40.67	NA		18.29	42.19	NA		Illinois	25.198	33.7544	NA		24.52	36.57	3.07		25.24	36.02	3.27		24.97	36.05	3.21		8	24.2155	37.6383	NA		23.6566	39.825	3.24		22.7766
PI592907B	IL0102	I	19.6	41.2	NA	2	14.948	44.8044	NA		16.83	43.51	2.22286		16.49	43.47	NA		16.28	43.51	NA		Illinois	21.598	39.4544	NA		23.56	36.65	2.47		22.91	38.8	2.69		23.05	37.99	2.62		5	20.4463	43.378	NA		22.9816	41.4331	2.65		21.4616
PI592907C	IL0102	I	19.8	39.7	2.43	2	15.148	43.3044	1.97703		15.95	45.02	2.23286		16.7	42.28	3.58286		15.86	44.18	2.18286		Illinois	21.798	37.9544	2.45417		22.73	39.62	2.17		23.13	37.97	2.75		22.91	38.91	2.69		8	20.8155	41.8383	2.3107		21.4466	43.485	2.57		21.3066
PI592911B	IL0102	I	19	39.5	1.57	2	14.348	43.1044	1.11703		14.88	45.93	1.83286		15.14	44	3.96286		15.05	45.96	1.82286		Illinois	20.998	37.7544	1.59417		21.61	40.53	2.02		21.65	40.04	2.36		21.73	40.05	2.29		8	20.0155	41.6383	1.4507		20.0266	45.545	2.27		20.2566
PI592912A	IL0102	I	18.1	43.1	NA	2	13.448	46.7044	NA		16.73	43.67	2.24286		17.17	43.31	NA		16.44	43.61	NA		Illinois	20.098	41.3544	NA		23.51	36.65	2.45		23.3	38.46	2.7		23.12	37.8	2.67		5	18.9463	45.278	NA		22.8916	41.7031	2.67		21.7016
PI592912B	IL0102	I	21.4	39.6	2.19	2	16.748	43.2044	1.73703		16.87	43.42	2.24286		15.89	44.24	3.51286		16.22	43.91	2.22286		Illinois	23.398	37.8544	2.21417		23.62	36.58	2.5		22.47	39.14	2.83		22.93	38.19	2.67		5	22.2463	41.778	2.01744		22.9816	41.3531	2.67		21.3416
PI592913	IL0102	II	20.4	40.8	NA	2	17.6182	42.4636	NA		17.28	43.95	2.39286		15.93	44.27	NA		17.08	43.5	NA		Illinois	24.2682	37.1136	NA		22.84	38.35	2.22		24.09	39.12	3.02		23.66	38.31	2.9		5	21.7016	42.3231	NA		23.0116	42.0431	2.72		22.2616
PI592921	IL0102	I	21	39.4	2.79	2	16.348	43.0044	2.33703		17.9	41.88	2.31286		18.75	41	3.34286		17.93	40.73	2.17286		Illinois	22.998	37.6544	2.81417		24.33	34.91	2.58		24.94	36.53	2.66		24.84	35.31	2.67		5	21.8463	41.578	2.61744		23.7416	39.8931	2.59		23.2116
PI592926	IL0102	I	20.2	45.3	2.13	2	15.548	48.9044	1.67703		17.64	42.65	2.26286		17.35	42.23	3.65286		17.65	42.38	2.24286		Illinois	22.198	43.5544	2.15417		23.97	36.14	2.46		24.31	37.99	2.86		24.3	37.03	2.74		5	21.0463	47.478	1.95744		23.4816	40.7731	2.53		22.7816
PI592927	IL0102	II	17.1	44.9	1.99	2	14.3182	46.5636	1.93429		14.97	46.44	1.64286		15.03	43.92	3.36286		15.13	46.3	1.68286		Illinois	20.9682	41.2136	2.41143		22.17	39.99	2.25		21.13	40.76	2.14		21.37	40.82	2.21		2	17.7	44.1111	2.14		17.37	45.08	1.33		17.08
PI592929	IL0102	IV	16.4	45.1	1.65	2	15.7148	46.2016	1.80712		14.77	45.36	1.59286		15.23	45.03	3.92286		14.88	45.48	1.56286		Illinois	22.3648	40.8516	2.28426		21.82	39.87	2.41		21.27	39.98	1.99		21.12	39.81	2.06		2	17.917	44.9713	1.60755		16.62	45.33	1.12		17.71
PI592934	IL0102	II	17.2	42.4	1.81	2	14.4182	44.0636	1.75429		14.88	47.38	1.67286		14.88	46.14	3.60286		14.64	47.42	1.62286		Illinois	21.0682	38.7136	2.23143		21.68	42.35	2.16		21.46	40.57	2.2		21.3	42.38	2.16		2	17.8	41.6111	1.96		16.33	45.9	1.38		17.49
PI592945	IL0102	III	17.7	42.4	2.43	2	15.6167	43.3639	2.33425		16.32	43.75	1.59286		16.61	43.89	3.59286		16.29	43.8	1.58286		Illinois	22.2667	38.0139	2.81139		23.07	37.8	2.51		22.68	39.77	1.97		22.88	38.6	2.09		5	20.8966	42.4431	2.205		22.5916	41.3531	2.1		21.4416
PI592946	IL0102	IV	18.7	44.1	2.73	2	18.0148	45.2016	2.88712		16.25	44.16	2.15286		16.8	42.88	3.84286		16.68	44.36	2.11286		Illinois	24.6648	39.8516	3.36426		23.35	38.17	2.8		22.76	38.76	2.43		23.03	38.44	2.63		1	21.7975	44.9625	2.82125		23	41.39	3.53		21.02
PI592950	IL0102	III	18.6	40.2	1.97	2	16.5167	41.1639	1.87425		16.21	42.75	2.11286		15.47	44.2	3.54286		16.45	42.78	2.13286		Illinois	23.1667	35.8139	2.35139		23.04	37.83	2.57		22.16	38.91	2.4		22.41	37.74	2.62		2	19.1174	39.6304	1.99739		17.06	42.85	1.6		18.9
PI592951	IL0102	IV	17.2	44.3	0.95	2	16.5148	45.4016	1.10712		15.84	43.86	1.79286		15.07	44.27	3.59286		15.6	44.04	1.79286		Illinois	23.1648	40.0516	1.58426		22.89	37.81	2.36		22.47	39.41	2.34		22.39	38.85	2.37		2	18.717	44.1713	0.907553		17.46	43.76	1.54		17.76
PI592952	IL0102	III	18	42	2.43	2	15.9167	42.9639	2.33425		16.24	43.82	1.99286		15.56	42.53	3.25286		16.6	43.49	1.88286		Illinois	22.5667	37.6139	2.81139		22.59	38.65	2.44		22.79	37.23	2.36		22.88	38.3	2.44		2	18.5174	41.4304	2.45739		17.35	43.64	1.48		18.7
PI592956B	IL0102	II	18.7	44.1	1.99	2	15.9182	45.7636	1.93429		15.35	42.93	2.14286		16.29	44.35	3.15286		15.43	43.19	2.19286		Illinois	22.5682	40.4136	2.41143		21.4	39.14	2.59		22.87	38.07	2.84		22.05	37.78	2.67		1	20.61	45.05	2.2875		21.71	40.79	3.12		21.73
PI592957	IL0102	I	21.1	38.7	NA	2	16.448	42.3044	NA		16.75	42.77	2.29286		17.08	40.6	NA		16.46	41.67	NA		Illinois	23.098	36.9544	NA		22.45	37.72	2.79		23.85	36.17	2.71		22.86	35.86	2.79		5	21.9463	40.878	NA		22.1616	40.8331	2.61		22.1216
PI592958	IL0102	I	22.4	36	2.16	2	17.748	39.6044	1.70703		17.24	42.94	2.27286		17.56	40.88	3.77286		16.87	42.36	2.19286		Illinois	24.398	34.2544	2.18417		23.72	36.91	2.77		23.34	36.89	2.68		23.56	37.29	2.75		5	23.2463	38.178	1.98744		22.7916	41.0331	2.55		22.9416
PI592960	IL0102	I	22.2	38.5	2.42	2	17.548	42.1044	1.96703		16.91	42.44	2.33286		18.05	40.17	3.43286		17.26	41.86	2.34286		Illinois	24.198	36.7544	2.44417		22.59	36.28	2.61		24.79	36.12	2.86		24.15	36.09	2.82		8	23.2155	40.6383	2.3007		22.6066	39.975	2.88		22.2366
PI592967	IL0102	I	22	37.7	1.76	2	17.348	41.3044	1.30703		17.1	42.53	2.34286		18.15	40.95	3.63286		17.08	42.2	2.43286		Illinois	23.998	35.9544	1.78417		23.88	36.42	2.58		24.12	36.69	2.99		24.14	36.68	2.93		1	22.0867	41.8333	2.22286		23.18	39.72	3.71		21.65
PI592970	IL0102	I	20.9	37.6	2.18	2	16.248	41.2044	1.72703		17.61	43.29	2.32286		17.22	42.52	3.33286		17.51	43	2.38286		Illinois	22.898	35.8544	2.20417		24.28	36.65	2.76		24.01	37.57	3.04		24.21	37.37	2.86		5	21.7463	39.778	2.00744		23.7816	40.5331	2.68		21.6816
PI592977	IL0102	I	20.6	37.7	NA	2	15.948	41.3044	NA		16.62	42.31	2.50286		17.88	41.51	NA		16.56	41.45	NA		Illinois	22.598	35.9544	NA		22.77	36.47	2.69		23.5	36.32	3.13		23.41	36.06	3.03		8	21.6155	39.8383	NA		22.1566	40.905	2.86		21.6966
PI593463	IL0102	III	18.8	41.9	3.97	2	16.7167	42.8639	3.87425		16.54	43.79	3.18286		16.85	41.32	3.38286		16.7	43.62	3.20286		Illinois	23.3667	37.5139	4.35139		23.5	37.41	2.9		23.56	36.94	3.84		23.79	37.91	3.68		1	20.76	42.3333	3.64167		22.3	41.53	4.06		21.76
PI593942	IL0102	0	20.6	39.9	1.86	2	15.2	42.6429	1.97857		17.3	42.64	2.23286		16.72	42.6	3.24286		17.27	42.33	2.20286		Illinois	21.85	37.2929	2.45571		23.11	36.76	2.64		23.92	38.28	2.47		23.92	36.88	2.72		8	20.8066	43.665	2.21		23.1166	41.155	2.75		21.2766
PI593943	IL0102	I	20.3	40.4	1.99	2	15.648	44.0044	1.53703		17.19	41.81	2.26286		17.13	41.77	3.69286		16.96	41.4	2.23286		Illinois	22.298	38.6544	2.01417		23.49	35.75	2.68		23.43	36.93	2.77		23.4	36.08	2.73		5	21.1463	42.578	1.81744		23.2316	40.4131	2.56		22.3516
PI593949A	IL0102	I	19.3	41.2	1.32	2	14.648	44.8044	0.867028		15.46	43.57	1.55286		15.89	44.93	3.59286		15.44	43.57	1.58286		Illinois	21.298	39.4544	1.34417		22.23	37.9	1.89		22.31	39.2	2.1		22.06	37.95	2.06		6	19.6201	43.4371	1.7345		20.2637	43.9192	1.99637		20.0037
PI593953	IL0102	I	20.2	38.4	2.6	2	15.548	42.0044	2.14703		18.22	41.6	2.65286		17.95	41.25	3.82286		18.48	41.2	2.61286		Illinois	22.198	36.6544	2.62417		25.01	36.78	2.97		24.35	35.69	2.9		24.81	36.02	3.07		8	21.2155	40.5383	2.4807		23.7566	39.415	3.01		22.2266
PI593956E	IL0102	I	19.2	40.7	2.63	2	14.548	44.3044	2.17703		17.18	42.27	2.33286		18.33	40.31	3.44286		17.47	41.61	2.32286		Illinois	21.198	38.9544	2.65417		23.22	36.46	2.68		24.78	35.89	2.95		24.19	36.21	2.8		5	20.0463	42.878	2.45744		22.9916	40.4531	2.59		22.9616
PI593956D	IL0102	II	20.7	44.5	2.02	2	17.9182	46.1636	1.96429		16.55	43.6	1.99286		17.69	41.64	3.75286		16.82	42.92	1.96286		Illinois	24.5682	40.8136	2.44143		22.81	37.02	2.5		24.47	37.56	2.66		23.53	37.24	2.45		5	22.0016	46.0231	1.6375		22.4916	40.8731	2.18		22.5016
PI593956A	IL0102	I	21.7	38	2.35	2	17.048	41.6044	1.89703		17.34	42.07	2.43286		17.2	40.93	3.31286		17.2	41.29	2.43286		Illinois	23.698	36.2544	2.37417		23.55	35.97	2.76		23.78	35.89	3.03		23.96	36.13	2.96		5	22.5463	40.178	2.17744		23.1416	39.9731	2.68		22.3516
PI593958	IL0102	II	19.9	41.3	2.65	2	17.1182	42.9636	2.59429		17.25	43.06	2.40286		16.09	41.65	3.19286		16.79	42.54	2.37286		Illinois	23.7682	37.6136	3.07143		23.54	37.87	2.65		23.5	36.32	2.95		23.4	36.91	2.87		5	21.2016	42.8231	2.2675		22.7916	40.8931	2.74		21.8516
PI593959	IL0102	II	20.1	40.2	3.07	2	17.3182	41.8636	3.01429		17.04	43.13	2.36286		17.9	38.41	3.39286		16.99	42.1	2.38286		Illinois	23.9682	36.5136	3.49143		23.41	36.48	2.93		24.3	36.15	2.81		23.65	36.6	2.83		5	21.4016	41.7231	2.6875		23.1716	40.4331	2.6		22.2616
PI593960	IL0102	II	20	37.8	2.43	2	17.2182	39.4636	2.37429		17.59	42.32	2.42286		16.95	41.79	3.61286		17.39	42.13	2.41286		Illinois	23.8682	34.1136	2.85143		23.33	37.48	2.83		25	36.7	2.93		24.57	36.9	2.94		5	21.3016	39.3231	2.0475		23.1816	40.6031	2.68		22.4316
PI593961	IL0102	I	20.1	43.2	2.24	2	15.448	46.8044	1.78703		16.41	43.46	1.83286		16.05	44	3.69286		16.3	43.91	1.84286		Illinois	22.098	41.4544	2.26417		23.43	37.04	2.28		22.47	39.98	2.37		23.13	38.72	2.36		5	20.9463	45.378	2.06744		22.3116	41.4531	2.34		21.4416
PI593967	IL0102	I	20.9	39.9	2.58	2	16.248	43.5044	2.12703		17.46	43.94	2.15286		17.4	43.25	3.39286		17.52	43.73	2.25286		Illinois	22.898	38.1544	2.60417		23.23	38.52	2.43		23.85	39.53	2.64		24.02	38.65	2.7		5	21.7463	42.078	2.40744		23.5316	41.1731	2.54		22.1616
PI593968	IL0102	I	18.3	45.1	2.31	2	13.648	48.7044	1.85703		15.85	44.79	1.71286		15.78	45.31	3.50286		15.81	45.11	1.77286		Illinois	20.298	43.3544	2.33417		21.1	40.9	2.19		22.78	39.79	2.31		22.26	39.59	2.21		9	21.6083	44.5083	2.55762		20.645	43.525	1.91429		20.995
PI593969	IL0102	I	20.5	41.8	NA	2	15.848	45.4044	NA		16.71	44.23	1.86286		16.82	43.57	NA		16.68	44.09	NA		Illinois	22.498	40.0544	NA		22.78	38.05	2.3		23.31	39.66	2.53		23.4	38.73	2.34		5	21.3463	43.978	NA		22.9416	40.9231	2.26		21.7916
PI593970	IL0102	I	20.7	47.6	0.99	2	16.048	51.2044	0.537028		17.08	43.07	1.73286		16.5	44.42	3.44286		16.91	43.17	1.83286		Illinois	22.698	45.8544	1.01417		23.71	37.32	2.29		23.58	38.89	2.19		23.61	38.01	2.31		6	21.0201	49.8371	1.4045		20.9537	43.7692	2.01637		21.5437
PI593971	IL0102	I	21.5	39.4	1.49	2	16.848	43.0044	1.03703		16.92	42.86	1.98286		17.37	42.55	3.53286		16.98	42.36	1.96286		Illinois	23.498	37.6544	1.51417		23.17	37.8	2.3		23.84	37.07	2.4		23.82	37.5	2.44		6	21.8201	41.6371	1.9045		21.3937	42.6192	2.42637		21.1537
PI593972	IL0102	I	19.3	39	2.02	2	14.648	42.6044	1.56703		14.79	44.39	1.83286		15.55	43.54	3.41286		14.8	44.22	1.78286		Illinois	21.298	37.2544	2.04417		21.79	38.95	2.15		22.08	38.97	2.15		21.79	38.42	2.29		6	19.6201	41.2371	2.4345		20.0137	43.1392	2.05637		19.3537
PI593973	IL0102	I	20	42.3	1.6	2	15.348	45.9044	1.14703		16.7	43.39	1.62286		16.59	44.25	3.46286		16.57	43.8	1.66286		Illinois	21.998	40.5544	1.62417		22.99	38.01	2.08		23.03	38.73	2.19		23.06	38.52	2.17		6	20.3201	44.5371	2.0145		20.4637	43.6392	1.81637		21.3137
PI593975	IL0102	I	20.5	41.6	NA	2	15.848	45.2044	NA		16.79	43.24	1.83286		15.92	44.2	NA		16.58	42.64	NA		Illinois	22.498	39.8544	NA		23.39	37.8	2.08		22.57	37.89	2.44		23.06	37.42	2.39		6	20.8201	43.8371	NA		21.1837	42.9192	2.26637		20.6937
PI593997	IL0102	0	19.8	48.1	1.44	2	14.4	50.8429	1.55857		15.18	44.09	1.65286		15.64	44.79	3.48286		15.23	44.28	1.67286		Illinois	21.05	45.4929	2.03571		21.92	38.47	2.1		22.47	38.42	2.14		22.22	38.72	2.14		6	19.9937	44.4792	1.98637		20.2737	44.0892	2.01637		19.9837
PI594001	IL0102	V	14.8	47	1.71	2	14.8	47	1.71		15.01	44.2	1.71286		14.13	46.44	3.65286		15.06	44.61	1.65286		Illinois	21.45	41.65	2.18714		20.97	40.36	2.28		20.96	39.92	2.01		21.69	40.07	2.25		9	20.175	43.075	1.87429		20.375	43.435	1.99429		19.655
PI594010	IL0102	IV	14.6	47.8	1.65	2	13.9148	48.9016	1.80712		12.42	48.16	1.38286		14.82	45.65	4.03286		12.36	48.29	1.39286		Illinois	20.5648	43.5516	2.28426		19.13	41.96	1.79		19.34	42.67	2.04		19.1	43.7	1.8		9	19.3083	44.875	1.86095		18.615	45.675	1.60429		18.335
PI594016	IL0102	I	15.4	43	1.89	2	10.748	46.6044	1.43703		14.01	44.43	1.56286		14.74	45.29	3.73286		13.89	44.53	1.57286		Illinois	17.398	41.2544	1.91417		20.72	39.92	2.03		20.4	38.9	2.05		20.36	38.43	2		6	15.7201	45.2371	2.3045		19.5237	43.8392	1.71637		18.7937
PI594019	IL0102	IV	15.8	46	2.3	2	15.1148	47.1016	2.45712		15.67	45.54	1.62286		15.43	45.86	3.74286		15.52	45.64	1.59286		Illinois	21.7647	41.7516	2.93426		21.85	40.56	2.04		21.63	40.96	2.19		22.06	40.56	2.06		9	20.5083	43.075	2.51095		20.395	44.395	1.78429		21.105
PI594022	IL0102	IV	18.1	38.3	2.81	2	17.4148	39.4016	2.96712		15.96	43.55	2.28286		16.66	42.65	3.81286		15.86	43.5	2.24286		Illinois	24.0648	34.0516	3.44426		22.52	38.03	2.47		23.26	37.92	2.96		22.49	37.86	2.81		1	21.1975	39.1625	2.90125		22.22	40.41	3.57		21.64
PI594146	IL0102	IV	17.4	42.5	1.88	2	16.7148	43.6016	2.03712		15.72	43.26	1.47286		15.24	43.93	3.85286		15.65	43.27	1.49286		Illinois	23.3648	38.2516	2.51426		22.93	38.08	2.08		21.7	38.58	2		22.2	38.13	1.98		6	20.7437	44.5649	1.72566		19.6637	44.5092	1.74637		20.5337
PI594158	IL0102	II	18.5	44.7	1.19	2	15.7182	46.3636	1.13429		15.89	44.08	1.42286		15.38	46.13	3.55286		15.94	44.39	1.45286		Illinois	22.3682	41.0136	1.61143		21.77	40	1.83		22.39	38.74	2.04		22.55	39.11	1.95		6	21.3604	45.7125	2.03971		20.2537	44.5692	1.85637		20.2937
PI594160	IL0102	IV	17.8	43.3	2.59	2	17.1148	44.4016	2.74712		15.92	44.21	2.38286		15.81	44.1	4.20286		15.59	44.43	2.38286		Illinois	23.7647	39.0516	3.22426		23.04	38.69	2.78		22.54	39.14	3.03		22.55	39.14	2.91		6	21.1438	45.3649	2.43566		20.1937	44.0492	2.53637		20.8837
PI594164	IL0102	IV	17	41.4	1.45	2	16.3148	42.5016	1.60712		16.11	42.71	1.69286		15.67	44.15	3.32286		16.07	42.68	1.70286		Illinois	22.9647	37.1516	2.08426		23.45	36.73	2.24		21.59	38.07	2.18		22.85	37.08	2.15		6	20.3438	43.4649	1.29566		19.8437	44.2592	1.90637		20.9337
PI594167	IL0102	III	15.8	42.9	1.75	2	13.7167	43.8639	1.65425		15.03	44.2	1.78286		15.6	43.81	3.47286		15.06	44.43	1.76286		Illinois	20.3667	38.5139	2.13139		22.18	38.73	2.3		21.82	38.75	2.24		22.15	38.37	2.29		6	19.9937	44.4792	1.98637		20.1137	45.0592	1.96637		19.6637
PI594170A	IL0102	I	20	38.4	1.39	2	15.348	42.0044	0.937028		14.75	42.53	1.69286		14.16	44.92	3.83286		14.45	42.4	1.64286		Illinois	21.998	36.6544	1.41417		21.97	36.67	2.17		21.29	37.48	2.15		21.59	36.83	2.17		7	15.0526	38.7842	1.00298		10.34	44.95	1.73667		12.29
PI594178	IL0102	I	21.1	42.1	0.79	2	16.448	45.7044	0.337028		16.21	44.52	1.32286		16.34	44.65	3.16286		16.27	44.69	1.32286		Illinois	23.098	40.3544	0.814171		22.39	39.41	1.78		23.08	38.76	1.8		22.82	39.5	1.76		6	21.4201	44.3371	1.2045		20.4337	44.4292	1.79637		21.2437
PI594198	IL0102	I	21	41.8	1.92	2	16.348	45.4044	1.46703		16.79	43.49	1.71286		16.36	45.27	3.32286		16.65	44.31	1.67286		Illinois	22.998	40.0544	1.94417		23.34	38.36	2.15		23.48	39.08	2.1		23.44	39.58	2.14		6	21.3201	44.0371	2.3345		20.9837	43.1692	2.06637		20.9037
PI594200	IL0102	I	19.1	39.2	1.35	2	14.448	42.8044	0.897028		15.7	43.31	1.49286		16.41	44.53	3.69286		15.78	43.13	1.57286		Illinois	21.098	37.4544	1.37417		21.72	37.5	2.04		22.52	38.22	2.09		22.37	37.64	2.05		6	19.4201	41.4371	1.7645		19.9337	43.8392	1.84637		20.5237
PI594233B	IL0102	IV	13.9	44.1	2.53	2	13.2148	45.2016	2.68712		13.91	45.71	1.57286		14.37	44.48	3.94286		13.72	46.09	1.66286		Illinois	19.8648	39.8516	3.16426		21.54	39.74	2.18		20.61	39.47	2.22		20.7	40.36	2.17		6	17.2437	46.1649	2.37566		19.5837	44.5792	1.78637		18.2537
PI594233A	IL0102	IV	14.9	43.3	2.26	2	14.2148	44.4016	2.41712		14.07	45.03	1.37286		14.04	45.03	3.89286		13.88	44.93	1.47286		Illinois	20.8648	39.0516	2.89426		21.75	39.6	2.15		20.93	39.07	1.97		20.89	39.37	1.96		6	18.2437	45.3649	2.10566		19.7137	43.7992	1.65637		18.5137
PI594235	IL0102	IV	16.5	47.9	2.07	2	15.8148	49.0016	2.22712		14.92	45.56	1.60286		14.59	44.3	3.55286		14.87	45.71	1.65286		Illinois	22.4647	43.6516	2.70426		22.28	39.09	2.09		21.36	40.6	2.17		21.53	39.92	2.14		6	19.8438	49.9649	1.91566		19.5637	44.1992	1.75637		19.6737
PI594247	IL0102	II	16.6	43.6	0.55	2	13.8182	45.2636	0.494286		15.36	43.69	1.55286		15.09	44.77	3.78286		15.34	43.81	1.60286		Illinois	20.4682	39.9136	0.971429		21.75	38.16	2.28		21.93	38.45	2.15		21.86	38.49	2.09		6	19.4604	44.6125	1.39971		20.1037	43.5292	1.79637		19.9837
PI594252A	IL0102	II	16.3	42.1	1.67	2	13.5182	43.7636	1.61429		13.34	45.77	1.48286		14.19	44.53	3.24286		13.39	45.75	1.51286		Illinois	20.1682	38.4136	2.09143		20.54	40.79	2.07		20.31	40.06	2.18		20.03	40.02	2.04		6	19.1604	43.1125	2.51971		19.1037	44.8292	1.68637		18.3837
PI594255	IL0102	IV	16.6	42.7	1.35	2	15.9148	43.8016	1.50712		15.33	43.32	1.33286		15	44.19	3.41286		15.19	43.37	1.33286		Illinois	22.5648	38.4516	1.98426		21.71	37.79	2.41		21.72	38.24	1.78		22.01	37.97	1.88		6	19.9438	44.7649	1.19566		20.2237	43.2392	1.76637		20.0837
PI594268B	IL0102	IV	16.7	39.7	2.7	2	16.0148	40.8016	2.85712		15.17	42.58	1.74286		15.23	44.21	3.26286		15.14	43.26	1.82286		Illinois	22.6648	35.4516	3.33426		22.53	38.24	2.36		22	37.99	2.25		21.94	37.52	2.32		6	20.0437	41.7649	2.54566		19.8037	44.4092	2.01637		19.6737
PI594268A	IL0102	IV	16.4	41.7	2.09	2	15.7148	42.8016	2.24712		15.47	42.39	1.78286		15.29	42.74	3.63286		15.6	42.65	1.86286		Illinois	22.3648	37.4516	2.72426		22.97	38.09	2.26		22.45	37.5	2.41		22.1	36.99	2.36		6	19.7437	43.7649	1.93566		20.1637	43.5992	2.05637		20.1237
PI594280C	IL0102	IV	18.1	41.6	2.69	2	17.4148	42.7016	2.84712		16.46	42.89	2.03286		15.9	42.22	3.50286		16.36	42.4	2.03286		Illinois	24.0648	37.3516	3.32426		23.25	37.27	2.43		22.24	37.71	2.6		22.73	37.22	2.5		6	21.4438	43.6649	2.53566		21.1137	43.2292	2.15637		20.2137
PI594280B	IL0102	IV	15.7	39.7	2.52	2	15.0148	40.8016	2.67712		15.64	43.64	1.83286		15.91	44.29	3.69286		15.61	43.46	1.85286		Illinois	21.6648	35.4516	3.15426		22.47	38.56	2.3		22.72	38.07	2.35		22.23	38.6	2.28		6	19.0437	41.7649	2.36566		20.1437	44.0792	2.02637		20.6337
PI594286	IL0102	IV	18.2	39.2	2.26	2	17.5148	40.3016	2.41712		16.13	41.63	1.74286		15.95	43.3	4.13286		16.24	41.47	1.63286		Illinois	24.1648	34.9516	2.89426		23.05	36.7	2.21		22.46	36.67	2.19		22.95	36.33	2.12		6	21.5437	41.2649	2.10566		20.6537	43.3192	1.84637		20.9337
PI594288	IL0102	IV	15.9	42	2.11	2	15.2148	43.1016	2.26712		15.19	44.43	1.58286		15.61	46	4.02286		15.21	44.87	1.60286		Illinois	21.8648	37.7516	2.74426		22.87	38.5	2.14		21.47	39.88	2.08		21.82	39.38	2.1		6	19.2437	44.0649	1.95566		19.7337	44.1592	1.65637		19.6937
PI594296	IL0102	I	20.4	45.4	NA	2	15.748	49.0044	NA		16.12	43.82	1.25286		16.15	44.53	NA		16.24	43.73	NA		Illinois	22.398	43.6544	NA		21.71	39.21	1.84		23.23	38.64	1.61		22.75	38.37	1.74		6	20.7201	47.6371	NA		20.0937	44.3692	1.78637		21.1537
PI594301	IL0102	I	19.7	42	1.86	2	15.048	45.6044	1.40703		16.43	44.02	1.62286		16.82	45.3	3.36286		16.41	44.78	1.63286		Illinois	21.698	40.2544	1.88417		23.11	38.66	2.17		23.34	39.26	2.05		23.07	39.49	2.1		6	20.0201	44.2371	2.2745		20.6537	43.7292	2.01637		21.2137
PI594304A	IL0102	I	18.6	42	2.63	2	13.948	45.6044	2.17703		16.27	43.83	1.90286		16.71	43.67	3.68286		16.35	43.7	1.96286		Illinois	20.598	40.2544	2.65417		23.04	38.69	2.02		22.93	38.76	2.49		23.1	38.18	2.44		6	18.9201	44.2371	3.0445		21.2537	42.6692	2.30637		20.2037
PI594314	IL0102	I	21.5	37.9	1.29	2	16.848	41.5044	0.837028		16.2	41.89	1.84286		15.64	43.72	3.93286		16.24	41.89	1.84286		Illinois	23.498	36.1544	1.31417		23.18	37.13	2.33		22.1	37.58	2.37		22.64	36.93	2.36		6	21.8201	40.1371	1.7045		20.1537	43.6792	1.87637		20.9437
PI594398A	IL0102	IV	18	39.3	2.14	2	17.3148	40.4016	2.29712		16.26	43.08	1.96286		16.12	43.99	2.92286		16.49	42.87	1.94286		Illinois	23.9647	35.0516	2.77426		22.75	38.68	2.64		22.37	37.4	2.32		22.62	37.63	2.45		2	19.517	39.1713	2.09755		17.76	43.5	1.5		18.29
PI594399C	IL0102	IV	14.5	45.6	2.79	2	13.8148	46.7016	2.94712		16.54	42.96	1.78286		16.24	42.37	3.86286		16.95	41.7	1.69286		Illinois	20.4647	41.3516	3.42426		22.29	39.13	2.38		23.55	37.2	2.23		23	36.77	2.18		2	16.017	45.4713	2.74755		17.64	42.88	1.37		19.04
PI594399A	IL0102	IV	18.6	39.4	1.84	2	17.9148	40.5016	1.99712		16.84	43.59	1.81286		14.28	44.87	3.34286		16.71	44.38	1.88286		Illinois	24.5648	35.1516	2.47426		22.05	39.87	2.46		23	39.2	2.42		22.49	38.93	2.36		2	20.117	39.2713	1.79755		18.39	42.91	1.45		18.29
PI594401E	IL0102	IV	14.8	45.8	1.39	2	14.1148	46.9016	1.54712		15.57	44.75	1.82286		14.83	45.52	3.59286		15.91	45.54	1.72286		Illinois	20.7647	41.5516	2.02426		22.63	39.97	2.46		21.46	40.1	2.12		21.75	39.92	2.17		2	16.317	45.6713	1.34755		17.52	44.06	1.27		17.24
PI594401D	IL0102	III	17.2	43.7	2.1	2	15.1167	44.6639	2.00425		14.92	45.21	1.76286		14.74	45.06	3.48286		15.04	45.51	1.68286		Illinois	21.7667	39.3139	2.48139		21.79	39.36	2.44		21.1	40.87	1.97		21.14	40.73	2.18		2	17.7174	43.1304	2.12739		16.31	44.83	1.12		17.45
PI594401C	IL0102	III	16.1	45	1.24	2	14.0167	45.9639	1.14425		14.93	44.58	1.76286		14.6	45.59	3.58286		14.82	45.71	1.67286		Illinois	20.6667	40.6139	1.62139		22.12	39.94	2.5		21.4	39.13	2.05		20.95	39.62	2.17		2	16.6174	44.4304	1.26739		16.63	43.96	1.16		16.85
PI594401B	IL0102	III	16.1	45.3	1.65	2	14.0167	46.2639	1.55425		15.22	45.27	1.86286		14.24	46.27	3.45286		15.51	46.26	1.71286		Illinois	20.6667	40.9139	2.03139		22.19	40.39	2.56		20.7	40.95	2		21.27	40.96	2.27		2	16.6174	44.7304	1.67739		16.98	44.76	1.29		17.35
PI594404	IL0102	III	18.2	41.9	1.73	2	16.1167	42.8639	1.63425		15.67	44.74	1.56286		15.34	44.8	3.56286		15.86	45.53	1.51286		Illinois	22.7667	37.5139	2.11139		22.06	40.29	2.45		21.81	39.89	1.61		21.9	39.97	1.95		2	18.7174	41.3304	1.75739		17.21	44.33	0.94		18.26
PI594415A	IL0102	IV	16.2	43.8	1.06	2	15.5148	44.9016	1.21712		14.25	46.2	1.14286		13.94	45.29	3.45286		14.62	46.29	1.07286		Illinois	22.1648	39.5516	1.69426		20.2	40.93	1.92		20.71	41.7	1.18		20.9	41.15	1.62		2	17.717	43.6713	1.01755		16.19	45.13	0.79		16.74
PI594419	IL0102	IV	15.3	43.5	0.98	2	14.6148	44.6016	1.13712		14.46	46.66	1.53286		14.77	46.03	3.41286		14.86	46.65	1.58286		Illinois	21.2647	39.2516	1.61426		20.67	40.07	2.15		20.64	41.74	1.81		20.73	41.62	2.06		2	16.817	43.3713	0.937553		16.37	44.51	1.03		17.17
PI594420	IL0102	IV	16.5	42.4	1.66	2	15.8148	43.5016	1.81712		15.32	45.68	1.63286		14.07	45.57	3.44286		15.15	46.11	1.61286		Illinois	22.4647	38.1516	2.29426		20.81	40.48	2.05		21.34	40.79	1.74		21.12	41	2.06		2	18.017	42.2713	1.61755		17.06	45.29	1.12		17.1
PI594430B	IL0102	IV	14.8	45.4	1.02	2	14.1148	46.5016	1.17712		14.23	44.46	1.51286		13.73	44.91	3.67286		14.34	43.94	1.47286		Illinois	20.7647	41.1516	1.65426		20.52	39.94	2.19		21.6	39.65	1.61		20.58	38.65	1.9		2	16.317	45.2713	0.977553		16	43.56	0.99		17.23
PI594430A	IL0102	IV	14	44.6	1.28	2	13.3148	45.7016	1.43712		13.56	45.76	1.62286		14.46	45.3	3.75286		13.62	46.07	1.53286		Illinois	19.9647	40.3516	1.91426		20.08	40.6	2.28		20.12	39.4	1.54		19.65	40.24	2.02		2	15.517	44.4713	1.23755		15.83	44.71	0.94		16.16
PI594439B	IL0102	IV	16.5	42	1.89	2	15.8148	43.1016	2.04712		13.59	47.28	1.35286		13.63	46.66	3.84286		14.15	47.38	1.25286		Illinois	22.4647	37.7516	2.52426		20.11	41.21	2.06		19.96	41.44	1.51		19.42	42.13	1.62		2	18.017	41.8713	1.84755		15.03	47.1	0.67		16.99
PI594440	IL0102	IV	16	43.1	1.37	2	15.3148	44.2016	1.52712		14.36	46.88	1.49286		14.29	45.16	3.57286		14.66	46.71	1.34286		Illinois	21.9647	38.8516	2.00426		20.19	41.96	2.18		20.3	40.08	1.39		19.99	40.86	1.78		2	17.517	42.9713	1.32755		15.64	46.04	0.95		17.26
PI594444A	IL0102	III	15.8	47.2	1.22	2	13.7167	48.1639	1.12425		13.7	46.48	1.05286		14.11	45.63	3.30286		14.33	45.46	1.00286		Illinois	20.3667	42.8139	1.60139		20.45	40.78	1.87		20.16	39.47	1.34		20.27	40.32	1.46		2	16.3174	46.6304	1.24739		15.92	44.7	0.58		17.21
PI594452	IL0102	IV	15.1	42.6	1.15	2	14.4148	43.7016	1.30712		14.63	45.88	1.58286		14.36	44.37	3.41286		15.23	45.55	1.45286		Illinois	21.0648	38.3516	1.78426		20.93	40.62	2.23		21.12	38.66	1.65		20.81	39.69	1.93		2	16.617	42.4713	1.10755		16.61	44.24	0.94		17.15
PI594461B	IL0102	IV	14.7	44.4	1.78	2	14.0148	45.5016	1.93712		14.35	45.88	1.44286		14.33	46.23	3.66286		14.47	46.32	1.31286		Illinois	20.6648	40.1516	2.41426		20.42	41.9	1.82		20.78	40.66	1.48		20.41	41.35	1.8		2	16.217	44.2713	1.73755		15.78	45.33	0.73		16.42
PI594461A	IL0102	IV	14.4	46.7	1.62	2	13.7148	47.8016	1.77712		14.29	47.72	1.32286		12.81	45.82	4.04286		14.45	47.28	1.32286		Illinois	20.3648	42.4516	2.25426		20.76	40.87	1.91		19.32	40.77	1.7		20.06	41.87	1.75		2	15.917	46.5713	1.57755		15.56	45.46	0.9		16.3
PI594480A	IL0102	V	14.1	49.6	1	2	14.1	49.6	1		14.33	46.73	1.38286		14.38	45.68	3.59286		15.01	46.56	1.38286		Illinois	20.75	44.25	1.47714		20.23	41.68	1.81		20.52	40.94	1.72		20.5	41.39	1.83		2	16.5	47.86	1.112		15.58	46.19	0.91		17.52
PI594488	IL0102	IV	17	42	1.3	2	16.3148	43.1016	1.45712		14.92	45.3	1.63286		15.08	45.84	4.13286		15.16	45.35	1.43286		Illinois	22.9647	37.7516	1.93426		20.92	41.98	2.18		21.06	39.2	1.67		20.76	40.42	1.97		2	18.517	41.8713	1.25755		16.38	44.1	0.98		17.57
PI594489	IL0102	IV	16.8	44.9	1.24	2	16.1148	46.0016	1.39712		15.03	46.43	1.58286		14.2	45.59	3.83286		15.28	46.23	1.47286		Illinois	22.7647	40.6516	1.87426		20.81	42.82	2.12		21.12	40.97	1.78		21.07	41.78	1.94		2	18.317	44.7713	1.19755		16.19	45.64	1.02		17.68
PI594578	IL0102	IV	13.8	43.4	0.73	2	13.1148	44.5016	0.887119		13.85	46.22	1.19286		13.86	45.95	3.76286		14.09	45.62	1.07286		Illinois	19.7647	39.1516	1.36426		19.76	41.92	1.89		20.65	40.3	1.33		19.65	40.33	1.54		2	15.317	43.2713	0.687553		15.11	45.46	0.65		16.7
PI594580	IL0102	IV	16.6	39.6	1.32	2	15.9148	40.7016	1.47712		14.21	47.19	1.47286		14.79	42.99	3.75286		15.38	45.4	1.41286		Illinois	22.5648	35.3516	1.95426		20.74	40.58	2		21.36	38.47	1.74		20.92	39.59	1.85		2	18.117	39.4713	1.27755		15.98	45.87	0.97		17.37
PI594581	IL0102	IV	16.2	41.2	1.28	2	15.5148	42.3016	1.43712		14.5	46.61	1.52286		14.97	42.59	3.77286		15.92	44.28	1.44286		Illinois	22.1648	36.9516	1.91426		20.88	40.45	2.04		21.8	37.64	1.75		21.3	38.53	1.94		2	17.717	41.0713	1.23755		16.25	45.29	0.99		17.81
PI594582	IL0102	IV	16.6	41.7	1.42	2	15.9148	42.8016	1.57712		14.44	45.53	1.38286		14.86	42.74	3.51286		15.53	43.2	1.18286		Illinois	22.5648	37.4516	2.05426		20.6	40.12	1.95		21.41	37.01	1.64		20.92	37.85	1.67		2	18.117	41.5713	1.37755		16.08	44.08	0.84		17.2
PI594593	IL0102	IV	16.8	40.1	1.51	2	16.1148	41.2016	1.66712		14.47	46.78	1.47286		14.92	42.45	3.67286		15.75	44.85	1.31286		Illinois	22.7647	35.8516	2.14426		20.97	40.26	2		21.22	37.62	1.71		21.15	38.92	1.82		2	18.317	39.9713	1.46755		16.26	45.57	0.96		17.31
PI594600	IL0102	IV	14.8	45.4	1.3	2	14.1148	46.5016	1.45712		14.23	46.06	1.45286		13.7	46.17	3.83286		14.61	46.67	1.40286		Illinois	20.7647	41.1516	1.93426		19.94	41.43	2.11		20.73	40.6	1.59		20.1	41.83	1.81		2	16.317	45.2713	1.25755		15.48	45.52	0.82		16.7
PI594601	IL0102	IV	17	41.4	1.45	2	16.3148	42.5016	1.60712		14.2	46.15	1.59286		13.95	44.58	3.46286		14.64	45.6	1.46286		Illinois	22.9647	37.1516	2.08426		20.08	41.47	2.08		20.97	39.9	1.53		20.2	40.79	1.87		2	18.517	41.2713	1.40755		16.07	45.34	0.85		17.08
PI594603A	IL0102	IV	16.1	44.4	1.07	2	15.4148	45.5016	1.22712		14.93	46.33	1.51286		14.11	44.73	3.08286		15.55	45.61	1.29286		Illinois	22.0648	40.1516	1.70426		21.09	41.41	2.34		20.48	39.44	1.44		21.1	40.66	1.8		2	17.617	44.2713	1.02755		15.82	45.48	0.85		18.13
PI594604	IL0102	IV	15.5	47.3	1.42	2	14.8148	48.4016	1.57712		13.51	47.59	1.51286		14.7	46.54	3.72286		14.33	47.6	1.42286		Illinois	21.4647	43.0516	2.05426		20.1	42.59	2.12		21.42	40.81	1.65		19.98	42.07	1.93		2	17.017	47.1713	1.37755		16.36	45.08	0.99		16.28
PI594606	IL0102	IV	16.2	42.8	1.21	2	15.5148	43.9016	1.36712		15.5	46.1	1.63286		14.96	44.67	3.48286		16.49	45.02	1.34286		Illinois	22.1648	38.5516	1.84426		21.97	40.86	2.18		21.57	39.34	1.59		21.94	39.72	1.81		2	17.717	42.6713	1.16755		16.63	45.6	1.02		18.45
PI594607	IL0102	IV	16.2	44	1.58	2	15.5148	45.1016	1.73712		14.55	45.64	1.60286		14.08	46.49	3.51286		15.78	46.66	1.41286		Illinois	22.1648	39.7516	2.21426		20.92	40.4	2.22		21.08	40.65	1.63		20.7	40.9	1.83		2	17.717	43.8713	1.53755		16.59	45.2	1.07		17.65
PI594608B	IL0102	IV	15.6	46.2	1.24	2	14.9148	47.3016	1.39712		14.91	45.17	1.53286		14.82	45.63	4.13286		15.95	46.36	1.40286		Illinois	21.5648	41.9516	1.87426		21.78	40.21	2.13		20.94	40.26	1.79		21.43	39.96	1.92		2	17.117	46.0713	1.19755		16.57	45.39	1.04		18.46
PI594609	IL0102	IV	16.6	42	0.67	2	15.9148	43.1016	0.827119		15.52	46.01	1.59286		15.25	44.06	3.80286		16.31	44.65	1.40286		Illinois	22.5648	37.7516	1.30426		21.72	40.94	2.16		21.74	39.51	1.73		21.9	39.98	1.89		2	18.117	41.8713	0.627553		16.95	45.06	1.06		17.91
PI594611	IL0102	IV	13.7	44.6	1.92	2	13.0148	45.7016	2.07712		13.34	47.39	1.17286		12.65	45.75	3.63286		13.44	47.12	1.19286		Illinois	19.6648	40.3516	2.55426		20.18	42.61	1.95		19.99	40.92	1.76		19.26	42.05	1.67		2	15.217	44.4713	1.87755		15.66	45.82	0.84		15.94
PI594612	IL0102	IV	14.9	44.2	1.39	2	14.2148	45.3016	1.54712		14.16	47.28	1.73286		14.35	46.09	3.88286		15.02	47.07	1.63286		Illinois	20.8648	39.9516	2.02426		20.46	41.42	2.18		20.29	40.83	1.66		20.41	41.48	2.06		2	16.417	44.0713	1.34755		15.25	47.41	0.99		17.63
PI594614B	IL0102	V	14.4	45.4	1.1	2	14.4	45.4	1.1		14.38	48.49	1.63286		14.28	45.26	3.13286		15.35	47.35	1.39286		Illinois	21.05	40.05	1.57714		21.1	42.07	2.1		20.63	40.14	1.62		20.98	42.12	1.86		2	16.8	43.66	1.212		15.9	47.25	0.83		17.42
PI594614A	IL0102	IV	14.9	42.9	1.41	2	14.2148	44.0016	1.56712		13.69	47.93	1.65286		14.16	45.02	3.10286		14.5	47.04	1.39286		Illinois	20.8648	38.6516	2.04426		20.23	42.08	2.16		20.64	40.09	1.51		20.11	41.25	1.91		2	16.417	42.7713	1.36755		15.75	46.61	0.89		17.15
PI594615	IL0102	IV	14.3	47.1	0.77	2	13.6148	48.2016	0.927119		13.83	47.52	1.58286		13.85	46.67	3.46286		14.66	47.61	1.56286		Illinois	20.2647	42.8516	1.40426		19.39	42.87	1.95		20.59	39.45	1.89		20.22	42.22	1.97		2	15.817	46.9713	0.727553		15.59	44.98	1.01		16.39
PI594618D	IL0102	IV	15.2	46.2	1.34	2	14.5148	47.3016	1.49712		13.52	47.26	1.63286		14.69	44.89	3.53286		15.26	46.33	1.42286		Illinois	21.1648	41.9516	1.97426		19.81	41.82	2.23		21.06	40.28	1.51		20.63	40.2	1.88		2	16.717	46.0713	1.29755		15.86	44.9	0.95		17.37
PI594618C	IL0102	IV	16.3	42.9	1.32	2	15.6148	44.0016	1.47712		13.33	48.38	1.38286		14.45	46.19	3.37286		14.85	48.05	1.21286		Illinois	22.2647	38.6516	1.95426		19.15	43.04	2.02		20.76	42.35	1.56		19.97	43.45	1.71		2	17.817	42.7713	1.27755		15.61	46.34	0.71		17.61
PI594618A	IL0102	III	16.9	44.1	1.54	2	14.8167	45.0639	1.44425		13.39	47.22	1.40286		14.82	44.92	3.74286		15.24	46.41	1.21286		Illinois	21.4667	39.7139	1.92139		19.23	42.25	2.24		21.3	40.36	1.46		20.49	41.15	1.64		2	17.4174	43.5304	1.56739		16.32	44.28	0.89		17.1
PI594618B	IL0102	III	16.7	46.3	0.93	2	14.6167	47.2639	0.834246		12.64	49	1.38286		14.29	45.35	3.47286		14.33	48.53	1.24286		Illinois	21.2667	41.9139	1.31139		18.98	43.24	2.07		21.27	40.83	1.73		20.22	43.02	1.75		2	17.2174	45.7304	0.957391		15.9	45.89	0.89		16.28
PI594620	IL0102	IV	15.8	43.4	1.21	2	15.1148	44.5016	1.36712		14.49	46.91	1.78286		14.36	45.54	3.72286		15.31	45.82	1.62286		Illinois	21.7647	39.1516	1.84426		20.64	42.23	2.33		20.83	39.96	1.77		20.89	40.61	2.08		2	17.317	43.2713	1.16755		16.23	45.44	0.98		17.8
PI594625	IL0102	IV	15.1	47.8	1.89	2	14.4148	48.9016	2.04712		13.4	47.88	1.60286		13.93	45.93	3.82286		13.66	47.88	1.54286		Illinois	21.0648	43.5516	2.52426		19.44	43.04	1.84		21.07	41.02	2.03		19.93	42.69	2.03		2	16.617	47.6713	1.84755		16.69	45.11	1.01		14.98
PI594626	IL0102	IV	14	43.8	1.29	2	13.3148	44.9016	1.44712		14.89	45.93	1.33286		14.15	45.29	3.36286		15.41	45.65	1.20286		Illinois	19.9647	39.5516	1.92426		20.66	41.57	1.98		21.34	39.33	1.45		21.24	40.45	1.73		2	15.517	43.6713	1.24755		16.67	45.07	0.98		17.4
PI594632	IL0102	IV	14.8	43.5	1.59	2	14.1148	44.6016	1.74712		13.68	46.54	1.36286		14.02	46.47	3.73286		14.46	46.21	1.22286		Illinois	20.7647	39.2516	2.22426		20.38	41.41	2.14		19.69	40.36	1.35		20.08	41.04	1.72		2	16.317	43.3713	1.54755		15.18	45.5	0.8		17.11
PI594633	IL0102	IV	16	44.7	1.3	2	15.3148	45.8016	1.45712		15.42	45.87	1.70286		14.41	45.32	3.77286		16.23	45.09	1.54286		Illinois	21.9647	40.4516	1.93426		20.6	41.45	2.28		21.33	39.01	1.46		21.43	39.44	2.01		2	17.517	44.5713	1.25755		16.31	44.65	0.95		18.3
PI594635B	IL0102	IV	15.9	44.3	1.26	2	15.2148	45.4016	1.41712		15.02	46.41	1.40286		14.7	44.49	3.17286		15.8	45.78	1.23286		Illinois	21.8648	40.0516	1.89426		20.37	41.86	2.24		20.89	39.52	1.28		21.23	40.54	1.69		2	17.417	44.1713	1.21755		16.3	45.58	0.78		17.03
PI594637	IL0102	IV	14.2	46.9	0.91	2	13.5148	48.0016	1.06712		13.66	46.86	1.50286		13.83	44.92	3.77286		14.13	46.49	1.41286		Illinois	20.1648	42.6516	1.54426		19.78	40.87	2.22		19.7	40.78	1.59		19.48	41.18	1.88		2	15.717	46.7713	0.867553		14.78	46.12	0.94		16.5
PI594638B	IL0102	IV	15.8	43.9	1.33	2	15.1148	45.0016	1.48712		14.67	46.53	1.36286		13.59	45.43	3.48286		15.04	45.84	1.33286		Illinois	21.7647	39.6516	1.96426		20.72	41.3	2.08		20.39	39.92	1.73		20.63	40.96	1.82		2	17.317	43.7713	1.28755		16.37	44.8	0.82		16.74
PI594638A	IL0102	IV	15.9	43.1	1.35	2	15.2148	44.2016	1.50712		13.78	45.68	1.59286		13.26	46.86	3.45286		14.2	46.03	1.51286		Illinois	21.8648	38.8516	1.98426		20.26	40.78	2.19		19.76	40.75	1.79		19.52	40.25	1.97		2	17.417	42.9713	1.30755		15.95	44.6	1.09		16.22
PI594644B	IL0102	IV	15.4	46.2	0.99	2	14.7148	47.3016	1.14712		14.13	46.12	1.41286		14.59	44.29	4.19286		15.22	45.11	1.23286		Illinois	21.3648	41.9516	1.62426		20.26	40.87	2.02		21.47	39.14	1.47		21.01	39.9	1.73		2	16.917	46.0713	0.947553		15.81	45.65	0.73		17.7
PI594644A	IL0102	IV	16.2	43.1	0.93	2	15.5148	44.2016	1.08712		13.53	46.39	1.32286		14.12	46.4	3.71286		14.55	46.42	1.09286		Illinois	22.1648	38.8516	1.56426		19.8	41.26	2.01		20.4	41.2	1.5		19.61	41.37	1.62		2	17.717	42.9713	0.887553		15.62	45.57	0.73		16.72
PI594646	IL0102	IV	14.1	45.4	1.43	2	13.4148	46.5016	1.58712		13.11	46.56	1.28286		13.51	45.58	3.41286		13.81	46.5	1.21286		Illinois	20.0648	41.1516	2.06426		20.08	41.36	2.2		19.95	39.91	1.5		19.73	40.38	1.76		2	15.617	45.2713	1.38755		15.54	45.13	0.71		15.96
PI594649	IL0102	IV	15	43.4	1.51	2	14.3148	44.5016	1.66712		14.47	45.55	1.63286		13.59	44.79	3.53286		14.68	44.97	1.56286		Illinois	20.9647	39.1516	2.14426		21.06	40.71	2.36		20.29	39.43	1.83		20.72	39.79	2.08		2	16.517	43.2713	1.46755		16.6	44.87	0.89		16.42
PI594650B	IL0102	V	14.3	43.3	1.21	2	14.3	43.3	1.21		14.62	45.83	1.63286		14.59	44.46	3.40286		15.55	45.15	1.53286		Illinois	20.95	37.95	1.68714		20.8	40.59	2.32		21.26	38.79	1.73		21.17	39.34	1.99		2	16.7	41.56	1.322		15.65	45.37	1		17.84
PI594651	IL0102	V	14.2	44.7	1.38	2	14.2	44.7	1.38		14.16	47.11	1.38286		15.07	45.19	3.49286		14.73	47.16	1.36286		Illinois	20.85	39.35	1.85714		19.81	41.94	2.04		21.29	40.32	1.67		20.6	41.51	1.78		2	16.6	42.96	1.492		15.54	46.04	0.86		17.06
PI594670A	IL0102	IV	15.2	44.5	1.21	2	14.5148	45.6016	1.36712		14.23	46.84	1.48286		13.84	44.99	3.23286		15.1	46.78	1.34286		Illinois	21.1648	40.2516	1.84426		20.5	41.57	2.19		20.44	40.84	1.59		20.46	40.59	1.79		2	16.717	44.3713	1.16755		15.93	46.28	0.89		16.93
PI594682A	IL0102	IV	15.6	47.5	1.33	2	14.9148	48.6016	1.48712		13.38	48.3	1.29286		13.46	44.43	3.61286		13.86	46.21	1.28286		Illinois	21.5648	43.2516	1.96426		20.01	42.88	1.88		19.74	39.39	1.81		19.48	41.44	1.7		2	17.117	47.3713	1.28755		14.75	47.17	0.77		16.14
PI594685B	IL0102	IV	13.6	47.5	1.46	2	12.9148	48.6016	1.61712		13.56	46.14	1.20286		13.33	47.19	3.09286		14.08	45.95	1.24286		Illinois	19.5648	43.2516	2.09426		20.07	42	1.98		19.83	41.53	1.68		19.26	41.06	1.7		2	15.117	47.3713	1.41755		15.69	44.94	0.81		16.16
PI594685A	IL0102	III	13.9	46.2	1.48	2	11.8167	47.1639	1.38425		13.42	47.84	1.25286		12.96	47.37	3.71286		13.87	47.43	1.30286		Illinois	18.4667	41.8139	1.86139		20.31	42.3	1.91		19.41	42.11	1.86		19.63	42.15	1.81		2	14.4174	45.6304	1.50739		15.24	47.23	0.85		16.11
PI594687	IL0102	IV	15.1	42.2	1.15	2	14.4148	43.3016	1.30712		14.06	45.8	1.31286		14.12	45.57	3.71286		14.55	45.14	1.10286		Illinois	21.0648	37.9516	1.78426		20.47	40.95	2.25		20.26	40.44	1.33		20.2	40.63	1.63		2	16.617	42.0713	1.10755		15.78	45.1	0.73		16.87
PI594691	IL0102	IV	14.6	45	1.07	2	13.9148	46.1016	1.22712		14.65	46.5	1.25286		14.6	45.6	3.87286		15.54	45.85	1.14286		Illinois	20.5648	40.7516	1.70426		21.65	40.13	2.14		21.38	39.97	1.32		21.27	40.61	1.63		2	16.117	44.8713	1.02755		16.55	44.74	0.81		17.48
PI594710	IL0102	IV	15.9	41.2	1.44	2	15.2148	42.3016	1.59712		13.99	47.78	1.42286		14.4	45.9	3.68286		15.13	47.08	1.34286		Illinois	21.8648	36.9516	2.07426		20.32	42.16	2.04		20.2	41.72	1.65		20.13	42.47	1.79		2	17.417	41.0713	1.39755		15.2	47.45	0.83		17.3
PI594712	IL0102	IV	14.8	42.5	1.6	2	14.1148	43.6016	1.75712		14.09	47.1	1.49286		13.64	46.9	3.32286		15.17	45.83	1.53286		Illinois	20.7647	38.2516	2.23426		20.54	41.77	1.93		19.95	40.55	1.89		20.83	41.45	2		2	16.317	42.3713	1.55755		15.35	46.55	0.92		16.91
PI594713	IL0102	IV	13.1	47	1.38	2	12.4148	48.1016	1.53712		13.4	46.73	1.16286		13.43	46.39	3.26286		13.92	46.64	1.19286		Illinois	19.0648	42.7516	2.01426		20.13	42.54	1.93		19.57	41.12	1.61		19.53	41.48	1.69		2	14.617	46.8713	1.33755		15.38	46.08	0.73		16.05
PI594777	IL0102	IV	16.7	42	0.54	2	16.0148	43.1016	0.697119		13.85	45.48	1.33286		13.63	45.4	3.51286		14.17	44.92	1.21286		Illinois	22.6648	37.7516	1.17426		20.3	41.15	1.98		20.35	39.58	1.44		20.26	39.81	1.66		2	18.217	41.8713	0.497553		15.65	43.56	0.86		16.13
PI594778	IL0102	III	15.9	47.1	1.01	2	13.8167	48.0639	0.914246		14.22	46.88	1.30286		13.31	46.33	3.40286		14.4	47.76	1.31286		Illinois	20.4667	42.7139	1.39139		20.29	41.93	2.11		20.38	40.68	1.75		20.03	42.18	1.77		2	16.4174	46.5304	1.03739		16.11	45.23	0.97		16.52
PI594779	IL0102	IV	15.1	43.2	1.3	2	14.4148	44.3016	1.45712		14.16	46.07	1.43286		14.39	45.31	3.43286		14.79	46.11	1.37286		Illinois	21.0648	38.9516	1.93426		21	41.94	2.09		21.42	40.97	1.57		20.84	41.71	1.81		2	16.617	43.0713	1.25755		16.25	46.43	0.85		16.72
PI594780	IL0102	IV	15.9	45.8	1.53	2	15.2148	46.9016	1.68712		14.41	47.65	1.14286		14.8	47.78	3.44286		14.71	47.98	1.02286		Illinois	21.8648	41.5516	2.16426		21.09	42.28	1.83		21.28	41.65	1.46		20.73	43.43	1.52		2	17.417	45.6713	1.48755		16.26	46.2	0.72		16.92
PI594790A	IL0102	IV	16.5	42.3	1.23	2	15.8148	43.4016	1.38712		14.22	46.64	1.28286		15.12	45.14	3.51286		15.73	46.08	1.08286		Illinois	22.4647	38.0516	1.86426		20.61	40.8	2.06		21.57	39.86	1.39		21.17	40.45	1.62		2	18.017	42.1713	1.18755		16.34	45.48	0.68		18.23
PI594798	IL0102	IV	16.9	44.1	1.21	2	16.2148	45.2016	1.36712		14.23	46.57	1.27286		14.98	44.16	3.44286		15.68	45.7	1.05286		Illinois	22.8648	39.8516	1.84426		20.62	40.67	2.07		21.41	39.48	1.38		21.21	40.23	1.61		2	18.417	43.9713	1.16755		16.33	45.39	0.67		17.69
PI594799B	IL0102	III	16.8	44.7	1.02	2	14.7167	45.6639	0.924246		14.33	45.77	1.44286		14.13	46.08	3.61286		14.84	46.32	1.35286		Illinois	21.3667	40.3139	1.40139		21.17	40.82	1.97		20.69	40.21	1.87		20.37	40.62	1.85		2	17.3174	44.1304	1.04739		16.1	44.46	0.99		17.32
PI594799A	IL0102	IV	16.3	42.3	1.51	2	15.6148	43.4016	1.66712		14.94	45.49	1.13286		14.41	46.06	3.82286		15.53	45.45	1.15286		Illinois	22.2647	38.0516	2.14426		21.06	41.35	1.88		21.39	40.23	1.42		20.95	40	1.59		2	17.817	42.1713	1.46755		16.94	44.93	0.76		17.2
PI594800	IL0102	IV	14.1	46.2	1.24	2	13.4148	47.3016	1.39712		14.29	46.84	1.47286		15.3	45.34	3.19286		14.46	46.33	1.42286		Illinois	20.0648	41.9516	1.87426		20.29	40.69	2.07		21.89	39.62	1.75		21.05	40.39	1.99		2	15.617	46.0713	1.19755		16.21	45.76	1.04		16.71
PI594801B	IL0102	IV	14.6	45	1.13	2	13.9148	46.1016	1.28712		14.04	47.34	1.16286		13.32	45.8	3.45286		14.39	46.55	1.19286		Illinois	20.5648	40.7516	1.76426		19.79	42.63	1.9		20.16	39.56	1.63		20.08	41.53	1.69		2	16.117	44.8713	1.08755		16.26	45.12	0.78		16.2
PI594802A	IL0102	IV	16.2	43.8	1.39	2	15.5148	44.9016	1.54712		15.17	45.57	2.01286		16.21	43.55	3.69286		15.4	45.24	2.03286		Illinois	22.1648	39.5516	2.02426		22.4	38.4	2.48		21.91	40.75	2.54		21.73	40.52	2.45		8	20.8066	43.665	2.21		21.6466	43.215	2.44		20.9166
PI594804	IL0102	IV	15.2	44	1.13	2	14.5148	45.1016	1.28712		13.43	46.85	1.38286		13.99	46.16	3.58286		14.1	46.45	1.28286		Illinois	21.1648	39.7516	1.76426		19.99	42.23	1.96		20.42	40.58	1.61		19.96	41.22	1.77		2	16.717	43.8713	1.08755		15.15	45.39	0.89		16.93
PI594807B	IL0102	IV	15.5	47.3	1.66	2	14.8148	48.4016	1.81712		14.41	45.66	0.932857		14.43	46.11	3.73286		15.11	45.84	0.952857		Illinois	21.4647	43.0516	2.29426		19.82	41.92	1.8		20.87	39.62	1.51		20.69	40.75	1.34		2	17.017	47.1713	1.61755		16.32	44.9	0.5		16.79
PI594807A	IL0102	IV	15.9	41.7	1.87	2	15.2148	42.8016	2.02712		14.21	46.44	1.43286		13.86	44.99	3.36286		14.46	45.93	1.40286		Illinois	21.8648	37.4516	2.50426		20.45	42.01	2.03		20.73	40.4	1.78		20.06	40.83	1.9		2	17.417	41.5713	1.82755		16.72	45.24	1.12		16.2
PI594819	IL0102	IV	15.6	42.5	1.56	2	14.9148	43.6016	1.71712		14.09	47.44	1.21286		13.86	45.36	3.41286		14.83	46.44	1.33286		Illinois	21.5648	38.2516	2.19426		20.47	42.17	1.97		20.98	40.13	1.68		20.52	41.23	1.83		2	17.117	42.3713	1.51755		16.57	46.75	0.89		16.32
PI594821A	IL0102	IV	15.2	40	1.52	2	14.5148	41.1016	1.67712		14.45	46.81	1.02286		14.61	44.36	3.72286		15.22	45.69	1.07286		Illinois	21.1648	35.7516	2.15426		20.73	41.46	1.93		20.64	39.78	1.52		20.76	40.54	1.54		2	16.717	39.8713	1.47755		16.65	45.95	0.77		17.13
PI594823	IL0102	IV	13.5	44.3	1.31	2	12.8148	45.4016	1.46712		13.8	47.62	1.23286		13.61	45.85	3.43286		14.24	47.44	1.23286		Illinois	19.4647	40.0516	1.94426		20.04	42.52	1.87		21	40.66	1.69		19.84	41.88	1.68		2	15.017	44.1713	1.26755		16.73	45.64	0.89		16.18
PI594861	IL0102	III	16.9	47.9	1.69	2	14.8167	48.8639	1.59425		14.54	46.29	1.25286		14.49	47.26	3.47286		15.12	46.4	1.19286		Illinois	21.4667	43.5139	2.07139		21.6	39.64	1.69		22.04	40.56	1.76		21.02	40.81	1.67		9	20.175	43.075	1.87429		19.615	44.405	1.29429		19.475
PI594878	IL0102	III	16.9	47.5	1.19	2	14.8167	48.4639	1.09425		14.22	46.46	1.23286		14.01	45.44	3.58286		14.88	46.37	1.07286		Illinois	21.4667	43.1139	1.57139		21.25	40.05	1.77		20.98	39.95	1.35		20.87	40.77	1.56		2	17.4174	46.9304	1.21739		15.76	46.53	0.51		16.97
PI594882A	IL0102	III	15.1	48.9	0.59	2	13.0167	49.8639	0.494246		14.17	46.26	1.39286		14.14	46.26	3.79286		14.33	46.38	1.32286		Illinois	19.6667	44.5139	0.971389		21.43	39.59	2.13		20.74	41.78	1.73		20.26	41.61	1.86		2	15.6174	48.3304	0.617391		15.62	45.91	1.04		16.95
PI594885A	IL0102	V	16.5	45.7	1.35	2	16.5	45.7	1.35		14.84	44.42	1.22286		14.68	46.88	3.96286		14.9	44.17	1.17286		Illinois	23.15	40.35	1.82714		21.81	38.22	1.83		21.49	40.57	1.56		21.3	38.43	1.71		2	18.9	43.96	1.462		16.66	44.39	0.81		17.35
PI594889	IL0102	IV	16	44.2	1.04	2	15.3148	45.3016	1.19712		12.62	46.41	1.10286		14.2	46.24	3.76286		13.17	46.95	1.06286		Illinois	21.9647	39.9516	1.67426		19.28	40.32	1.78		20.4	40.31	1.5		19.2	41.12	1.52		9	20.7083	41.275	1.25095		18.015	44.575	1.19429		19.425
PI594899B	IL0102	III	18	42.5	2.23	2	15.9167	43.4639	2.13425		16.59	44.35	2.13286		15.81	42.81	3.22286		16.93	43.75	2.23286		Illinois	22.5667	38.1139	2.61139		22.85	40.43	2.32		23.38	38.58	2.69		23.23	38.25	2.72		5	21.1966	42.5431	2.005		23.0916	42.0631	2.49		21.7816
PI594899A	IL0102	III	19.1	40.9	2.47	2	17.0167	41.8639	2.37425		16.7	44.62	2.22286		15.57	45.3	3.44286		16.63	45.14	2.25286		Illinois	23.6667	36.5139	2.85139		22.99	41.41	2.38		23.44	38.48	2.82		23.17	39.45	2.72		5	22.2966	40.9431	2.245		23.3916	42.8031	2.6		20.8716
PI594900B	IL0102	IV	16.2	42.5	2.2	2	15.5148	43.6016	2.35712		15.65	46.71	1.52286		14.76	44.58	4.18286		15.49	46.65	1.53286		Illinois	22.1648	38.2516	2.83426		22.52	40.78	2.29		21.1	40.88	1.96		22.16	40.88	2.07		2	17.717	42.3713	2.15755		17.32	45.67	1.24		17.56
PI595363	IL0102	IV	17.3	42.8	3.18	2	16.6148	43.9016	3.33712		17.77	42.51	3.12286		16.72	43.95	3.63286		17.72	42.35	3.05286		Illinois	23.2647	38.5516	3.81426		24.66	35.41	2.92		23.64	38.09	3.78		24.49	37.22	3.47		1	20.3975	43.6625	3.27125		24.08	39.64	4.14		21.61
PI595753	IL0102	III	19.6	41.5	3.69	2	17.5167	42.4639	3.59425		17.09	43.88	3.00286		17.57	41.07	3.49286		17.13	43.55	3.03286		Illinois	24.1667	37.1139	4.07139		24.47	36.92	3.17		23.74	37.3	3.62		24.17	38.11	3.51		1	21.56	41.9333	3.36167		22.69	40.99	4.07		22.85
PI595754	IL0102	III	20.6	40.5	3.39	2	18.5167	41.4639	3.29425		17.64	42.63	3.08286		18.35	40.49	3.51286		17.66	41.89	3.17286		Illinois	25.1667	36.1139	3.77139		23.62	37.1	3.01		24.59	35.78	3.76		24.31	36.23	3.58		1	22.56	40.9333	3.06167		23.22	40.52	4.12		22.75
PI595843	IL0102	II	19.8	39.3	2.75	2	17.0182	40.9636	2.69429		17.54	41.91	2.97286		16.41	42.35	3.97286		17.42	41.39	3.05286		Illinois	23.6682	35.6136	3.17143		23.55	37.46	2.92		24.1	36.96	3.49		24.28	36.32	3.51		1	21.71	40.25	3.0475		22.95	40.28	3.87		22.15
PI597397B	IL0102	I	21.7	39.5	3.06	2	17.048	43.1044	2.60703		17.25	42.77	2.50286		18.03	40.4	4.01286		17.72	41.93	2.54286		Illinois	23.698	37.7544	3.08417		24.12	36.75	2.8		24.67	36.46	3.09		24.54	36.39	2.99		8	22.7155	41.6383	2.9407		22.6466	40.715	2.98		23.1666
PI597397A	IL0102	I	23	37.4	2.76	2	18.348	41.0044	2.30703		16.25	43.54	2.35286		17.36	42.73	3.76286		16.67	43.15	2.29286		Illinois	24.998	35.6544	2.78417		23.17	37.14	2.58		23.9	37.65	2.94		23.89	37.48	2.82		8	24.0155	39.5383	2.6407		21.8966	42.025	2.64		22.0666
PI597404	IL0102	I	20.8	39.4	2.55	2	16.148	43.0044	2.09703		16.34	43.09	2.09286		17.48	43.77	3.34286		17.04	42.55	2.27286		Illinois	22.798	37.6544	2.57417		23.32	37.96	2.38		24.43	36.51	2.91		23.94	37.03	2.74		8	21.8155	41.5383	2.4307		21.9566	41.735	2.46		21.9866
PI597405D	IL0102	I	22.9	41.2	2.23	2	18.248	44.8044	1.77703		16.48	43.92	2.27286		17.36	42.71	3.67286		16.99	43.85	2.28286		Illinois	24.898	39.4544	2.25417		22.85	39.02	2.43		24	37.72	3.13		23.44	38.36	2.75		5	23.7463	43.378	2.05744		23.3016	40.9631	2.8		21.6316
PI597405C	IL0102	I	21.9	39.5	3.03	2	17.248	43.1044	2.57703		17.01	43.8	2.35286		17.67	42.13	3.86286		17.32	42.97	2.33286		Illinois	23.898	37.7544	3.05417		24.23	37.11	2.81		24.08	37.37	3.1		24.23	37.17	2.89		8	22.9155	41.6383	2.9107		22.5566	41.485	2.82		21.9366
PI597405B	IL0102	I	22.6	40.2	3.11	2	17.948	43.8044	2.65703		16.83	42.63	2.41286		18.4	41.03	3.67286		17.26	41.91	2.45286		Illinois	24.598	38.4544	3.13417		23.83	37.02	2.66		24.95	35.53	2.98		24.64	36.34	2.93		8	23.6155	42.3383	2.9907		22.7266	40.255	2.88		22.3466
PI597406	IL0102	I	16.5	49.9	1.84	2	11.848	53.5044	1.38703		14.4	42.57	1.66286		12.05	46.49	3.62286		14.27	42.38	1.72286		Illinois	18.498	48.1544	1.86417		20.86	37.25	2.14		20.7	37.7	2.16		21.33	36.82	2.17		7	11.5526	50.2842	1.45298		9.82	45.29	1.52667		10.97
PI597407A	IL0102	I	21	39.4	2.16	2	16.348	43.0044	1.70703		16.58	43.19	1.85286		15.84	42.91	3.62286		16.39	43.21	1.99286		Illinois	22.998	37.6544	2.18417		23.14	38.3	2.54		23.24	37.6	2.41		23.23	37.59	2.47		5	21.8463	41.578	1.98744		22.0816	41.7131	2.22		21.6816
PI597407B	IL0102	I	18.8	40.6	2.56	2	14.148	44.2044	2.10703		16.17	44.19	2.07286		16.27	43.65	3.22286		16.13	44.09	2.09286		Illinois	20.798	38.8544	2.58417		22.65	37.7	2.72		22.52	38.78	2.62		22.81	39.03	2.57		5	19.6463	42.778	2.38744		22.3216	41.8131	2.57		21.8916
PI597411A	IL0102	I	19.3	39.9	2.31	2	14.648	43.5044	1.85703		16.55	43.27	1.85286		16.95	42.09	3.56286		16.41	42.98	1.98286		Illinois	21.298	38.1544	2.33417		23.22	38.08	2.55		23.47	37.68	2.37		23.4	37.46	2.46		5	20.1463	42.078	2.13744		22.0016	41.7831	2.22		22.1116
PI597415	IL0102	I	21	39	2.46	2	16.348	42.6044	2.00703		16.21	44.58	2.05286		15.81	44.22	3.67286		16.07	44.49	2.08286		Illinois	22.998	37.2544	2.48417		23.29	37.76	2.47		22.62	39.86	2.72		23	38.82	2.53		8	22.0155	41.1383	2.3407		21.5466	44.055	2.3		20.7266
PI597419	IL0102	I	21.1	39.1	2.32	2	16.448	42.7044	1.86703		17.74	42.84	2.29286		16.69	42.52	3.59286		17.54	42.77	2.11286		Illinois	23.098	37.3544	2.34417		23.2	37.42	2.77		23.86	37.57	2.39		23.99	37.8	2.64		5	21.9463	41.278	2.14744		23.8716	40.1931	2.55		21.9216
PI597420	IL0102	I	21	40.3	2.42	2	16.348	43.9044	1.96703		17.45	42.9	2.46286		17.84	42.28	3.28286		17.84	42.61	2.51286		Illinois	22.998	38.5544	2.44417		23.82	36.34	2.73		24.27	37.81	2.87		24.45	37.04	2.9		8	22.0155	42.4383	2.3007		23.5266	40.525	2.97		21.5766
PI597421	IL0102	I	21.1	40.9	2.07	2	16.448	44.5044	1.61703		17.25	42.72	2.50286		17.62	42.21	3.75286		17.3	42.51	2.45286		Illinois	23.098	39.1544	2.09417		23.92	36.3	2.77		23.99	37.39	2.89		23.95	36.81	2.93		5	21.9463	43.078	1.89744		23.6116	40.9231	2.84		22.3316
PI597427B	IL0102	I	19	43.2	NA	2	14.348	46.8044	NA		16.84	43.17	2.28286		17.77	41.98	NA		17.01	42.78	NA		Illinois	20.998	41.4544	NA		23.22	36.9	2.67		23.91	37.9	2.73		23.71	37.23	2.82		5	19.8463	45.378	NA		23.3816	40.2331	2.68		21.9116
PI597427A	IL0102	I	21	40.3	2.09	2	16.348	43.9044	1.63703		16.28	41.87	2.10286		16.84	43.53	3.69286		16.28	42.04	2.01286		Illinois	22.998	38.5544	2.11417		22.86	35.96	2.45		22.99	37.89	2.56		22.74	36.85	2.5		5	21.8463	42.478	1.91744		22.4316	39.4831	2.43		22.1616
PI597429	IL0102	I	21.2	38.1	2.06	2	16.548	41.7044	1.60703		17.11	42.66	2.22286		16.6	41.49	3.10286		16.93	42.61	2.16286		Illinois	23.198	36.3544	2.08417		22.86	37.24	2.59		23.83	37.69	2.55		23.57	37.07	2.62		5	22.0463	40.278	1.88744		23.5016	40.6631	2.67		21.5216
PI597432	IL0102	I	23.1	38.3	2.22	2	18.448	41.9044	1.76703		17.92	42.75	2.10286		17.96	42.07	2.80286		17.96	43	2.02286		Illinois	25.098	36.5544	2.24417		23.88	36.64	2.52		24.62	38.02	2.52		24.47	37.26	2.54		5	23.9463	40.478	2.04744		23.7216	41.3631	2.44		23.0016
PI597439	IL0102	I	23.2	37.2	1.41	2	18.548	40.8044	0.957028		17.99	41.84	2.29286		18.66	40.81	3.66286		17.91	41	2.27286		Illinois	25.198	35.4544	1.43417		24.3	34.86	2.61		24.77	36.84	2.88		24.47	35.39	2.71		5	24.0463	39.378	1.23744		24.0216	40.0331	2.59		22.9916
PI597440C	IL0102	I	23.1	37	2.8	2	18.448	40.6044	2.34703		18.09	41.81	2.30286		18.76	41.16	3.61286		18.16	41.15	2.10286		Illinois	25.098	35.2544	2.82417		24.38	35.02	2.62		24.86	36.9	2.61		24.83	35.76	2.55		5	23.9463	39.178	2.62744		24.1316	39.9331	2.62		23.1616
PI597440B	IL0102	I	19.2	40.3	3.04	2	14.548	43.9044	2.58703		16.8	42.35	2.38286		18.51	41.95	3.57286		17.03	42.24	2.38286		Illinois	21.198	38.5544	3.06417		23.2	36.74	2.7		24.39	36.47	2.83		23.57	36.77	2.81		8	20.2155	42.4383	2.9207		22.7766	40.805	2.92		22.2466
PI597442	IL0102	0	22.9	40.2	2.35	2	17.5	42.9429	2.46857		16.5	43.15	2.32286		17.29	43.3	3.95286		16.21	43.05	2.26286		Illinois	24.15	37.5929	2.94571		23.28	36.78	2.81		22.81	38.32	2.64		23.25	37.95	2.76		5	21.5216	42.4431	2.16		22.5416	40.9031	2.73		21.9516
PI597443	IL0102	I	20.4	40.7	2.51	2	15.748	44.3044	2.05703		16.16	42.78	2.52286		17.84	40.28	3.46286		15.98	42.43	2.45286		Illinois	22.398	38.9544	2.53417		23.04	37.3	3.07		22.73	36.72	2.82		22.77	37.15	2.96		8	21.4155	42.8383	2.3907		22.1066	40.395	2.88		20.9866
PI597444	IL0102	I	22.5	38.5	2.81	2	17.848	42.1044	2.35703		17.98	41.71	2.78286		17.49	40.53	3.67286		17.86	40.81	2.81286		Illinois	24.498	36.7544	2.83417		24.6	35.69	3.03		24.7	36.66	3.15		25.08	35.43	3.3		8	23.5155	40.6383	2.6907		23.5266	39.375	3.29		22.3266
PI597445	IL0102	I	22.4	40.1	2.54	2	17.748	43.7044	2.08703		15.77	43.61	2.23286		16.9	42.36	3.75286		15.77	43.16	2.28286		Illinois	24.398	38.3544	2.56417		22.6	37.17	2.76		23.12	38.46	2.68		22.71	38.37	2.79		8	23.4155	42.2383	2.4207		21.6566	42.075	2.69		21.6266
PI597446	IL0102	I	22.1	37.6	2.63	2	17.448	41.2044	2.17703		17	42.41	2.49286		17.36	40.84	3.64286		17.17	41.99	2.51286		Illinois	24.098	35.8544	2.65417		22.87	36.44	2.7		24.04	36.55	3.16		23.63	36.44	3.05		8	23.1155	39.7383	2.5107		22.7166	40.855	2.89		21.8366
PI597487	IL0102	I	18.8	44.8	1.69	2	14.148	48.4044	1.23703		14.21	46.13	1.74286		14.98	45.75	3.50286		14.29	46.33	1.64286		Illinois	20.798	43.0544	1.71417		21.61	40.44	2.37		21.4	39.86	1.97		20.94	40.31	2.13		6	19.1201	47.0371	2.1045		19.9537	44.4792	1.90637		18.7737
PI598222	IL0102	IV	18.7	39.9	2.94	2	18.0148	41.0016	3.09712		17.04	42.31	2.44286		16.03	43.52	3.38286		17.22	42.53	2.40286		Illinois	24.6648	35.6516	3.57426		23.45	37.04	3.05		23.2	38.68	2.93		23.82	37	2.92		1	21.7975	40.7625	3.03125		23.27	40.22	3.84		21.74
PI599299	IL0102	I	24	35.3	2.68	2	19.348	38.9044	2.22703		18.12	41.69	2.65286		18.93	40.21	3.16286		18.32	41.18	2.64286		Illinois	25.998	33.5544	2.70417		24.34	36.64	2.94		25.53	36.22	3.19		24.99	35.87	3.13		1	24.0867	39.4333	3.14286		24.46	39.18	3.81		22.32
PI599300	IL0102	0	22.9	38.8	0	2	17.5	41.5429	0.118571		17.86	43.27	2.96286		18.56	41.22	3.17286		18.13	43.49	3.02286		Illinois	24.15	36.1929	0.595714		24.66	36.79	2.85		24.12	38.39	3.71		24.44	37.89	3.48		1	21.36	43.15	2.085		23.84	40.78	3.98		22.17
PI602497A	IL0102	I	20.6	43.2	2.21	2	15.948	46.8044	1.75703		16.47	44.25	1.87286		16.78	43.55	3.24286		16.56	44.41	1.87286		Illinois	22.598	41.4544	2.23417		22.61	38	2.29		23.21	39.34	2.57		23.16	38.71	2.35		5	21.4463	45.378	2.03744		22.7216	41.2031	2.28		21.7416
PI602593	IL0102	I	20.7	37.8	2.7	2	16.048	41.4044	2.24703		17.52	43.39	2.66286		18.29	40.74	3.11286		17.71	43.38	2.58286		Illinois	22.698	36.0544	2.72417		23.79	37.86	3.03		24.32	36.93	3.08		24.31	37.76	3.08		1	20.7867	41.9333	3.16286		23.81	41.26	3.93		22.28
PI603148	IL0102	I	20.6	42.4	1.75	2	15.948	46.0044	1.29703		16.48	43.48	1.45286		16	45.05	3.58286		16.4	43.5	1.46286		Illinois	22.598	40.6544	1.77417		22.82	37.63	1.76		23.16	38.77	1.94		23.23	38.06	1.93		6	20.9201	44.6371	2.1645		20.8337	43.6092	1.82637		21.4537
PI603290	IL0102	I	20.6	38.7	0.56	2	15.948	42.3044	0.107028		17.25	42.9	1.80286		17.26	42.74	3.51286		17.07	42.8	1.64286		Illinois	22.598	36.9544	0.584171		24	37.64	2.74		23.88	36.84	1.9		23.67	37.14	2.08		2	18.9833	39.7917	0.4		18.78	42.21	1.43		19.1
PI603293A	IL0102	I	19.5	41	2.1	2	14.848	44.6044	1.64703		17.99	43.09	2.29286		18.15	41.33	3.19286		17.97	42.84	2.36286		Illinois	21.498	39.2544	2.12417		23.69	37.13	2.61		24.62	37.83	2.75		24.57	37.58	2.84		5	20.3463	43.178	1.92744		23.5416	41.9931	2.64		23.2816
PI603298	IL0102	I	22.1	39.8	2.82	2	17.448	43.4044	2.36703		16.66	43.04	2.52286		16.92	43.12	3.90286		16.75	42.5	2.51286		Illinois	24.098	38.0544	2.84417		23.35	36.85	2.6		23.21	37.58	3.18		23.64	36.98	3.01		5	22.9463	41.978	2.64744		23.0316	40.3031	2.84		21.7716
PI603302	IL0102	I	19.7	42	2.6	2	15.048	45.6044	2.14703		17.62	43.78	2.20286		16.5	42.82	3.20286		17.51	43.7	2.25286		Illinois	21.698	40.2544	2.62417		23.06	37.76	2.08		23.96	38.57	2.81		23.98	38.27	2.72		5	20.5463	44.178	2.42744		23.4416	41.7531	2.6		22.4116
PI603304	IL0102	I	21.3	39.1	2.4	2	16.648	42.7044	1.94703		17.32	43.19	2.28286		16.91	42.47	3.43286		17.32	43	2.31286		Illinois	23.298	37.3544	2.42417		23.35	38.29	2.39		23.96	38.04	2.87		23.89	37.37	2.76		5	22.1463	41.278	2.22744		23.2416	40.8631	2.7		22.3216
PI603305	IL0102	I	20.8	38.4	2	2	16.148	42.0044	1.54703		15.47	45.23	1.91286		15.44	46.1	3.78286		15.43	45.46	1.89286		Illinois	22.798	36.6544	2.02417		21.73	38.98	2.07		22.36	40.3	2.64		21.98	40	2.42		8	21.8155	40.5383	1.8807		20.9466	44.755	2.3		20.4966
PI603306	IL0102	0	18.9	42.2	2.07	2	13.5	44.9429	2.18857		15.28	44.84	1.69286		14.9	44.83	3.85286		15.24	44.78	1.66286		Illinois	20.15	39.5929	2.66571		21.62	39.51	2.1		21.8	39.63	2.22		22.06	39.65	2.14		9	20.175	43.075	1.87429		20.385	42.725	1.83429		20.825
PI603307	IL0102	I	20	42.8	2.88	2	15.348	46.4044	2.42703		16.09	44.51	2.23286		15.84	44.04	3.49286		15.69	45.07	2.29286		Illinois	21.998	41.0544	2.90417		22.11	38.36	2.43		22.14	40.71	2.7		22.28	39.19	2.75		8	21.0155	44.9383	2.7607		21.5366	42.675	2.73		21.2066
PI603308A	IL0102	I	19.6	40.4	2.96	2	14.948	44.0044	2.50703		16.56	44.62	2.28286		16.09	43.66	3.46286		16.3	44.04	2.24286		Illinois	21.598	38.6544	2.98417		21.87	39.79	2.29		23.24	38.48	2.88		23.14	38.81	2.77		5	20.4463	42.578	2.78744		22.5216	41.5631	2.63		21.8416
PI603308B	IL0102	I	19.3	39.5	2.93	2	14.648	43.1044	2.47703		16.65	43.85	2.54286		17.18	40.81	3.48286		16.64	43.12	2.59286		Illinois	21.298	37.7544	2.95417		22.74	38.47	2.64		23.32	36.99	3.35		23.46	37.76	3.1		8	20.3155	41.6383	2.8107		22.4266	41.345	3.14		21.7166
PI603309	IL0102	I	20.6	42.7	NA	2	15.948	46.3044	NA		16.28	44.38	1.89286		16.54	43.84	NA		16.33	44.39	NA		Illinois	22.598	40.9544	NA		22.48	38	2.25		23.15	39.5	2.59		22.89	38.51	2.38		5	21.4463	44.878	NA		22.5516	41.3331	2.3		21.6816
PI603310	IL0102	I	19.9	39.7	2.34	2	15.248	43.3044	1.88703		16.95	43.71	2.14286		16.78	42.87	3.64286		16.82	43.41	2.15286		Illinois	21.898	37.9544	2.36417		22.8	37.87	2.39		23.5	38.43	2.69		23.52	38.54	2.63		5	20.7463	41.878	2.16744		23.0816	41.8531	2.52		22.2516
PI603312	IL0102	I	23.5	40.4	1.87	2	18.848	44.0044	1.41703		17.59	43.17	2.06286		18.07	43.6	3.57286		17.87	43.08	2.07286		Illinois	25.498	38.6544	1.89417		23.49	37.64	2.54		24.33	38.59	2.61		24.37	37.52	2.55		5	24.3463	42.578	1.69744		23.5516	39.8931	2.56		23.0716
PI603321	IL0102	I	18.4	43.4	2.42	2	13.748	47.0044	1.96703		16.2	44.9	2.29286		15.6	46.06	3.51286		15.95	44.83	2.31286		Illinois	20.398	41.6544	2.44417		22.41	41.11	2.38		23.06	39.82	2.7		22.89	39.49	2.81		8	19.4155	45.5383	2.3007		21.7066	42.865	2.71		21.0666
PI603323	IL0102	I	19.8	40	2.53	2	15.148	43.6044	2.07703		16.57	43.41	2.27286		18.1	42.04	3.71286		16.68	43.25	2.26286		Illinois	21.798	38.2544	2.55417		22.35	38.29	2.7		23.76	37.82	2.78		23.45	37.97	2.76		5	20.6463	42.178	2.35744		22.7116	41.0431	2.75		22.0116
PI603324B	IL0102	I	22.1	40.5	3.07	2	17.448	44.1044	2.61703		16.83	43.39	2.26286		17.86	42.02	3.60286		16.99	43.24	2.31286		Illinois	24.098	38.7544	3.09417		22.43	37.49	2.55		23.63	38.26	3.01		23.55	38.15	2.8		5	22.9463	42.678	2.89744		22.8216	41.2931	2.62		22.1316
PI603327	IL0102	I	22.3	39.2	2.55	2	17.648	42.8044	2.09703		17.52	43.18	2.28286		16.79	42.9	3.56286		17.51	43.15	2.32286		Illinois	24.298	37.4544	2.57417		23.69	37.66	2.61		24.71	37.42	2.79		24.39	37.72	2.73		5	23.1463	41.378	2.37744		23.3316	41.3331	2.63		22.5916
PI603329	IL0102	I	22	40	2.46	2	17.348	43.6044	2.00703		17.03	42.96	2.26286		17.38	42.33	3.19286		17.1	43.15	2.23286		Illinois	23.998	38.2544	2.48417		22.38	37.96	2.68		23.94	37.51	2.74		23.62	37.34	2.7		5	22.8463	42.178	2.28744		23.0216	40.8631	2.74		22.2216
PI603330	IL0102	I	20.5	42	2.51	2	15.848	45.6044	2.05703		16.67	43.03	2.35286		17.66	41.71	3.22286		16.74	42.76	2.30286		Illinois	22.498	40.2544	2.53417		22.41	37.9	2.7		23.57	37.79	2.89		23.33	37.59	2.77		5	21.3463	44.178	2.33744		22.6716	40.7231	2.82		22.0416
PI603331	IL0102	I	17.5	44.8	1.74	2	12.848	48.4044	1.28703		15.6	44.58	2.04286		16.06	44.94	3.86286		15.56	44.66	2.10286		Illinois	19.498	43.0544	1.76417		22.05	38.27	2.5		21.85	39	2.53		22.15	38.7	2.54		5	18.3463	46.978	1.56744		21.8016	43.0531	2.57		21.0816
PI603332	IL0102	I	20.7	40.3	2.06	2	16.048	43.9044	1.60703		16.46	44.39	2.23286		15.73	43.54	3.69286		16.34	44.25	2.24286		Illinois	22.698	38.5544	2.08417		22.66	38.64	2.33		22.76	39.32	2.92		22.94	38.87	2.73		8	21.7155	42.4383	1.9407		21.9466	43.355	2.68		21.5466
PI603337A	IL0102	I	14.9	50.3	1.48	2	10.248	53.9044	1.02703		13.7	45.6	1.62286		13.46	46.48	3.62286		13.53	45.59	1.50286		Illinois	16.898	48.5544	1.50417		20	40.15	2.02		20.63	40.1	1.96		20.28	39.68	1.96		7	9.95263	50.6842	1.09298		10.13	46.09	1.56667		10.84
PI603338	IL0102	I	20.6	48.5	2.02	2	15.948	52.1044	1.56703		15.4	44.41	1.80286		14.33	49.67	3.85286		15.15	47.8	1.79286		Illinois	22.598	46.7544	2.04417		21.6	37.62	2.28		21.98	42.39	2.39		21.47	42	2.29		5	21.4463	50.678	1.84744		21.6916	42.8331	2.31		20.5416
PI603339B	IL0102	I	19.1	48	2.15	2	14.448	51.6044	1.69703		16.44	45.94	2.11286		15.84	44.4	3.35286		16.44	46.06	2.08286		Illinois	21.098	46.2544	2.17417		22.66	42	2.45		23.08	40.5	2.63		23.08	40.9	2.66		8	20.1155	50.1383	2.0307		21.9266	43.055	2.38		21.2066
PI603341	IL0102	I	21.1	40.8	2.6	2	16.448	44.4044	2.14703		16.5	44.51	2.24286		15.96	44.87	4.21286		16.34	44.26	2.24286		Illinois	23.098	39.0544	2.62417		22.62	38.27	2.51		22.32	39.89	2.87		22.99	39.57	2.72		8	22.1155	42.9383	2.4807		22.3466	42.855	2.84		20.4366
PI603348B	IL0102	I	18.2	40.1	2.02	2	13.548	43.7044	1.56703		16.19	42.96	2.12286		16.17	43.46	3.23286		16	42.5	2.25286		Illinois	20.198	38.3544	2.04417		22.35	37.24	2.37		22.51	37.73	2.81		22.64	37.13	2.72		5	19.0463	42.278	1.84744		22.0116	40.9231	2.56		21.8516
PI603348A	IL0102	I	19.9	40.3	2.83	2	15.248	43.9044	2.37703		15.98	43.17	2.08286		16.16	42.72	3.86286		15.59	42.62	2.11286		Illinois	21.898	38.5544	2.85417		22.45	37.34	2.51		23	37.17	2.62		22.52	37.26	2.63		5	20.7463	42.478	2.65744		21.9616	40.7631	2.53		21.7716
PI603349	IL0102	I	19.7	38.6	NA	2	15.048	42.2044	NA		16.33	44.91	2.39286		16.54	42.51	NA		16.24	44.45	NA		Illinois	21.698	36.8544	NA		23.11	38.55	2.48		23.1	39.11	2.92		23.18	39.16	2.9		5	20.5463	40.778	NA		22.4316	42.1931	2.87		21.7916
PI603350	IL0102	I	18.6	39.8	2.65	2	13.948	43.4044	2.19703		16.72	43.74	2.20286		17.07	43.34	3.65286		16.83	43.22	2.20286		Illinois	20.598	38.0544	2.67417		23.22	37.99	2.29		23.43	38.35	2.88		23.47	37.91	2.69		5	19.4463	41.978	2.47744		23.2416	41.1431	2.57		22.2116
PI603352	IL0102	I	20.1	42.3	2.4	2	15.448	45.9044	1.94703		17.1	43.66	2.10286		17.77	42.73	3.64286		17.17	43.38	2.09286		Illinois	22.098	40.5544	2.42417		23.88	37.98	2.39		24.05	38.72	2.63		24.07	37.6	2.52		5	20.9463	44.478	2.22744		22.8516	41.1031	2.4		22.3116
PI603354	IL0102	I	21.5	39.6	2.16	2	16.848	43.2044	1.70703		16.61	43.49	1.99286		18.26	41.87	3.54286		16.62	43.47	1.96286		Illinois	23.498	37.8544	2.18417		22.83	37.68	2.52		23.61	38.75	2.46		23.41	38.17	2.47		5	22.3463	41.778	1.98744		22.6116	40.8431	2.39		22.0716
PI603355	IL0102	I	21.7	40.4	2.27	2	17.048	44.0044	1.81703		18.04	42.52	2.52286		18.09	42.15	3.62286		17.94	42.34	2.54286		Illinois	23.698	38.6544	2.29417		24.11	36.52	2.83		24.91	37.31	3.12		24.98	36.72	3.02		5	22.5463	42.578	2.09744		24.0016	40.2831	2.85		22.4116
PI603356	IL0102	I	22	37.6	1.91	2	17.348	41.2044	1.45703		16.84	42.58	2.38286		17.51	42.39	3.06286		16.95	42.46	2.41286		Illinois	23.998	35.8544	1.93417		22.67	37.89	2.8		23.64	37.91	2.94		23.6	37.43	2.9		5	22.8463	39.778	1.73744		23.1016	39.9831	2.91		22.0816
PI603357	IL0102	I	20.2	39.8	1.11	2	15.548	43.4044	0.657028		16.01	43.7	2.14286		16.57	43.06	3.61286		16.15	43.96	2.08286		Illinois	22.198	38.0544	1.13417		21.96	38.28	2.11		23.09	38.97	2.58		23	37.94	2.57		8	21.2155	41.9383	0.990698		21.4966	42.955	2.37		20.6966
PI603360	IL0102	I	20.5	41.7	2	2	15.848	45.3044	1.54703		16.21	44.49	2.03286		15.97	43.78	3.20286		16.15	44.5	2.01286		Illinois	22.498	39.9544	2.02417		22.86	38.25	2.47		22.41	39.77	2.53		23	39.11	2.48		8	21.5155	43.8383	1.8807		22.1066	42.225	2.58		20.4966
PI603361	IL0102	I	20.4	41.1	1.81	2	15.748	44.7044	1.35703		15.58	45.99	2.00286		15.22	46.74	3.56286		15.52	46.06	2.04286		Illinois	22.398	39.3544	1.83417		21.9	41.65	2.13		22.36	40.2	2.79		22.1	40.31	2.59		8	21.4155	43.2383	1.6907		21.0466	44.785	2.55		20.1666
PI603367	IL0102	I	18.2	40	1.98	2	13.548	43.6044	1.52703		16.07	44.23	2.13286		16.12	44.55	3.48286		16.02	44.63	2.17286		Illinois	20.198	38.2544	2.00417		22.87	37.81	2.35		23.1	39.22	2.74		22.93	38.93	2.66		8	19.2155	42.1383	1.8607		21.0966	42.315	2.5		21.0766
PI603371	IL0102	I	17.8	51.3	1.45	2	13.148	54.9044	0.997028		15.74	45.73	2.08286		15.01	46.11	3.42286		15.68	46.14	2.01286		Illinois	19.798	49.5544	1.47417		22.9	39.22	2.16		21.71	41.03	2.54		22.25	41.35	2.5		8	18.8155	53.4383	1.3307		20.9666	45.525	2.41		20.7766
PI603373	IL0102	I	17.7	49.1	2.43	2	13.048	52.7044	1.97703		15.55	43.94	1.81286		16.17	47.55	3.32286		16.02	46.81	1.89286		Illinois	19.698	47.3544	2.45417		21.68	38.54	2.38		22.58	41.33	2.39		22.88	41.37	2.38		5	18.5463	51.278	2.25744		21.6216	42.5631	2.33		22.5416
PI603375	IL0102	I	20.2	40.7	1.96	2	15.548	44.3044	1.50703		17.07	43.92	2.33286		17.69	41.06	3.18286		17.07	43.36	2.38286		Illinois	22.198	38.9544	1.98417		23.64	37.11	2.78		23.53	38.34	2.81		23.85	37.89	2.82		5	21.0463	42.878	1.78744		23.3216	41.1031	2.61		22.1516
PI603377	IL0102	I	18.8	42.6	2.49	2	14.148	46.2044	2.03703		16.82	43.91	2.37286		17.62	40.75	3.79286		16.92	43.1	2.36286		Illinois	20.798	40.8544	2.51417		23.25	37.98	2.67		23.42	38.08	2.92		23.74	37.98	2.93		5	19.6463	44.778	2.31744		22.2816	42.2531	2.72		22.0716
PI603378B	IL0102	I	19.8	40.2	1.78	2	15.148	43.8044	1.32703		17.17	42.32	2.30286		15.74	43.92	3.49286		17.07	42.27	2.30286		Illinois	21.798	38.4544	1.80417		22.81	37.03	2.52		23.84	37.05	2.8		23.86	36.63	2.84		5	20.6463	42.378	1.60744		22.8616	40.6731	2.7		22.0216
PI603378A	IL0102	I	20.2	40.2	1.53	2	15.548	43.8044	1.07703		16.68	42.57	2.03286		15.94	42.48	3.08286		16.48	42.74	1.94286		Illinois	22.198	38.4544	1.55417		22.35	37.23	2.5		23.23	37.07	2.31		23.16	37.47	2.48		5	21.0463	42.378	1.35744		22.2516	40.8931	2.4		22.4416
PI603383	IL0102	I	20.3	41.7	1.91	2	15.648	45.3044	1.45703		15.57	45.75	2.04286		15.58	46.36	3.93286		15.54	45.49	2.02286		Illinois	22.298	39.9544	1.93417		22.09	41.04	2.46		22.82	40.24	2.56		22.58	40.31	2.55		8	21.3155	43.8383	1.7907		21.2266	43.985	2.53		20.5866
PI603388	IL0102	I	21	41.6	2.08	2	16.348	45.2044	1.62703		16.52	44.03	2.21286		16.89	43.26	3.70286		16.55	44.44	2.21286		Illinois	22.998	39.8544	2.10417		23.29	37.64	2.5		23.11	38.85	2.68		22.99	38.69	2.68		5	21.8463	43.778	1.90744		22.7216	41.8731	2.6		21.8216
PI603400	IL0102	I	21.4	37.5	2.6	2	16.748	41.1044	2.14703		17.29	44.09	2.11286		16.9	43.43	2.94286		17.08	43.68	2.05286		Illinois	23.398	35.7544	2.62417		22.89	38.95	2.25		23.8	38.84	2.79		24.14	38.67	2.59		5	22.2463	39.678	2.42744		23.2016	42.0131	2.39		21.5616
PI603408	IL0102	I	18.6	44.6	1.99	2	13.948	48.2044	1.53703		15.95	44.75	2.01286		14.74	48	3.28286		15.12	46.78	2.21286		Illinois	20.598	42.8544	2.01417		21.86	41.1	2.5		21.37	40.47	2.65		22.16	41.44	2.67		7	13.6526	44.9842	1.60298		11.56	46.63	1.99667		13.44
PI603422B	IL0102	II	16	47.3	2.08	2	13.2182	48.9636	2.02429		13.02	44.31	1.29286		12.22	46.63	3.54286		12.56	44.27	1.34286		Illinois	19.8682	43.6136	2.50143		18.65	39.16	1.57		19.72	39.07	1.92		18.82	39.12	1.67		7	11.4	45.9	1.63667		7.92	45.63	1.06667		10.77
PI603424C	IL0102	I	18.5	40.9	1.45	2	13.848	44.5044	0.997028		13.74	45.38	1.69286		15.12	45.36	3.43286		14.05	44.84	1.74286		Illinois	20.498	39.1544	1.47417		20.73	38.56	2.02		20.82	40.54	2.12		21.1	39.65	2.12		4	19.6429	42.69	2.065		18.5329	43.78	2		19.2329
PI603424D	IL0102	I	18.6	39.6	2.21	2	13.948	43.2044	1.75703		14.62	45.94	1.62286		13.78	47.18	3.73286		14.6	45.98	1.54286		Illinois	20.598	37.8544	2.23417		19.72	41.92	1.88		21.32	41.06	2.45		21.36	40.98	2.06		7	13.6526	39.9842	1.82298		9.98	46.82	1.30667		11
PI603424B	IL0102	I	18.9	43.8	1.48	2	14.248	47.4044	1.02703		14.8	44.58	1.80286		15.24	44.38	3.83286		15.18	44.46	1.74286		Illinois	20.898	42.0544	1.50417		21.19	38.19	2.15		22.03	39.47	2.11		22	38.58	2.18		4	20.0429	45.59	2.095		19.4629	43.41	2.09		19.1229
PI603427A	IL0102	I	17.3	47.8	2.5	2	12.648	51.4044	2.04703		15.57	45.17	1.80286		14.25	48.64	3.70286		15.15	47.85	1.85286		Illinois	19.298	46.0544	2.52417		21.3	41.4	2.4		21.29	41.28	2.49		21.53	41.89	2.36		7	12.3526	48.1842	2.11298		11.25	46.47	1.70667		12.7
PI603427B	IL0102	I	15.9	50.4	2.68	2	11.248	54.0044	2.22703		16	45.06	1.77286		13.71	47.96	3.07286		15.77	46.9	1.89286		Illinois	17.898	48.6544	2.70417		21.93	41.88	2.27		21.42	41.92	2.45		21.96	41.48	2.33		7	10.9526	50.7842	2.29298		11.52	46.12	1.73667		13.22
PI603428A	IL0102	I	17.4	48.3	1.99	2	12.748	51.9044	1.53703		15.03	45.79	2.04286		14.89	47.55	3.33286		14.98	45.98	2.04286		Illinois	19.398	46.5544	2.01417		21.18	42.4	2.48		21.21	39.97	2.66		21.72	40.93	2.58		7	12.4526	48.6842	1.60298		11.27	48.05	1.87667		12.2
PI603429C	IL0102	I	18.7	47.1	2.41	2	14.048	50.7044	1.95703		15.17	46.63	2.10286		14.93	45.04	3.93286		14.83	47.18	2.16286		Illinois	20.698	45.3544	2.43417		21.59	43.32	2.55		21.2	40.53	2.67		21.86	42.28	2.62		7	13.7526	47.4842	2.02298		11.32	47.21	1.94667		11.77
PI603430B	IL0102	I	20	42.4	3.1	2	15.348	46.0044	2.64703		16.01	45.9	2.07286		16.23	44.79	3.44286		16.21	45.45	2.17286		Illinois	21.998	40.6544	3.12417		22.2	42.82	2.12		22.95	40.01	3.01		22.88	40.18	2.7		5	20.8463	44.578	2.92744		22.1916	43.7231	2.47		21.8116
PI603431	IL0102	I	20.5	39.9	3.13	2	15.848	43.5044	2.67703		15.99	45.86	2.14286		16.04	45.62	3.40286		15.92	45.99	2.24286		Illinois	22.498	38.1544	3.15417		22.58	42.14	2.21		22.65	40.63	3.14		22.81	40.74	2.77		5	21.3463	42.078	2.95744		22.1416	43.7331	2.5		21.5716
PI603432C	IL0102	I	19.8	41.3	2.12	2	15.148	44.9044	1.66703		15.75	44.37	2.13286		16.45	43.23	3.58286		15.68	44.28	2.09286		Illinois	21.798	39.5544	2.14417		21.97	38.74	2.5		22.19	39.02	2.81		22.4	38.34	2.57		8	20.8155	43.4383	2.0007		21.7866	42.005	2.62		20.5966
PI603438A	IL0102	I	20.3	39.4	2.14	2	15.648	43.0044	1.68703		15.73	43.32	1.81286		14.26	45.05	3.36286		15.33	43.42	1.84286		Illinois	22.298	37.6544	2.16417		21.61	39.93	2.57		21.01	37.01	2.31		22.28	38.12	2.38		7	15.3526	39.7842	1.75298		11.84	44.62	1.77667		12.2
PI603438B	IL0102	I	18.2	43.5	2.4	2	13.548	47.1044	1.94703		16.02	44.14	1.63286		14.49	46.04	3.12286		15.47	45.68	1.73286		Illinois	20.198	41.7544	2.42417		21.5	40.75	2.12		22.07	39.24	2.65		22.37	40.53	2.22		7	13.2526	43.8842	2.01298		11.89	45.95	1.56667		11.75
PI603443B	IL0102	0	15.8	48.6	1.47	2	10.4	51.3429	1.58857		14.24	44.65	1.85286		12.6	46.62	3.66286		13.24	46.26	1.94286		Illinois	17.05	45.9929	2.06571		20.5	39.45	2.22		19.27	39.85	2.47		20.09	41.02	2.47		7	11.4	45.9	1.63667		9.38	46.56	1.62667		10.89
PI603443A	IL0102	I	13.9	43	2.59	2	9.24804	46.6044	2.13703		13.58	45.16	1.72286		11.49	48.51	3.20286		12.86	46.81	1.65286		Illinois	15.898	41.2544	2.61417		19.72	39.37	2.15		19.02	40.86	2.19		19.51	41.11	2.11		7	8.95263	43.3842	2.20298		9.17	46.59	1.38667		10.6
PI603444B	IL0102	I	16.9	42.9	2.68	2	12.248	46.5044	2.22703		13.76	44.99	1.91286		13.02	46.52	3.50286		13.67	45.94	2.00286		Illinois	18.898	41.1544	2.70417		19.72	39.76	2.18		20.16	39.06	2.61		20.18	40.48	2.5		7	11.9526	43.2842	2.29298		10.1	45.25	1.73667		10.78
PI603445A	IL0102	I	20.1	46.1	2.53	2	15.448	49.7044	2.07703		16.01	45	2.10286		16.74	43.26	3.36286		16.33	43.43	2.21286		Illinois	22.098	44.3544	2.55417		22.32	41.78	2.3		23.04	38.26	3.1		23.22	38.1	2.66		5	20.9463	48.278	2.35744		22.2616	42.6131	2.46		21.9016
PI603447	IL0102	I	18.1	44.5	2.84	2	13.448	48.1044	2.38703		14.93	45.02	1.80286		15.11	47.46	3.59286		14.84	45.65	1.91286		Illinois	20.098	42.7544	2.86417		21.3	41.74	2.12		22.25	40.89	2.52		21.68	40.44	2.34		7	13.1526	44.8842	2.45298		11.12	47.2	1.71667		11.99
PI603470	IL0102	II	17.9	42	1.26	2	15.1182	43.6636	1.20429		15.16	46.64	1.54286		13.59	46.77	3.58286		15.17	47.24	1.62286		Illinois	21.7682	38.3136	1.68143		20.35	40.95	1.77		22.01	41.62	2.3		21.55	41.97	2.11		2	18.5	41.2111	1.41		16.14	46.31	1.08		17.64
PI603479	IL0102	I	18.2	45.9	1.73	2	13.548	49.5044	1.27703		15.44	46.75	1.66286		15.13	45.35	3.83286		15.04	46.71	1.61286		Illinois	20.198	44.1544	1.75417		21.66	40.07	1.96		21.64	41.38	2.07		21.57	41.55	2.08		2	16.5833	46.9917	1.57		16.89	46.24	1.18		17.53
PI603487A	IL0102	IV	16	52.9	1.86	2	15.3148	54.0016	2.01712		15.15	46.72	1.63286		15.41	45.07	4.09286		15.33	46.99	1.53286		Illinois	21.9647	48.6516	2.49426		21.07	41.88	2.04		21.53	40.24	1.83		21.34	41.95	2.09		2	17.517	52.7713	1.81755		16.34	46.25	0.99		17.92
PI603488	IL0102	III	17.2	44.4	2.31	2	15.1167	45.3639	2.21425		14.65	44.54	2.01286		14.71	46.4	3.44286		14.72	45.25	2.03286		Illinois	21.7667	40.0139	2.69139		21.59	38.55	2.5		21.7	39.56	2.46		20.97	39.86	2.44		7	11.4	45.9	1.63667		10.88	45.6	1.85667		11.43
PI603546A	IL0102	I	21.8	45.8	2.26	2	17.148	49.4044	1.80703		14.91	44.61	1.80286		15.62	44.48	3.51286		14.61	44.51	1.70286		Illinois	23.798	44.0544	2.28417		22.47	39.41	2.37		22.57	39.66	2.13		22.08	39.76	2.21		2	20.1833	46.8917	2.1		17.87	42.74	1.35		16.32
PI603561	IL0102	I	23.2	39.7	1.91	2	18.548	43.3044	1.45703		17.2	43.25	1.99286		18.21	41.66	3.43286		17.16	43.04	2.00286		Illinois	25.198	37.9544	1.93417		23.07	37.24	2.54		24.3	38.29	2.38		23.91	37.99	2.51		5	24.0463	41.878	1.73744		23.2216	41.1031	2.39		22.8916
PI603579	IL0102	IV	14.5	44.9	1.79	2	13.8148	46.0016	1.94712		13.87	46.62	1.25286		13.56	46.53	3.86286		13.98	46.42	1.21286		Illinois	20.4647	40.6516	2.42426		19.55	40.31	1.75		20.77	41.08	1.78		20.33	41.76	1.69		7	11	47.1	1.71167		9.81	47.61	1.20667		11.28
PI603587A	IL0102	I	17.2	42	2.45	2	12.548	45.6044	1.99703		15.03	43.05	2.34286		13.99	45.67	3.71286		15.11	43	2.34286		Illinois	19.198	40.2544	2.47417		21.68	38.83	2.32		21.93	37.43	3.09		22.35	37.63	2.84		7	12.2526	42.3842	2.06298		10.82	44.85	2.11667		11.66
PI603594	IL0102	II	16.9	44.9	0.97	2	14.1182	46.5636	0.914286		14.52	47.88	1.45286		14.71	45.69	3.68286		14.57	47.2	1.46286		Illinois	20.7682	41.2136	1.39143		21.48	43.92	2.06		20.51	39.4	1.72		21.13	42.71	1.94		2	17.5	44.1111	1.12		16.48	45.39	0.9		16.64
PI603666	IL0102	II	14.5	47.7	1.5	2	11.7182	49.3636	1.44429		13.31	48.61	1.27286		13.91	45.66	3.30286		13.18	48.38	1.31286		Illinois	18.3682	44.0136	1.92143		20.33	41.27	2.02		19.31	41.33	1.57		19.56	42.81	1.77		2	15.1	46.9111	1.65		15.47	46.49	1.08		16.62
PI603698H	IL0102	I	17.9	46.6	1.88	2	13.248	50.2044	1.42703		15.48	46.47	1.89286		15.59	45.33	3.79286		15.45	46.32	1.83286		Illinois	19.898	44.8544	1.90417		21.94	40.43	2.26		21.81	41.54	2.28		22.21	40.89	2.37		2	16.2833	47.6917	1.72		17	46.1	1.43		17.84
PI603698I	IL0102	I	18.9	40.1	1.67	2	14.248	43.7044	1.21703		15.41	45.24	1.80286		15.26	46.15	3.61286		15.27	44.91	1.82286		Illinois	20.898	38.3544	1.69417		22.29	39.64	2.46		21.85	40.48	1.96		22.41	39.99	2.31		2	17.2833	41.1917	1.51		17.25	44.67	1.39		17.27
PI603698B	IL0102	I	20.4	42.8	1.77	2	15.748	46.4044	1.31703		15.07	46.01	1.91286		15.42	44.66	3.95286		14.73	46.22	1.87286		Illinois	22.398	41.0544	1.79417		21.44	40.15	2.41		21.91	40.95	2.29		21.44	41.02	2.33		2	18.7833	43.8917	1.61		17.12	45.41	1.54		16.98
PI603698D	IL0102	I	16.6	46.8	2.55	2	11.948	50.4044	2.09703		15.63	46.7	2.09286		14.25	47.34	3.27286		15.02	48.17	2.17286		Illinois	18.598	45.0544	2.57417		22.17	42.19	2.35		21.31	41.78	2.79		21.91	42.81	2.59		8	17.6155	48.9383	2.4307		21.2066	44.435	2.55		19.8866
PI603698E	IL0102	I	16.5	47.3	2.65	2	11.848	50.9044	2.19703		15.52	46.77	2.09286		14.2	46.92	3.61286		14.42	48.27	2.09286		Illinois	18.498	45.5544	2.67417		22.21	42.34	2.35		20.79	41.74	2.67		21.61	43.21	2.59		8	17.5155	49.4383	2.5307		21.2066	44.325	2.54		19.1266
PI603704A	IL0102	I	16.3	42.6	1.17	2	11.648	46.2044	0.717028		13.24	46.83	0.832857		13.21	45.93	3.12286		12.82	46.81	0.842857		Illinois	18.298	40.8544	1.19417		20.23	41.03	1.81		19.58	41.47	1.54		19.79	40.87	1.35		9	19.6083	42.0083	1.41762		18.125	45.655	1.00429		19.835
PI603727	IL0102	I	14.9	45.8	1.71	2	10.248	49.4044	1.25703		12.42	47.71	1.09286		12.64	45.94	3.76286		12.44	47.83	1.09286		Illinois	16.898	44.0544	1.73417		19.56	40.41	1.8		19.45	40.47	1.67		19.34	41.66	1.52		2	13.2833	46.8917	1.55		14.23	47.52	0.79		15.81
PI603750B	IL0102	II	17.6	41.1	0.5	2	14.8182	42.7636	0.444286		15.32	45.39	0.842857		14.05	46.53	3.57286		15.31	45.1	0.852857		Illinois	21.4682	37.4136	0.921429		22.02	40.45	1.91		21	41.67	1.06		21.79	39.51	1.3		2	18.2	40.3111	0.65		16.46	44.37	1.05		18
PI603750A	IL0102	I	18.6	41.5	1.74	2	13.948	45.1044	1.28703		14.23	46.42	1.00286		15.29	44.73	3.70286		14.3	46.67	1.04286		Illinois	20.598	39.7544	1.76417		21.27	41	1.95		21.28	40.52	1.41		21.02	41.27	1.53		2	16.9833	42.5917	1.58		15.7	45.96	1.09		17.3
PI603758A	IL0102	I	16.9	43.2	1.19	2	12.248	46.8044	0.737028		13.71	46.25	0.992857		13.24	45.45	3.76286		13.5	46.4	0.982857		Illinois	18.898	41.4544	1.21417		20.4	41.23	1.96		20.33	41.08	1.36		20.47	40.88	1.47		2	15.2833	44.2917	1.03		14.99	45.39	0.98		16.39
PI603758B	IL0102	I	15.8	42.6	1.02	2	11.148	46.2044	0.567028		13.38	45.74	1.23286		12.52	46.02	3.76286		13	45.86	1.20286		Illinois	17.798	40.8544	1.04417		20.31	40.12	2.22		19.34	40.42	1.61		19.6	40.64	1.67		2	14.1833	43.6917	0.86		14.65	45.45	0.8		16.19
PI603758C	IL0102	I	16	43.3	1.4	2	11.348	46.9044	0.947028		13.45	46.32	1.27286		12.68	46.67	3.28286		13.05	46.72	1.19286		Illinois	17.998	41.5544	1.42417		20.3	40.84	2.3		18.9	40.92	1.48		19.86	41.69	1.67		9	19.3083	42.7083	1.64762		18.135	44.875	1.47429		18.785
PI603759A	IL0102	II	14.9	50.4	0.85	2	12.1182	52.0636	0.794286		12.81	48.9	1.13286		13.78	45.01	3.82286		12.75	48.65	1.19286		Illinois	18.7682	46.7136	1.27143		20.3	41.84	1.81		19.54	41.08	1.52		19.45	42.96	1.7		2	15.5	49.6111	1		15.19	45.93	0.86		15.64
PI607385	IL0102	II	18.6	42.1	3.18	2	15.8182	43.7636	3.12429		16.14	45.11	3.00286		17.13	43.73	3.66286		15.87	45.33	2.93286		Illinois	22.4682	38.4136	3.60143		23.08	37.86	2.88		23.07	40.4	3.57		22.63	39.97	3.39		1	20.51	43.05	3.4775		22.43	42.68	3.92		21.22
PI608438	IL0102	I	21.7	35.5	2.5	2	17.048	39.1044	2.04703		18.14	41.75	2.77286		18.02	40.74	3.42286		18.33	41.73	2.78286		Illinois	23.698	33.7544	2.52417		24.24	37.09	3.04		24.73	35.75	3.29		24.8	35.73	3.23		1	21.7867	39.6333	2.96286		24.08	40.41	3.92		22.19
PI608726	IL0102	I	21.2	39.8	3.03	2	16.548	43.4044	2.57703		17.01	42.86	2.89286		17.71	41.27	3.88286		16.92	42.53	2.90286		Illinois	23.198	38.0544	3.05417		23.88	35.95	3.1		24.53	36.24	3.37		23.93	36.8	3.43		1	21.2867	43.9333	3.49286		23.32	40.91	3.95		20.97
PI610670	IL0102	III	19.9	41.3	3.7	2	17.8167	42.2639	3.60425		17.35	42.81	3.40286		17.61	40.38	3.61286		17.41	42.8	3.56286		Illinois	24.4667	36.9139	4.08139		23.47	37.26	3.09		23.9	37.64	4.09		24.01	37.17	4		1	21.86	41.7333	3.37167		22.84	41.06	4.34		22.28
PI612617A	IL0102	I	18.8	41.6	2.51	2	14.148	45.2044	2.05703		16.55	43.4	2.13286		16.55	42.95	3.22286		16.47	42.96	2.18286		Illinois	20.798	39.8544	2.53417		22.69	37.87	2.3		22.98	38.65	2.88		23.19	37.55	2.67		8	19.8155	43.7383	2.3907		21.8866	42.085	2.77		21.3966
PI612711B	IL0102	I	17	40.7	1.15	2	12.348	44.3044	0.697028		16.34	43.23	2.21286		16.93	42.58	3.54286		16.29	42.99	2.14286		Illinois	18.998	38.9544	1.17417		22.58	37.23	2.67		23.41	37.79	2.6		23.2	37.69	2.61		5	17.8463	42.878	0.977436		22.7316	40.1031	2.48		21.6116
PI612713A	IL0102	I	19.8	39.7	2.03	2	15.148	43.3044	1.57703		16.25	44.8	2.19286		15.99	43.61	3.54286		16.11	44.53	2.14286		Illinois	21.798	37.9544	2.05417		22.4	38.46	2.57		23.24	38.65	2.59		23.05	38.58	2.58		5	20.6463	41.878	1.85744		22.7216	41.8331	2.56		21.3116
PI612714B	IL0102	I	20.8	38.5	NA	2	16.148	42.1044	NA		17.32	43.04	2.16286		16.91	41.81	NA		17.07	42.48	NA		Illinois	22.798	36.7544	NA		23.17	36.29	2.58		23.4	37.18	2.63		23.52	36.52	2.61		5	21.6463	40.678	NA		23.2916	40.2431	2.44		22.1616
PI612715	IL0102	I	21.1	39.3	2.74	2	16.448	42.9044	2.28703		17.31	41.84	2.58286		17.01	42.31	3.55286		17.21	41.53	2.54286		Illinois	23.098	37.5544	2.76417		22.66	37.57	2.8		23.68	36.57	2.91		23.69	36.6	3.07		8	22.1155	41.4383	2.6207		22.9566	39.965	2.93		21.6066
PI612716	IL0102	I	21.8	37.4	NA	2	17.148	41.0044	NA		16.11	42.63	2.37286		16.79	41.52	NA		16.14	42.22	NA		Illinois	23.798	35.6544	NA		22.1	37.75	2.61		23.14	36.61	2.9		22.71	36.87	2.85		5	22.6463	39.578	NA		22.3716	40.1431	2.8		21.7916
PI612717	IL0102	I	21.6	37.9	2.58	2	16.948	41.5044	2.12703		17.76	40.68	2.33286		18.17	40.31	3.31286		17.9	39.64	2.38286		Illinois	23.598	36.1544	2.60417		24.04	34.85	2.67		24.73	35.86	2.9		24.72	34.23	2.95		5	22.4463	40.078	2.40744		23.9616	37.6731	2.78		22.5216
PI612722	IL0102	I	21.8	36.6	2.69	2	17.148	40.2044	2.23703		17.68	42.3	2.49286		16.53	42.12	3.44286		17.51	42.07	2.50286		Illinois	23.798	34.8544	2.71417		23.37	37.18	3		23.94	37.63	2.88		24.26	36.67	3.03		5	22.6463	38.778	2.51744		23.1316	40.5431	2.66		22.9216
PI612723	IL0102	I	21.3	36.5	2.72	2	16.648	40.1044	2.26703		17.97	41.71	2.52286		17.17	40.12	3.67286		17.91	40.53	2.57286		Illinois	23.298	34.7544	2.74417		23.61	36.75	2.88		24.12	37.01	3.07		24.34	35.39	3.08		5	22.1463	38.678	2.54744		23.9416	39.2631	2.87		22.2316
PI612724	IL0102	I	22.1	36.2	2.76	2	17.448	39.8044	2.30703		17.28	42.32	2.51286		17.06	41.59	3.36286		17.42	41.74	2.52286		Illinois	24.098	34.4544	2.78417		22.64	36.29	2.86		24.88	36.39	2.9		24.11	36.02	3		5	22.9463	38.378	2.58744		23.3216	39.9131	2.78		22.2016
PI612725	IL0102	I	20.2	34.5	2.47	2	15.548	38.1044	2.01703		18.35	40.45	2.52286		17.48	41.19	3.32286		18.24	40.12	2.56286		Illinois	22.198	32.7544	2.49417		24.17	35.37	2.77		25.36	35.84	3.05		25.14	34.3	3.06		5	21.0463	36.678	2.29744		24.3416	38.4731	2.77		22.5016
PI612726	IL0102	I	21.2	40.7	2.4	2	16.548	44.3044	1.94703		16.8	42.8	2.22286		16.18	43.02	3.60286		16.63	42.61	2.28286		Illinois	23.198	38.9544	2.42417		23.67	37.72	2.46		23.53	37.19	2.8		23.35	37.33	2.8		5	22.0463	42.878	2.22744		22.8016	41.0231	2.54		22.0516
PI612732	IL0102	I	21.1	40.6	0.5	2	16.448	44.2044	0.0470283		17.5	42.65	1.77286		16.83	41.64	3.47286		17.15	42.24	1.53286		Illinois	23.098	38.8544	0.524171		24.41	37.21	2.73		23.72	36.93	1.92		23.78	36.78	1.98		2	19.4833	41.6917	0.34		18.96	42.13	1.4		18.71
PI612735	IL0102	I	21.3	36.8	2.79	2	16.648	40.4044	2.33703		17.39	40.36	2.44286		17.19	41.11	3.60286		17.39	39.7	2.49286		Illinois	23.298	35.0544	2.81417		23.55	36.03	2.77		24.17	35.32	3.09		24.17	34.9	2.93		5	22.1463	38.978	2.61744		23.7416	38.3431	2.8		21.8716
PI612736	IL0102	I	19.2	40.1	3.25	2	14.548	43.7044	2.79703		16.67	44.62	2.79286		17.58	41.41	3.49286		16.68	44.3	2.77286		Illinois	21.198	38.3544	3.27417		23.23	37.21	2.93		24.14	38.97	3.24		23.83	38.73	3.29		1	19.2867	44.2333	3.71286		22.88	40.91	4.02		21.62
PI612737	IL0102	I	20.5	40.8	2.45	2	15.848	44.4044	1.99703		16.32	43.38	2.22286		15.91	42.38	3.38286		15.97	43.1	2.08286		Illinois	22.498	39.0544	2.47417		22.53	37.35	2.69		22.67	37.88	2.5		22.67	37.68	2.55		5	21.3463	42.978	2.27744		22.7616	40.2031	2.5		21.2716
PI612744	IL0102	I	21.4	37.8	2.44	2	16.748	41.4044	1.98703		16.87	43.06	2.71286		17.41	42.17	3.37286		17.08	42.62	2.77286		Illinois	23.398	36.0544	2.46417		23.45	37.06	3		24.1	37.34	3.2		23.8	37.96	3.23		1	21.4867	41.9333	2.90286		22.92	40.74	3.97		21.67
PI612746	IL0102	I	18.4	42.8	1.39	2	13.748	46.4044	0.937028		17.1	43.25	1.97286		17.23	42.53	3.85286		17.1	43.68	1.93286		Illinois	20.398	41.0544	1.41417		23.52	38.18	2.33		23.55	38.72	2.52		23.81	38.42	2.44		5	19.2463	44.978	1.21744		23.0016	41.3431	2.33		22.0116
PI612753B	IL0102	I	11.4	42.5	1.25	2	6.74804	46.1044	0.797028		11.51	47.1	1.26286		10.44	47.21	3.36286		11.07	48.91	0.912857		Illinois	13.398	40.7544	1.27417		18.22	42.22	1.71		17.25	40.74	1.43		18.17	43.03	1.4		8	12.4155	44.6383	1.1307		16.9666	46.115	1.71		17.1066
PI612754	IL0102	I	12.2	45	0.51	2	7.54804	48.6044	0.0570283		11.98	46.41	1.12286		9.74	45.09	3.87286		11.18	46.74	1.02286		Illinois	14.198	43.2544	0.534171		18.53	41.42	1.61		17	38.45	1.79		17.66	40.79	1.4		8	13.2155	47.1383	0.390698		17.4266	45.355	1.58		16.9766
PI612760	IL0102	I	10.5	47.2	0.9	2	5.84804	50.8044	0.447028		12.35	46.21	1.04286		11.93	50.06	3.02286		12.12	47.27	1.05286		Illinois	12.498	45.4544	0.924171		19.36	41.2	1.71		18.19	41.9	1.57		19.06	41.7	1.49		7	5.55263	47.5842	0.512982		7.43	48.83	0.646667		9.49
PI612761B	IL0102	I	13.7	45	1.97	2	9.04804	48.6044	1.51703		13.04	45.13	1.54286		12.63	48.12	3.57286		13.03	45.62	1.57286		Illinois	15.698	43.2544	1.99417		20	39.26	1.93		19.71	39.36	2.09		20.26	40.59	2.06		7	8.75263	45.3842	1.58298		8.71	47.39	1.35667		11.13
PI612763	IL0102	I	22.4	38.8	3.29	2	17.748	42.4044	2.83703		18.08	40.85	2.72286		17.52	40.47	3.74286		18.23	40.6	2.74286		Illinois	24.398	37.0544	3.31417		24.47	36.77	3.1		24.78	35.2	3.14		24.8	35.68	3.22		1	22.4867	42.9333	3.75286		24.12	39.89	3.81		22.12
PI612764	IL0102	0	23.3	37.3	2.11	2	17.9	40.0429	2.22857		18.58	41.94	2.93286		17.91	40.7	3.55286		18.66	41.62	2.95286		Illinois	24.55	34.6929	2.70571		24.66	36.11	3.15		25.57	36.79	3.28		25.2	36.11	3.44		1	21.76	41.65	4.195		24.88	39.2	4.19		22.6
PI614088	IL0102	II	21.5	40.3	3.45	2	18.7182	41.9636	3.39429		17.87	41.71	3.32286		17.91	42.02	3.57286		17.85	42.21	3.33286		Illinois	25.3682	36.6136	3.87143		24.23	35.66	3.06		24.97	36.41	3.8		24.66	36.85	3.81		1	23.41	41.25	3.7475		24.03	40	4.11		22.08
PI614833	IL0102	I	21.9	36.8	NA	2	17.248	40.4044	NA		17.44	41.72	2.96286		17.9	41.15	NA		17.65	41.49	NA		Illinois	23.898	35.0544	NA		24.2	35.14	3.13		24.4	38.09	3.27		24.33	35.92	3.45		1	21.9867	40.9333	NA		23.99	38.47	4.05		21.67
PI616498	IL0102	I	22.1	37.1	3.81	2	17.448	40.7044	3.35703		17.47	41.41	2.47286		17.22	41.41	3.87286		17.72	41.78	2.43286		Illinois	24.098	35.3544	3.83417		23.62	36.35	2.54		23.93	37.14	3.08		24.41	36.11	2.95		1	22.1867	41.2333	4.27286		23.64	39.39	3.62		21.32
PI507671	IL945	II	20.6	42.1	3.42	3	19.2912	43.3649	2.84		19.6204	43.9939	2.63531		19.3204	44.8839	4.03531		19.5404	43.6539	2.59531		Illinois	23.2708	36.8111	3.05436		23.86	37.44	2.58		24.07	37.08	2.88		23.81	37.01	2.87		1	21.7464	42.4773	2.93864		23.41	40.14	3.55		21.63
PI507678	IL945	I	20.5	43.3	2.84	3	17.5738	45.2039	2.12		18.3604	46.0839	2.58531		18.6404	45.8239	4.05531		18.2204	45.5239	2.57531		Illinois	21.5535	38.65	2.33802		23.34	37.8	2.75		21.93	39.27	2.77		22.37	39.41	2.85		1	20.06	40.9	2.77231		22.04	41.57	3.66		20.75
PI507681B	IL945	II	18.4	42.9	3.42	3	17.0912	44.1649	2.84		19.0804	43.8639	2.62531		18.7304	45.4139	4.30531		19.0104	44.2839	2.66531		Illinois	21.0708	37.6111	3.05436		22.79	38.12	2.58		22.94	37.64	3		22.94	37.69	2.83		8	19.9702	41.4832	2.40273		21.6866	42.295	2.79		21.3766
PI507683	IL945	I	22.1	45.4	3.29	3	19.1738	47.3039	2.57		19.7804	44.3839	2.53531		19.0304	45.2639	4.08531		19.8904	44.6539	2.59531		Illinois	23.1535	40.75	2.78802		23.14	38.11	2.45		23.36	38.04	3.04		23.67	38.2	2.82		5	22.787	43.9278	2.69115		23.0016	41.1431	2.58		22.1216
PI507684	IL945	II	18.4	42.9	3.39	3	17.0912	44.1649	2.81		19.6404	43.8839	2.43531		20.3004	45.7139	4.07531		19.7104	44.1239	2.55531		Illinois	21.0708	37.6111	3.02436		22.39	37.99	2.38		23.62	38.07	2.85		23.91	37.66	2.77		5	19.3127	40.332	2.55822		23.1516	40.3431	2.63		21.7216
PI507692B	IL945	III	18.2	48.3	2.39	3	18.0785	47.5498	2.17		19.4304	44.7839	2.58531		19.7004	44.2339	4.12531		19.5604	44.6939	2.59531		Illinois	22.0581	40.996	2.38419		23.4	38.07	2.78		24.05	37.74	2.84		23.88	38.51	2.78		1	19.2386	45.7	1.83929		23.2	40.87	3.52		21.3
PI507692A	IL945	III	19.7	48	2.96	3	19.5785	47.2498	2.74		18.9004	46.0839	2.69531		18.9204	45.3639	4.15531		18.8004	46.5039	2.59531		Illinois	23.5581	40.696	2.95419		23.42	37.78	2.71		23.08	39.85	2.86		22.87	40.27	2.81		1	20.7386	45.4	2.40929		22.51	42.11	3.55		20.77
PI507693	IL945	I	19.7	46	2.73	3	16.7738	47.9039	2.01		18.7604	44.9039	2.24531		17.6104	46.7439	4.31531		18.4504	45.2939	2.33531		Illinois	20.7535	41.35	2.22802		22.8	38.16	2.43		22	40.32	2.63		22.95	38.6	2.56		8	19.5711	45.394	2.15774		21.1966	43.725	2.43		20.8166
PI507694	IL945	II	19	41.9	2.67	3	17.6912	43.1649	2.09		19.3204	45.0239	2.49531		19.3804	44.3439	4.34531		19.2404	45.0539	2.45531		Illinois	21.6708	36.6111	2.30436		23.88	36.82	2.77		23.28	38.98	2.73		23.41	38.71	2.7		1	20.1464	42.2773	2.18864		22.77	41.32	3.67		20.89
PI507695	IL945	I	22.9	44.1	2.42	3	19.9738	46.0039	1.7		18.4504	45.9939	2.49531		19.8704	45.5839	4.10531		18.7004	46.1839	2.56531		Illinois	23.9535	39.45	1.91802		22.03	40.02	2.56		23.22	39.64	3.04		22.67	39.98	2.81		5	23.587	42.6277	1.82115		22.1516	42.4631	2.69		21.9216
PI507696C	IL945	III	19.6	46.8	2.6	3	19.4785	46.0498	2.38		18.5604	47.3339	2.54531		18.5104	46.3539	4.20531		18.5304	47.2939	2.52531		Illinois	23.4581	39.496	2.59419		23.09	39.51	2.28		22.73	39.82	2.83		23.09	40.07	2.77		8	20.6316	45.965	2.2		21.3766	44.485	2.59		21.2266
PI507696B	IL945	II	18.8	48.2	2.7	3	17.4912	49.4649	2.12		18.6904	44.5539	2.55531		18.4304	45.7039	3.99531		18.5504	44.6239	2.51531		Illinois	21.4708	42.9111	2.33436		22.8	37.14	2.55		22.44	38.26	2.76		22.59	38.04	2.72		8	20.3702	46.7831	1.68273		22.5166	41.375	2.84		20.3366
PI507696A	IL945	II	17.7	44.5	2.93	3	16.3912	45.7649	2.35		18.4704	44.7639	2.51531		18.2704	47.3239	4.04531		18.6304	46.2039	2.43531		Illinois	20.3708	39.2111	2.56436		22.54	37.04	2.53		22.39	39.46	2.74		22.52	39.18	2.66		8	19.2702	43.0832	1.91273		22.1966	41.485	2.86		20.7966
PI507697	IL945	I	21.5	45.3	2.74	3	18.5738	47.2039	2.02		17.6804	45.4839	2.23531		18.6104	46.5039	4.36531		17.9904	45.3439	2.33531		Illinois	22.5535	40.65	2.23802		22.13	38.21	2.63		22.01	38.61	2.57		21.84	38.5	2.54		5	22.1869	43.8278	2.14115		21.2816	41.9431	2.51		21.9716
PI507699	IL945	II	18.4	42.1	3.3	3	17.0912	43.3649	2.72		19.2704	44.8839	2.58531		19.5604	44.6839	4.20531		19.2304	45.0739	2.72531		Illinois	21.0708	36.8111	2.93436		23.64	37.28	2.55		23.23	38.34	3.07		23.1	38.78	2.94		1	19.5464	42.4773	2.81864		22.64	41.01	3.43		21.65
PI507701	IL945	I	22.5	45.1	2.28	3	19.5738	47.0039	1.56		19.5804	44.4139	2.87531		19.9804	44.6739	4.10531		19.6204	44.9439	2.83531		Illinois	23.5535	40.45	1.77802		23.34	37.8	2.93		24.52	37.92	3.04		23.66	38.07	3.05		8	22.3711	44.494	1.70774		22.6366	41.995	3.13		22.0566
PI507707	IL945	II	18.6	44.6	2.75	3	17.2912	45.8649	2.17		18.2404	45.9339	2.55531		19.2604	46.4239	4.09531		18.2404	45.8639	2.58531		Illinois	21.2708	39.3111	2.38436		23.98	36.58	2.46		22.4	39.55	2.77		22.64	38.88	2.79		1	19.7464	44.9773	2.26864		22.33	41.85	3.61		21.03
PI507709	IL945	I	21.1	45.5	2.76	3	18.1738	47.4039	2.04		18.2504	45.7139	2.54531		19.1504	46.2039	4.13531		18.5804	45.7039	2.57531		Illinois	22.1535	40.85	2.25802		21.86	40.01	2.49		22.83	39.14	3.12		22.62	38.93	2.82		5	21.787	44.0277	2.16115		21.6016	41.6931	2.65		21.8216
PI507712	IL945	0	20.1	47.9	2.17	3	18.7704	45.7539	2.37		19.1304	44.8839	2.30531		19.7404	45.1139	4.22531		18.9904	44.7539	2.32531		Illinois	22.75	39.2	2.58		23.03	37.73	2.45		23.43	38.17	2.66		23.69	37.93	2.51		5	21.5216	42.4431	2.16		22.6516	41.3731	2.59		21.7516
PI507715B	IL945	0	18.3	48.6	1.43	3	16.9704	46.4539	1.63		16.8504	45.9539	1.70531		16.9804	45.8339	4.19531		16.6604	46.0839	1.75531		Illinois	20.95	39.9	1.84		20.76	38.78	1.66		20.79	39.2	2.12		21	39.38	1.94		4	19.8429	44.14	2.08		19.1929	43.68	1.78		19.2229
PI507718A	IL945	II	17.8	44.3	2.64	3	16.4912	45.5649	2.06		16.9304	46.4739	1.92531		17.4004	46.7939	3.90531		16.9904	46.7539	1.90531		Illinois	20.4708	39.0111	2.27436		21.62	38.89	2.16		20.39	40.25	2.07		21.03	39.1	2.19		6	18.0404	46.5392	2.27104		19.4237	44.7492	1.87637		19.9837
PI508293	IL945	IV	17.1	47.4	2.36	3	17.1	47.4	2.36		18.0204	46.2139	2.12531		17.2804	47.2339	4.18531		17.7304	46.3439	2.16531		Illinois	21.0796	40.8461	2.57436		22.06	40.18	2.48		21.35	40.22	2.31		21.65	39.99	2.34		9	19.2701	44.0067	2.07575		20.465	44.225	1.96429		20.355
PI508296A	IL945	IV	16.9	47.7	1.62	3	16.9	47.7	1.62		17.3504	46.4239	1.91531		18.7304	45.6539	4.29531		17.3904	46.4239	1.94531		Illinois	20.8796	41.1461	1.83436		22.25	40.56	2.29		21.29	40.21	2.15		21.54	40.02	2.17		6	18.6399	46.2561	1.5756		19.6837	45.1792	1.89637		19.7337
PI508296B	IL945	IV	17.7	49	1.9	3	17.7	49	1.9		18.1604	46.6639	2.02531		17.7504	47.1139	3.81531		18.1404	47.0239	1.93531		Illinois	21.6796	42.4461	2.11436		22.76	40.04	2.22		22.5	40.41	2.37		22.24	40.53	2.18		9	19.8701	45.6067	1.61575		20.595	44.755	1.80429		21.155
PI508296F	IL945	IV	17.6	47.9	1.8	3	17.6	47.9	1.8		17.9104	47.0939	2.00531		17.9004	45.8839	4.22531		17.9404	47.4639	1.94531		Illinois	21.5796	41.3461	2.01436		22.61	39.65	2.28		21.72	40.35	2.21		21.86	40.67	2.2		6	19.3399	46.4561	1.7556		20.2837	45.1392	1.93637		19.5137
PI508296G	IL945	IV	18.6	46.9	1.77	3	18.6	46.9	1.77		17.6004	46.4339	2.04531		16.1504	47.5239	4.13531		17.3704	46.5439	2.01531		Illinois	22.5796	40.3461	1.98436		21.14	41.04	2.27		21.37	40.07	2.29		21.54	39.91	2.27		9	20.7701	43.5067	1.48575		20.095	43.835	1.86429		20.025
PI508296H	IL945	IV	14.4	51.5	1.11	3	14.4	51.5	1.11		17.1204	47.4439	1.85531		17.1404	46.5839	3.99531		17.0404	47.4139	1.80531		Illinois	18.3796	44.9461	1.32436		20.82	40.48	2.29		21.32	40.86	2.06		20.98	40.47	1.9		9	16.5701	48.1067	0.825749		19.405	44.645	1.73429		20.355
PI509075	IL945	IV	19.8	48.3	1.95	3	19.8	48.3	1.95		17.8704	46.8239	1.97531		18.0604	45.5139	4.10531		17.8604	46.6139	1.98531		Illinois	23.7796	41.7461	2.16436		22.38	39.65	2.11		22.21	40.29	2.35		21.96	39.67	2.27		9	21.9701	44.9067	1.66575		20.295	43.735	1.85429		20.505
PI509085	IL945	IV	15.4	47.6	1.66	3	15.4	47.6	1.66		17.2704	46.0639	1.93531		18.0504	46.2539	4.19531		17.2204	45.7639	1.94531		Illinois	19.3796	41.0461	1.87436		22.25	39.8	2.15		22.12	39.17	2.24		22.02	39.12	2.16		9	17.5701	44.2067	1.37575		20.485	44.105	1.79429		19.935
PI509087	IL945	IV	19.1	46.2	1.36	3	19.1	46.2	1.36		18.9404	44.6839	1.82531		17.7604	47.4139	4.29531		18.9204	44.6339	1.84531		Illinois	23.0796	39.6461	1.57436		23.33	38.45	2.15		22.7	40.29	2.06		23.07	38.52	2.03		9	21.2701	42.8067	1.07575		21.085	42.495	1.79429		21.505
PI509107	IL945	IV	16.6	46.9	1.79	3	16.6	46.9	1.79		17.3604	47.6639	1.88531		17.6204	46.6139	4.20531		17.6104	47.4639	1.90531		Illinois	20.5796	40.3461	2.00436		21.49	40.54	2.25		21.9	40.94	1.99		21.83	41.35	2.04		9	18.7701	43.5067	1.50575		20.155	44.825	1.85429		19.915
PI512322B	IL945	I	20.6	47.5	2.68	3	17.6738	49.4039	1.96		18.1204	45.7239	2.12531		16.9704	46.2439	3.85531		17.8004	45.3039	2.09531		Illinois	21.6535	42.85	2.17802		21.09	41.17	2.04		21.58	39.13	2.36		21.68	38.81	2.31		7	15.6333	49.8	2.25667		11.02	46.1	1.65667		11.85
PI512322D	IL945	II	16.2	43.1	2.93	3	14.8912	44.3649	2.35		17.3204	46.4939	1.95531		18.4904	46.0039	3.96531		17.7804	46.5139	1.93531		Illinois	18.8708	37.8111	2.56436		20.34	41.05	2.02		21.88	40.18	2.38		21.31	39.98	2.18		7	10.4222	42.9444	2.36		10.79	45.89	1.45667		13.04
PI518283	IL945	II	11.2	48.1	1.12	3	9.89117	49.3649	0.54		13.4404	47.3739	1.48531		15.8104	45.5439	4.15531		13.2404	47.5439	1.55531		Illinois	13.8708	42.8111	0.754362		17.84	42.55	1.58		17.46	40.87	1.72		17.48	40.84	1.78		7	5.42222	47.9444	0.55		7.05	46.9	0.906667		8.39
PI518703	IL945	I	21	46.3	2.53	3	18.0738	48.2039	1.81		18.9204	44.2239	2.33531		19.4004	45.6839	4.20531		19.0404	44.2539	2.31531		Illinois	22.0535	41.65	2.02802		22.57	37.5	2.62		22.84	37.82	2.47		23.06	37.96	2.57		5	21.6869	44.8278	1.93115		22.9016	40.2831	2.51		21.6616
PI518706C	IL945	I	22.9	45.5	2.92	3	19.9738	47.4039	2.2		20.2004	43.4339	2.18531		19.0704	44.6339	3.90531		20.1104	43.9139	2.20531		Illinois	23.9535	40.85	2.41802		22.94	38.2	2.52		23.89	37.4	2.39		24.07	37.33	2.43		5	23.587	44.0277	2.32115		23.2816	40.4231	2.24		22.6416
PI518707	IL945	I	21.6	43.4	2.45	3	18.6738	45.3039	1.73		19.1604	42.4239	2.11531		18.8604	44.9639	3.86531		19.2304	42.8239	2.17531		Illinois	22.6535	38.75	1.94802		22.49	36.62	2.57		23.2	37.75	2.39		23.29	36.84	2.48		8	21.4711	42.794	1.87774		22.3766	39.905	2.54		21.3766
PI518709	IL945	I	19.9	44.7	2.27	3	16.9738	46.6039	1.55		18.8004	45.2039	2.14531		18.9704	45.8639	4.13531		18.7204	45.4739	2.19531		Illinois	20.9535	40.05	1.76802		23.07	38.68	2.47		22.58	38.99	2.51		23.07	39.48	2.39		5	20.587	43.2278	1.67115		22.3516	42.7631	2.47		21.3816
PI518710	IL945	I	22.6	43	2.49	3	19.6738	44.9039	1.77		19.5604	41.3939	2.57531		19.6904	44.1839	4.12531		19.6604	41.3439	2.54531		Illinois	23.6535	38.35	1.98802		22.83	36.85	2.72		24.19	34.42	2.73		23.75	34.94	2.8		5	23.287	41.5277	1.89115		22.8516	39.8631	2.44		22.2616
PI518711	IL945	II	22	44.3	3.48	3	20.6912	45.5649	2.9		19.3504	43.8439	2.64531		20.9504	45.5939	4.26531		19.4804	44.3139	2.68531		Illinois	24.6708	39.0111	3.11436		23.56	37.27	2.77		24.19	37.99	2.84		23.91	37.78	2.86		5	22.9127	41.732	2.64822		22.6916	41.2831	2.68		22.4616
PI518715	IL945	III	20.5	42.5	3.21	3	20.3785	41.7498	2.99		19.2504	45.3539	2.42531		18.6304	45.5739	4.14531		19.2604	45.5439	2.51531		Illinois	24.3581	35.196	3.20419		22.57	39.59	2.36		23.25	38.51	2.84		23.24	38.92	2.79		5	22.4443	39.3977	2.65818		22.5116	41.8731	2.51		22.7516
PI518716	IL945	III	20.4	42.2	2.27	3	20.2785	41.4498	2.05		19.2104	45.4139	2.16531		18.7204	45.1939	4.15531		19.3504	45.3239	2.01531		Illinois	24.2581	34.8959	2.26419		22.34	39.53	2.71		23.51	37.93	2.07		23	38.5	2.29		2	20.3986	38.0236	1.75027		17.39	44.06	1.3		19.74
PI518718B	IL945	III	20.6	45.2	3.1	3	20.4785	44.4498	2.88		19.1404	44.7339	2.25531		19.0204	44.2439	4.03531		19.0904	44.7339	2.54531		Illinois	24.4581	37.8959	3.09419		22.6	39.21	2.47		23.01	38.18	2.93		23.07	37.94	2.84		2	20.5986	41.0236	2.58027		18.36	43.21	1.82		18.41
PI518718A	IL945	III	18	42.4	3.27	3	17.8785	41.6498	3.05		19.2004	44.6539	2.23531		19.8804	45.3839	4.03531		19.8204	45.4739	2.51531		Illinois	21.8581	35.096	3.26419		22.61	39.22	2.46		23.57	38.79	2.88		23.7	38.6	2.77		2	17.9986	38.2236	2.75027		18.31	43.23	1.82		19.15
PI518719	IL945	IV	18.6	47.2	2.66	3	18.6	47.2	2.66		18.6304	45.1239	2.37531		18.1704	46.4239	4.10531		18.7204	45.7139	2.63531		Illinois	22.5796	40.6461	2.87436		22.06	39.98	2.49		22.4	38.94	2.84		22.73	39.55	2.85		2	17.936	44.2847	2.0856		17.64	43.73	1.78		18.76
PI518720	IL945	IV	18.3	47.1	2.49	3	18.3	47.1	2.49		17.7404	47.5139	1.98531		17.2204	47.4039	4.36531		18.0004	48.4539	2.35531		Illinois	22.2796	40.5461	2.70436		21.8	41.54	2.16		21.52	41.11	2.78		21.53	41.73	2.63		9	20.4701	43.7067	2.20575		20.015	45.405	2.05429		21.055
PI518750	IL945	I	25.4	42.7	2.38	3	22.4738	44.6039	1.66		20.1904	42.8839	2.85531		20.9704	43.0539	4.21531		20.1704	42.5839	2.78531		Illinois	26.4535	38.05	1.87802		23.96	36.31	2.87		24.13	36.56	3.16		24.33	36.13	3.06		8	25.2711	42.094	1.80774		22.8366	39.905	2.94		22.5266
PI518751	IL945	II	21.1	43.4	4.05	3	19.7912	44.6649	3.47		18.8404	44.8439	2.44531		18.8704	44.1539	4.04531		19.0604	44.4739	2.57531		Illinois	23.7708	38.1111	3.68436		23.25	37.38	2.43		22.56	37.73	2.88		22.92	38.3	2.81		1	22.2464	43.7773	3.56864		22.67	40.65	3.44		20.79
PI518752	IL945	I	22.7	44.1	2.8	3	19.7738	46.0039	2.08		20.6404	42.8139	3.04531		21.0604	43.5639	4.24531		20.8104	42.9839	2.97531		Illinois	23.7535	39.45	2.29802		23.99	37.23	3.04		25.22	35.54	2.98		25.09	36.28	3.2		8	22.5711	43.494	2.22774		23.6666	39.605	3.31		22.9166
PI518753	IL945	I	23	46.2	2.49	3	20.0738	48.1039	1.77		20.3304	44.1439	2.90531		20.6304	44.7039	3.94531		20.5304	44.6139	2.90531		Illinois	24.0535	41.55	1.98802		23.72	37.38	3.1		24.75	37.47	3.21		24.4	37.88	3.12		8	22.8711	45.594	1.91774		22.9966	41.595	3.18		22.9666
PI518754	IL945	I	22.8	44.3	3.08	3	19.8738	46.2039	2.36		20.1004	43.1439	2.60531		19.9404	44.9439	4.04531		20.5304	43.5239	2.61531		Illinois	23.8535	39.65	2.57802		24.39	36.12	2.7		24.18	37.62	2.86		24.9	37.04	2.82		8	22.6711	43.694	2.50774		22.9966	40.655	2.75		22.4666
PI524993	IL945	II	20.2	46.4	3.28	3	18.8912	47.6649	2.7		18.3004	46.9239	2.34531		19.5904	45.7739	4.29531		18.5104	46.6139	2.36531		Illinois	22.8708	41.1111	2.91436		22.63	39.1	2.31		22.54	39.62	2.61		22.78	40.1	2.61		8	21.7702	44.9832	2.26273		21.5866	43.085	2.54		21.0066
PI525492	IL945	II	18.1	42.8	2.46	3	16.7912	44.0649	1.88		17.9104	46.3639	1.59531		18.5004	44.6039	3.99531		17.8604	46.0939	1.62531		Illinois	20.7708	37.5111	2.09436		21.6	39.67	1.77		21.91	39.73	1.96		22.11	40.24	1.78		6	18.3404	45.0392	2.09104		19.7437	44.5992	1.80637		20.4837
PI532434	IL945	II	16.3	41.1	2.53	3	14.9912	42.3649	1.95		16.3904	45.2139	2.13531		17.0904	43.9239	4.08531		16.7104	44.5039	2.23531		Illinois	18.9708	35.8111	2.16436		20.76	38.72	2.24		20.35	39.44	2.66		20.37	37.77	2.54		7	10.5222	40.9444	1.96		9.57	45.18	1.78667		11.47
PI532437	IL945	IV	18.6	45.8	2.78	3	18.6	45.8	2.78		18.5704	44.5539	2.12531		19.2404	46.0739	4.16531		18.7104	44.6739	2.17531		Illinois	22.5796	39.2461	2.99436		22.9	37.39	2.42		22.29	38.62	2.49		22.58	38.04	2.43		5	21.6216	42.6765	2.37333		22.2716	40.4531	2.34		21.3016
PI532439	IL945	I	21.9	46.1	2.53	3	18.9738	48.0039	1.81		18.4304	46.0239	2.35531		18.6604	46.2439	3.89531		18.5704	46.7539	2.35531		Illinois	22.9535	41.45	2.02802		22.16	38.58	2.43		22.3	40.45	2.61		22.64	39.53	2.57		8	21.7711	45.494	1.95774		21.5666	44.155	2.57		20.7766
PI532441B	IL945	II	19.6	46.4	2.88	3	18.2912	47.6649	2.3		18.8504	46.6639	2.13531		19.3504	45.0539	4.17531		19.0704	46.6139	2.26531		Illinois	22.2708	41.1111	2.51436		23.2	39.08	2.11		23.21	39.84	2.67		23.27	39.68	2.38		8	21.1702	44.9832	1.86273		21.9966	44.155	2.39		21.1866
PI532441A	IL945	I	20.5	48.6	2.74	3	17.5738	50.5039	2.02		18.0804	45.5139	2.14531		16.8804	46.5439	4.42531		17.7804	45.1439	2.20531		Illinois	21.5535	43.95	2.23802		21.62	39.01	2.22		22.14	39.49	2.34		22.34	38.74	2.44		4	19.8429	44.14	2.08		19.5929	43.62	2.16		19.9829
PI532442	IL945	III	20.1	43.8	3.32	3	19.9785	43.0498	3.1		19.2304	44.7339	2.43531		19.7004	45.5239	4.17531		19.3404	45.0039	2.55531		Illinois	23.9581	36.496	3.31419		23.29	36.91	2.42		23.49	38.55	2.91		23.46	38.3	2.75		5	22.0443	40.6977	2.76818		22.7516	41.4131	2.51		21.8116
PI532444B	IL945	II	20.7	42.1	2.89	3	19.3912	43.3649	2.31		15.6904	48.1439	2.06531		15.2404	42.7439	4.15531		15.9004	47.4439	1.91531		Illinois	23.3708	36.8111	2.52436		19.84	38.05	2.13		20.13	39.59	2.28		20.06	40.8	2.09		7	14.9222	41.9444	2.32		9.04	47.29	1.41667		10.64
PI532444A	IL945	I	17.2	38	1.77	3	14.2738	39.9039	1.05		15.3504	47.8339	1.99531		16.3104	43.8939	3.90531		15.6804	48.0739	2.00531		Illinois	18.2535	33.35	1.26802		19.57	39.4	2.02		19.84	40.51	2.33		19.73	41.58	2.23		7	12.2333	40.3	1.34667		9.03	47.07	1.50667		11.04
PI532447	IL945	I	22.3	45.3	2.96	3	19.3738	47.2039	2.24		19.6904	43.7239	2.28531		19.2904	46.2439	3.98531		19.8004	44.0339	2.35531		Illinois	23.3535	40.65	2.45802		21.99	38.03	2.28		23.66	37.45	2.59		23.73	37.03	2.53		5	22.987	43.8278	2.36115		23.1016	41.2131	2.52		21.8616
PI532448	IL945	III	19.8	44.3	2.6	3	19.6785	43.5498	2.38		18.3404	44.1839	2.02531		19.1604	45.9239	4.29531		18.4104	44.6939	2.05531		Illinois	23.6581	36.996	2.59419		22.07	37.99	2.2		22.74	38.82	2.25		22.67	38.41	2.26		5	21.7443	41.1977	2.04818		21.8716	41.4831	2.27		21.3516
PI532455A	IL945	IV	17.2	48.7	0.94	3	17.2	48.7	0.94		18.8904	46.4739	1.86531		16.4804	48.6539	4.04531		18.6204	46.5039	1.71531		Illinois	21.1796	42.1461	1.15436		20.94	39.28	2.13		20.56	40.43	1.73		21.26	39.43	1.94		2	16.536	45.7847	0.3656		16.15	45.6	1.04		18.54
PI532456	IL945	II	15.7	51.3	0.37	3	14.3912	52.5649	-0.21		17.6204	45.7039	1.58531		16.9704	46.9939	4.03531		17.4204	45.6239	1.46531		Illinois	18.3708	46.0111	0.00436242		22.2	39.17	1.98		20.24	39.94	1.27		21.49	38.85	1.68		2	15.2414	48.0138	0.345172		15.81	44.64	0.89		17.48
PI532457	IL945	III	18.5	45.2	1.6	3	18.3785	44.4498	1.38		17.4404	46.3239	1.37531		16.3604	47.2739	3.88531		17.2904	46.3039	1.27531		Illinois	22.3581	37.8959	1.59419		20.22	41.58	1.81		20.46	39.75	1.43		20.67	39.91	1.43		2	18.4986	41.0236	1.08027		16.58	43.76	0.74		15.99
PI532459	IL945	IV	17.4	47	1.74	3	17.4	47	1.74		17.6404	46.1639	2.28531		18.2704	45.8439	4.16531		17.6304	45.9939	2.19531		Illinois	21.3796	40.4461	1.95436		21.76	39.43	2.42		22.3	39.21	2.22		21.52	39.57	2.44		2	16.736	44.0847	1.1656		16.8	43.88	1.33		17.26
PI532460A	IL945	IV	19.2	48.2	1.27	3	19.2	48.2	1.27		18.3304	45.6139	2.22531		18.0804	46.0039	4.15531		18.4604	45.2139	2.26531		Illinois	23.1796	41.6461	1.48436		21.31	40.84	2.33		22.86	38.33	2.44		22.37	38.76	2.5		2	18.536	45.2847	0.6956		17.76	43.64	1.4		17.28
PI532460B	IL945	IV	19.5	45.3	2.42	3	19.5	45.3	2.42		19.9304	44.1239	1.87531		18.1004	45.8839	4.22531		18.8504	45.0839	1.95531		Illinois	23.4796	38.7461	2.63436		23.5	37.95	2.25		22.16	39	2.28		22.61	38.6	2.14		2	18.836	42.3847	1.8456		17.49	43.06	1.32		18.14
PI532462B	IL945	IV	20.6	44.9	3.12	3	20.6	44.9	3.12		19.0104	43.7539	2.42531		19.7804	45.7739	4.28531		19.6704	45.0139	2.54531		Illinois	24.5796	38.3461	3.33436		22.54	38.47	2.61		23.66	38.59	2.88		23.53	38.16	2.76		5	23.6216	41.7765	2.71333		22.3016	41.0131	2.36		22.2316
PI532462A	IL945	III	21.3	45.6	3.39	3	21.1785	44.8498	3.17		19.0104	43.7139	2.40531		19.2504	46.2539	4.27531		19.3004	44.7839	2.47531		Illinois	25.1581	38.2959	3.38419		22.59	38.44	2.62		23.71	38.71	2.83		23.35	38.21	2.68		5	23.2443	42.4977	2.83818		22.2916	41.0431	2.35		22.4916
PI532463B	IL945	III	18.7	45.6	2.59	3	18.5785	44.8498	2.37		17.3904	46.2839	2.30531		18.1004	45.6639	3.86531		17.8504	46.6539	2.20531		Illinois	22.5581	38.2959	2.58419		22.44	38.96	2.59		21.36	39.32	2.5		21.8	39.39	2.39		7	12.6089	44.9768	2.14506		11.2	45.79	1.96667		12.31
PI532463A	IL945	III	21.5	44	3.66	3	21.3785	43.2498	3.44		19.6004	43.7739	2.76531		19.6304	44.9239	3.92531		19.4904	43.6139	2.78531		Illinois	25.3581	36.696	3.65419		24	36.19	2.69		23.2	38.27	3.15		23.45	36.98	2.98		5	23.4443	40.8977	3.10818		22.9616	40.6331	2.64		22.2516
PI532464	IL945	II	18.9	49.3	2.99	3	17.5912	50.5649	2.41		19.1004	45.7739	2.52531		19.7604	46.8639	4.00531		19.6404	46.4839	2.42531		Illinois	21.5708	44.0111	2.62436		22.55	38.89	2.49		23.72	40.44	2.85		23.38	40.1	2.65		1	20.0464	49.6773	2.50864		23.46	42.15	3.46		21.12
PI532465	IL945	II	19.9	47.2	3.69	3	18.5912	48.4649	3.11		18.2404	46.3139	2.52531		19.3204	45.9839	4.38531		18.4504	46.3539	2.60531		Illinois	22.5708	41.9111	3.32436		22.44	39.33	2.49		22.86	39.21	2.94		22.59	39.46	2.84		1	21.0464	47.5773	3.20864		21.85	42.48	3.54		21.91
PI532466B	IL945	IV	17.9	47.6	1.62	3	17.9	47.6	1.62		17.7004	47.3839	1.84531		16.8604	46.7039	4.00531		17.7404	47.2539	1.79531		Illinois	21.8796	41.0461	1.83436		21.82	41.11	2		22	41.66	2.03		21.77	40.61	2.07		9	20.0701	44.2067	1.33575		20.555	44.385	1.78429		20.575
PI532466A	IL945	IV	18.6	46.7	2.54	3	18.6	46.7	2.54		18.3204	45.7639	2.27531		18.8804	44.5639	4.04531		18.6404	45.4939	2.34531		Illinois	22.5796	40.1461	2.75436		23.5	39.51	2.32		22.75	38.31	2.76		22.98	38.23	2.58		9	20.7701	43.3067	2.25575		20.545	42.935	1.90429		21.485
PI532468	IL945	I	19.5	45.5	1.96	3	16.5738	47.4039	1.24		18.4104	44.8339	1.90531		20.5704	43.7939	4.08531		19.7704	43.5439	2.00531		Illinois	20.5535	40.85	1.45802		22.7	37.58	2.05		24.26	37.17	2.1		23.86	36.74	2.21		6	18.4537	46.8292	1.89337		20.1537	44.1292	1.99637		21.5537
PI532471	IL945	I	21.3	43	1.32	3	18.3738	44.9039	0.604		19.0604	43.7839	1.93531		19.5704	44.2339	4.27531		19.4704	43.1739	1.97531		Illinois	22.3535	38.35	0.818023		22.85	36.73	2.08		23.8	37.27	2.08		23.83	36.39	2.19		6	20.2538	44.3292	1.25337		20.3837	43.7592	2.01637		21.7837
PI532472	IL945	II	21.6	42.3	2.06	3	20.2912	43.5649	1.48		19.1504	44.5139	1.93531		19.1104	45.8739	4.12531		19.4704	44.9039	1.96531		Illinois	24.2708	37.0111	1.69436		22.28	37.77	1.9		23.65	38.75	2.15		23.46	37.69	2.21		6	21.8404	44.5392	1.69104		20.9837	44.1292	1.98637		20.6437
PI536547B	IL945	III	19.8	44.9	2.13	3	19.6785	44.1498	1.91		18.6804	46.1239	1.87531		18.9204	45.4739	4.26531		18.5604	46.1639	1.94531		Illinois	23.6581	37.596	2.12419		22.88	38.57	1.89		22.53	39.69	2.31		22.61	39.62	2.11		6	19.3938	43.7792	2.04037		20.6137	44.6492	2.06637		20.6837
PI536547C	IL945	III	19.5	46.9	2	3	19.3785	46.1498	1.78		19.2504	45.4939	1.92531		19.1704	46.1439	4.25531		19.2804	45.4639	2.00531		Illinois	23.3581	39.596	1.99419		23.49	38.59	2.01		22.86	38.68	2.3		23.29	38.7	2.29		6	19.0938	45.7792	1.91037		20.6637	43.8192	1.96637		21.4837
PI536547A	IL945	III	20.5	45.1	2.73	3	20.3785	44.3498	2.51		19.2504	44.2639	1.90531		18.7804	45.8539	4.16531		19.1304	44.3639	1.96531		Illinois	24.3581	37.7959	2.72419		22.9	38.58	2.12		22.92	38.83	2.19		23.27	37.95	2.19		6	20.0938	43.9792	2.64037		21.1737	43.1092	2.05637		20.4737
PI537094	IL945	II	21.1	38.8	3.76	3	19.7912	40.0649	3.18		20.3504	43.8139	3.00531		19.7204	44.3139	4.22531		20.2204	43.8139	2.98531		Illinois	23.7708	33.5111	3.39436		24.23	38.08	2.95		24.5	36.72	3.43		24.45	37.19	3.3		1	22.2464	39.1773	3.27864		23.38	41.64	3.74		22.54
PI537095	IL945	II	20.8	40.9	3.35	3	19.4912	42.1649	2.77		20.3904	43.2239	3.16531		21.7704	42.6039	4.15531		20.7204	42.9239	3.18531		Illinois	23.4708	35.6111	2.98436		24.46	37.91	2.9		24.78	36	3.5		24.86	36.55	3.38		1	21.9464	41.2773	2.86864		23.81	40.32	3.81		22.04
PI538376	IL945	IV	17.9	48	2.93	3	17.9	48	2.93		18.2604	46.9039	2.26531		16.8204	47.8539	3.98531		18.0304	47.4139	2.24531		Illinois	21.8796	41.4461	3.14436		22.02	40.99	2.25		21.61	40.66	2.43		21.97	40.97	2.42		9	20.0701	44.6067	2.64575		20.335	44.495	2.13429		20.965
PI538377	IL945	III	18.7	46.1	0.75	3	18.5785	45.3498	0.53		17.5604	47.4139	2.20531		18.2304	46.2639	4.21531		17.7404	47.6539	2.25531		Illinois	22.5581	38.7959	0.744194		20.92	41.04	2.42		21.41	39.71	2.35		21.64	40.56	2.51		2	18.6986	41.9236	0.230274		16.65	45.67	1.51		18.09
PI538380	IL945	IV	18.3	46	2.7	3	18.3	46	2.7		18.3304	44.8639	2.14531		18.0104	45.1639	4.40531		18.1704	45.5739	2.17531		Illinois	22.2796	39.4461	2.91436		22.13	39.04	2.06		21.82	39.32	2.62		22.01	38.5	2.38		5	21.3216	42.8765	2.29333		21.9916	41.8931	2.24		21.0916
PI538381	IL945	III	17.2	49	0.99	3	17.0785	48.2498	0.77		17.7204	46.9539	1.91531		17.7304	47.7939	4.13531		17.4804	47.0739	1.87531		Illinois	21.0581	41.696	0.984194		21.62	40.79	2.28		21.25	40.82	1.61		21.07	40.65	2.12		2	17.1986	44.8236	0.470274		16.79	44.93	0.94		17.09
PI538382	IL945	III	15.4	41.2	2.19	3	15.2785	40.4498	1.97		16.8104	45.7139	2.00531		16.9404	43.7039	4.15531		17.1404	45.4539	2.05531		Illinois	19.2581	33.8959	2.18419		20.49	39	2.26		21.11	39.03	2.19		20.93	38.58	2.34		7	9.30893	40.5768	1.74506		10.12	44.57	1.47667		11.03
PI538383	IL945	IV	15.9	45	2.08	3	15.9	45	2.08		18.2904	44.7339	1.88531		16.1104	43.9739	4.19531		16.9804	44.1339	2.01531		Illinois	19.8796	38.4461	2.29436		22.07	37.57	2.04		20.13	38.03	2.38		21.06	37.95	2.2		7	9.65478	45.5637	1.80597		11.44	44.31	1.57667		11.37
PI538385A	IL945	IV	18.5	47	2.33	3	18.5	47	2.33		17.4404	46.3939	1.94531		17.3104	47.2939	3.94531		17.0704	46.9939	2.18531		Illinois	22.4796	40.4461	2.54436		20.81	40.08	2.15		21.33	40.39	2.59		20.62	39.77	2.38		7	12.2548	47.5637	2.05597		10.1	46.98	1.57667		11.64
PI538385B	IL945	IV	14.1	48.3	1.94	3	14.1	48.3	1.94		17.6304	46.8739	1.73531		16.0104	46.6239	4.34531		16.6204	47.7939	1.78531		Illinois	18.0796	41.7461	2.15436		20.2	41.15	1.93		20.37	39.41	2.3		20.32	40.97	2.01		7	7.85478	48.8637	1.66597		9.95	47.5	1.29667		11.11
PI538386B	IL945	IV	16.5	43.3	2.1	3	16.5	43.3	2.1		18.3404	45.0939	1.97531		16.8804	45.2139	4.00531		17.0204	45.2139	2.07531		Illinois	20.4796	36.7461	2.31436		21.94	38.06	2.14		20.48	38.89	2.29		20.82	38.79	2.27		7	10.2548	43.8637	1.82597		11.63	44.83	1.65667		11.34
PI538386A	IL945	III	16.2	45.2	2.21	3	16.0785	44.4498	1.99		17.7804	44.9639	1.63531		16.8704	44.3139	4.17531		16.8304	44.7939	1.59531		Illinois	20.0581	37.8959	2.20419		21.69	37.92	1.8		21.1	38.12	1.98		21.02	37.94	1.85		7	10.1089	44.5768	1.76506		10.94	44.61	1.22667		11.04
PI538387	IL945	II	20.4	44.7	3.2	3	19.0912	45.9649	2.62		19.1404	44.5639	2.39531		19.2504	45.9139	4.00531		19.1304	44.7039	2.40531		Illinois	23.0708	39.4111	2.83436		22.92	38.5	2.82		23.51	38.51	2.62		23.26	37.86	2.68		5	21.3127	42.132	2.36822		22.7916	41.7331	2.45		21.5916
PI538390	IL945	III	20.5	45.9	1.54	3	20.3785	45.1498	1.32		18.8504	45.7339	1.67531		18.4704	45.9339	4.12531		18.7304	45.9139	1.70531		Illinois	24.3581	38.596	1.53419		22.3	39.99	1.85		22.61	39.6	1.91		23.02	39.78	1.92		6	20.0938	44.7792	1.45037		19.8337	45.1292	1.74637		20.7237
PI538394	IL945	II	22	43.6	3.25	3	20.6912	44.8649	2.67		20.2704	43.8739	2.52531		20.0504	46.3339	4.15531		20.3604	44.2239	2.51531		Illinois	24.6708	38.3111	2.88436		23.19	37.43	2.59		24	38.14	2.87		24.31	38.11	2.77		5	22.9127	41.032	2.41822		23.1816	40.8431	2.56		22.9816
PI538397	IL945	II	22.5	43.4	3.2	3	21.1912	44.6649	2.62		20.5604	43.9939	2.59531		20.0204	46.4039	3.87531		20.5004	44.2439	2.73531		Illinois	25.1708	38.1111	2.83436		23.65	36.5	2.57		24.55	38.53	2.98		24.49	37.94	2.95		5	23.4127	40.832	2.36822		23.4616	40.8231	2.7		22.9716
PI538398	IL945	I	22.7	45	2.81	3	19.7738	46.9039	2.09		20.0604	44.2739	2.49531		20.0504	46.0539	4.20531		20.0004	44.6639	2.51531		Illinois	23.7535	40.35	2.30802		23.87	36.58	2.55		23.67	38.12	2.78		23.89	37.94	2.74		5	23.3869	43.5277	2.21115		23.0216	41.4231	2.51		23.1316
PI538400	IL945	II	20.5	47.3	3.58	3	19.1912	48.5649	3		20.4604	44.1939	2.70531		20.4504	45.9739	4.02531		20.4404	43.9739	2.72531		Illinois	23.1708	42.0111	3.21436		24.21	36.26	2.62		24.13	38.59	2.98		24.55	37.46	2.97		5	21.4127	44.732	2.74822		23.7116	40.3431	2.75		22.4316
PI538401B	IL945	IV	18.8	47.7	2.18	3	18.8	47.7	2.18		19.5804	44.6639	2.80531		20.7904	44.8439	4.10531		19.7104	44.6639	2.83531		Illinois	22.7796	41.1461	2.39436		24.53	36.36	2.64		23.6	38.37	3.17		23.99	38.36	3.06		1	19.96	44.9467	2.048		23.37	40.28	3.72		21.03
PI538407	IL945	I	21.7	41.1	2	3	18.7738	43.0039	1.28		18.6204	44.4939	1.87531		20.5204	43.8639	4.07531		19.8604	43.1439	1.94531		Illinois	22.7535	36.45	1.49802		22.83	37.3	2.05		24.6	37.46	2.02		24.04	36.7	2.16		6	20.6537	42.4292	1.93337		20.2737	43.7892	1.95637		21.7737
PI539860	IL945	II	18.1	39.2	3.73	3	16.7912	40.4649	3.15		18.8604	43.2939	2.75531		20.0004	43.2939	4.24531		19.3204	43.2539	2.93531		Illinois	20.7708	33.9111	3.36436		23.45	35.57	2.84		23	36.04	3.26		23.8	35.89	3.15		6	18.3404	41.4392	3.36104		21.4937	40.5992	2.84637		20.9137
PI539861	IL945	II	17.8	43.4	3.55	3	16.4912	44.6649	2.97		17.2204	47.3839	2.67531		19.3904	44.8839	3.96531		17.3404	47.0639	2.70531		Illinois	20.4708	38.1111	3.18436		21.2	38.88	2.67		22.1	39.06	2.95		21.26	40.07	2.92		8	19.3702	41.9832	2.53273		20.8866	43.775	2.86		19.7266
PI539862	IL945	I	23.1	44.5	3.24	3	20.1738	46.4039	2.52		19.2404	45.1139	2.82531		19.5004	47.0439	3.97531		19.2104	45.7039	2.85531		Illinois	24.1535	39.85	2.73802		23.94	37.19	2.73		22.78	39.95	3.11		23.21	39.2	3.02		8	22.9711	43.894	2.66774		22.0066	43.555	2.98		21.9966
PI539863	IL945	I	20.7	47.1	3.2	3	17.7738	49.0039	2.48		19.9304	43.7439	2.98531		19.6704	47.5539	4.31531		20.0004	44.3839	2.95531		Illinois	21.7535	42.45	2.69802		23.91	36.08	2.95		23.81	38.84	3.32		24.04	38.34	3.23		8	20.5711	46.494	2.62774		22.7466	42.475	3.03		21.9566
PI539864	IL945	I	21.4	46.1	3.08	3	18.4738	48.0039	2.36		19.0804	45.0639	2.83531		18.8404	47.1039	3.98531		18.8304	46.0239	2.89531		Illinois	22.4535	41.45	2.57802		24.02	36.23	2.93		23.24	40.05	3.25		23.08	38.83	3.19		1	20.96	43.7	3.01231		22.58	42.48	3.9		20.82
PI539865	IL945	I	19.7	48.7	3.35	3	16.7738	50.6039	2.63		19.9304	45.2939	2.95531		19.5504	46.8439	4.36531		19.9404	45.9939	3.00531		Illinois	20.7535	44.05	2.84802		24.49	36.3	2.96		23.75	39.68	3.38		24	39.22	3.22		1	19.26	46.3	3.28231		23.42	42.6	4.05		21.52
PI539866	IL945	II	20.2	42.6	3.36	3	18.8912	43.8649	2.78		18.7004	45.1439	2.73531		18.9904	44.2639	4.24531		18.5004	44.5239	2.83531		Illinois	22.8708	37.3111	2.99436		22.57	39.12	2.68		22.95	37.33	3.04		22.7	37.87	3.02		5	21.1127	40.032	2.52822		22.1616	41.0931	2.99		22.1916
PI539867	IL945	III	19.7	44.2	3.22	3	19.5785	43.4498	3		19.4904	44.9239	2.56531		18.7504	46.2539	4.09531		19.3204	45.4339	2.62531		Illinois	23.5581	36.8959	3.21419		23.45	37.77	2.54		23.58	38.84	2.92		23.23	38.37	2.94		1	20.7386	41.6	2.66929		22.75	41.59	3.64		21.87
PI540554	IL945	I	22.8	45.6	3.52	3	19.8738	47.5039	2.8		19.7304	44.7839	2.82531		19.0004	44.0139	4.20531		19.4404	44.4039	2.86531		Illinois	23.8535	40.95	3.01802		23.91	36.98	2.6		23.17	38.77	3.31		23.55	38.25	3.1		1	22.36	43.2	3.45231		23.46	40.72	3.65		21.73
PI540555	IL945	IV	21.3	45.6	3.37	3	21.3	45.6	3.37		20.6804	43.6039	3.50531		20.4304	44.3139	4.06531		20.7804	43.9739	3.58531		Illinois	25.2796	39.0461	3.58436		24.1	37.4	3.28		24.7	37.02	3.85		24.83	37.68	3.8		1	22.46	42.8467	3.238		23.69	40.69	4.22		22.73
PI540556	IL945	II	19.7	39.3	4.45	3	18.3912	40.5649	3.87		19.7304	44.3039	3.05531		20.5804	44.9239	4.10531		19.8304	44.0639	3.17531		Illinois	22.3708	34.0111	4.08436		23.99	36.57	2.93		24.15	36.9	3.53		24.35	37.94	3.42		1	20.8464	39.6773	3.96864		23.45	41.03	4.14		21.69
PI542042	IL945	I	21.1	46.6	2.87	3	18.1738	48.5039	2.15		20.1404	45.1239	2.91531		19.6604	45.6439	3.96531		20.3504	45.1839	2.96531		Illinois	22.1535	41.95	2.36802		23.98	36.9	3.11		24.17	38.53	2.96		24.11	38.06	3.21		1	20.66	44.2	2.80231		23.56	41.82	3.93		22.1
PI542043	IL945	III	20.9	45.2	4.4	3	20.7785	44.4498	4.18		19.3004	44.6539	2.98531		19.7104	44.5939	4.18531		19.6704	44.5439	3.08531		Illinois	24.7581	37.8959	4.39419		23.04	36.96	2.71		23.96	38.18	3.28		23.77	37.51	3.35		1	21.9386	42.6	3.84929		23.06	39.8	3.85		21.54
PI542044	IL945	III	20.9	44.1	3.87	3	20.7785	43.3498	3.65		18.7204	45.7539	2.92531		20.5704	44.6039	4.11531		18.9704	45.8239	3.11531		Illinois	24.7581	36.7959	3.86419		23.01	37.29	2.7		23.72	38.92	3.37		23.33	38.98	3.29		1	21.9386	41.5	3.31929		22.4	41.19	3.77		21.37
PI542045	IL945	II	18.4	40.1	2.74	3	17.0912	41.3649	2.16		18.9904	44.0339	2.49531		18.8204	45.6539	4.16531		18.9004	44.0839	2.52531		Illinois	21.0708	34.8111	2.37436		21.25	39.37	2.49		22.93	39.24	2.86		22.75	38.05	2.69		9	21.675	38.2083	2.40262		21.115	42.095	2.27429		19.835
PI542046	IL945	III	19.1	44.5	3.41	3	18.9785	43.7498	3.19		19.2004	44.5439	2.57531		18.6204	46.1239	4.24531		19.1704	44.5439	2.70531		Illinois	22.9581	37.196	3.40419		23.25	38.43	2.94		23.36	38.11	2.8		23.5	38.53	2.9		9	20.9659	41.3932	2.77338		21.755	40.935	2.46429		20.285
PI542709	IL945	III	22	42.7	3.74	3	21.8785	41.9498	3.52		19.6604	43.7239	2.90531		21.2704	42.9539	4.31531		19.9704	43.3439	2.98531		Illinois	25.8581	35.3959	3.73419		23.57	36.87	2.67		24.73	36.4	3.32		24.06	36.2	3.24		1	23.0386	40.1	3.18929		23.53	39.02	3.87		21.81
PI542710	IL945	II	20.5	40.7	4.15	3	19.1912	41.9649	3.57		20.3704	44.4539	3.14531		21.8404	44.4739	4.02531		20.7704	44.1439	3.18531		Illinois	23.1708	35.4111	3.78436		24.45	36.97	2.87		25.04	37.4	3.53		24.74	37.08	3.41		1	21.6464	41.0773	3.66864		24.04	39.71	3.91		23.05
PI542711	IL945	III	20.8	44.5	3.86	3	20.6785	43.7498	3.64		19.1204	44.2939	3.16531		20.3704	44.4539	3.95531		19.5304	44.3939	3.33531		Illinois	24.6581	37.196	3.85419		24.18	36.45	2.92		23.77	37.65	3.59		24	37.45	3.61		1	21.8386	41.9	3.30929		22.42	40.78	3.99		21.27
PI542768	IL945	II	22.7	44	3.46	3	21.3912	45.2649	2.88		20.0304	43.2639	3.12531		20.7604	46.8639	4.13531		20.2404	43.8239	3.22531		Illinois	25.3708	38.7111	3.09436		23.89	36.01	3.06		24.65	37.74	3.51		24.3	37.06	3.43		1	23.8464	44.3773	2.97864		23.88	39.88	4.11		21.64
PI543793	IL945	IV	20	45.2	3.59	3	20	45.2	3.59		18.7804	44.2339	3.08531		19.0304	44.3439	4.15531		18.5504	43.8039	3.02531		Illinois	23.9796	38.6461	3.80436		23.17	36.95	3.42		22.72	37.57	3.06		23.3	37.61	3.3		1	21.16	42.4467	3.458		22.22	40.17	4.09		21.75
PI543794	IL945	IV	19.4	43.5	2.15	3	19.4	43.5	2.15		19.7204	43.2239	3.35531		19.5404	44.1139	3.96531		19.7904	43.2139	3.42531		Illinois	23.3796	36.9461	2.36436		23.23	36.74	3.13		23.66	37.23	3.49		23.48	36.51	3.58		1	20.56	40.7467	2.018		23.23	40.16	4.31		21.42
PI543855	IL945	II	19.8	38.1	3.51	3	18.4912	39.3649	2.93		19.8904	41.5339	2.94531		19.9204	43.6339	4.04531		19.8204	41.2639	2.94531		Illinois	22.4708	32.8111	3.14436		23.46	35.14	2.8		24.52	34.86	3.35		24.2	34.48	3.26		1	20.9464	38.4773	3.02864		22.94	38.35	3.76		22.24
PI546038	IL945	I	22.6	46.4	2.84	3	19.6738	48.3039	2.12		20.2804	44.3239	2.76531		20.2304	44.7739	4.19531		20.3704	44.4139	2.83531		Illinois	23.6535	41.75	2.33802		23.58	37.22	2.88		24.91	38.48	2.99		24.49	38.03	3.03		8	22.4711	45.794	2.26774		23.3866	42.195	3.03		22.5566
PI546487	IL945	I	21.6	45.1	3.32	3	18.6738	47.0039	2.6		18.7104	44.2339	2.88531		20.1804	42.5639	3.98531		18.7804	44.0739	2.92531		Illinois	22.6535	40.45	2.81802		23.14	35.84	2.83		23.48	36.31	3.42		23.87	36.4	3.46		1	21.16	42.7	3.25231		22.79	40.84	3.83		20.79
PI548645	IL945	IV	21	43.9	3.34	3	21	43.9	3.34		19.7004	43.6739	2.81531		17.7504	46.0739	4.19531		19.3704	43.5539	2.84531		Illinois	24.9796	37.3461	3.55436		23.67	36.87	3.16		22.54	39.02	3.11		23.45	37.31	3.09		1	22.16	41.1467	3.208		22.88	40.36	3.83		21.6
PI548646	IL945	II	20.6	42.3	3.71	3	19.2912	43.5649	3.13		19.5404	44.7539	2.73531		19.4404	46.7839	4.20531		19.6204	45.1039	2.92531		Illinois	23.2708	37.0111	3.34436		23.72	36.49	2.58		23.33	39.1	3.21		23.5	38.81	3.02		1	21.7464	42.6773	3.22864		23.23	41.14	3.67		21.47
PI548647	IL945	I	22.1	44.2	3.37	3	19.1738	46.1039	2.65		19.6504	43.2739	2.93531		20.9404	46.0939	4.04531		20.0804	43.4039	2.97531		Illinois	23.1535	39.55	2.86802		22.86	37.81	2.95		24.7	36.42	3.04		24.21	36.63	3.14		8	21.9711	43.594	2.79774		23.0966	40.965	3.12		21.9966
PI548652	IL945	III	21.3	44.7	4.26	3	21.1785	43.9498	4.04		20.1504	43.7239	3.28531		19.8004	44.6739	4.03531		19.9904	43.8839	3.28531		Illinois	25.1581	37.3959	4.25419		24.59	36.91	3.43		23.63	37.66	3.5		24.28	37.54	3.5		1	22.3386	42.1	3.70929		23.07	40.66	3.98		21.52
PI549017	IL945	IV	20.7	42.1	1.77	3	20.7	42.1	1.77		16.7204	44.9339	1.86531		19.1004	42.3039	4.19531		17.5504	44.5939	1.89531		Illinois	24.6796	35.5461	1.98436		20.04	40.3	2.11		21.56	36.27	2.39		20.4	37.18	2.21		7	14.4548	42.6637	1.49597		11.39	43.93	1.81667		10.07
PI549021A	IL945	III	14.6	45.5	1.8	3	14.4785	44.7498	1.58		16.4504	47.6839	1.53531		17.1604	45.1039	4.06531		16.4904	47.0839	1.53531		Illinois	18.4581	38.196	1.79419		21.48	39.83	1.74		20.95	39.57	2		21.07	40.46	1.75		9	16.4659	42.3932	1.16338		18.835	47.215	1.50429		20.835
PI549022	IL945	IV	18	43	1.85	3	18	43	1.85		18.1904	46.2439	2.22531		16.9104	46.3539	4.08531		17.6604	46.0339	2.18531		Illinois	21.9796	36.4461	2.06436		23.38	37.18	2.54		21.47	39.69	2.46		22.07	38.49	2.48		9	20.1701	39.6067	1.56575		20.505	43.675	2.19429		20.525
PI549027A	IL945	IV	18.5	47.8	2.09	3	18.5	47.8	2.09		19.2104	46.3339	2.25531		19.2504	46.4939	3.99531		19.3104	46.4939	2.29531		Illinois	22.4796	41.2461	2.30436		22.9	39.21	2.21		24.11	39.49	2.84		23.46	39.96	2.53		5	21.5216	44.6765	1.68333		22.7616	43.2731	2.46		22.1616
PI549029	IL945	III	19.1	46.6	2.48	3	18.9785	45.8498	2.26		18.1004	46.3639	2.27531		19.4204	46.4139	4.19531		18.3804	46.7539	2.42531		Illinois	22.9581	39.2959	2.47419		21.85	38.27	2.39		22.65	40.44	2.62		22.09	39.78	2.64		9	20.9659	43.4932	1.84338		21.085	43.485	2.26429		20.905
PI549030B	IL945	IV	13.2	45.4	1.15	3	13.2	45.4	1.15		14.4304	49.8539	1.21531		19.1704	43.4439	4.10531		16.9804	45.8039	1.27531		Illinois	17.1796	38.8461	1.36436		18.89	41.33	1.57		22.36	37.65	1.65		21.2	38.7	1.52		7	6.95478	45.9637	0.875966		8.12	48.8	0.696667		11.67
PI549030A	IL945	III	20.7	42.1	1.56	3	20.5785	41.3498	1.34		14.9604	49.9439	1.20531		13.6904	45.5339	4.07531		14.9204	47.8039	1.27531		Illinois	24.5581	34.7959	1.55419		19.35	41.55	1.63		17.99	40.78	1.46		18.05	40.93	1.36		7	14.6089	41.4768	1.11506		8.61	49.08	0.796667		8.96
PI549031	IL945	III	14	41.1	2.21	3	13.8785	40.3498	1.99		15.6404	46.7539	1.76531		14.6904	42.6339	3.98531		15.3104	46.6239	1.76531		Illinois	17.8581	33.7959	2.20419		20.39	39.27	1.9		18.89	39.72	1.96		19.06	39.28	1.9		7	7.90893	40.4768	1.76506		8.66	45.83	1.20667		10.79
PI549040	IL945	IV	20.7	42.1	1.04	3	20.7	42.1	1.04		12.3404	53.4239	0.955312		18.7104	43.4439	4.31531		15.9004	47.5939	0.775312		Illinois	24.6796	35.5461	1.25436		16.67	45.53	1.49		21.39	37.9	1.09		20.39	40.65	0.92		9	22.8701	38.7067	0.755749		14.935	49.135	0.894286		21.045
PI549041B	IL945	II	12.1	47.8	0.37	3	10.7912	49.0649	-0.21		14.6904	49.7839	1.29531		15.1604	45.4039	4.26531		14.5404	48.2639	1.08531		Illinois	14.7708	42.5111	0.00436242		18.23	43.71	1.43		18.29	39.75	1.68		17.8	41.47	1.33		7	6.32222	47.6444	-0.2		8.33	48.53	0.766667		8.91
PI549041A	IL945	III	11.8	45.5	0.63	3	11.6785	44.7498	0.41		12.9404	50.3039	1.13531		14.5204	44.9839	4.14531		12.6204	48.1839	0.745312		Illinois	15.6581	38.196	0.624194		17.14	44.09	1.26		17.01	39.17	1.05		16.38	41.49	0.88		7	5.70893	44.8768	0.18506		7.52	47.41	0.596667		7.81
PI549043	IL945	IV	20.7	42.1	0.75	3	20.7	42.1	0.75		13.1904	52.4339	1.11531		18.2804	43.4839	4.01531		16.8104	47.0939	1.14531		Illinois	24.6796	35.5461	0.964356		17.57	44.95	1.58		21.59	38.24	1.57		20.77	39.88	1.34		9	22.8701	38.7067	0.465749		15.535	49.065	1.04429		21.675
PI549049B	IL945	I	22.6	43.2	2.32	3	19.6738	45.1039	1.6		19.0004	44.3139	2.44531		19.4104	45.1639	4.12531		19.3004	44.1339	2.43531		Illinois	23.6535	38.55	1.81802		22.92	38.15	2.36		23.39	38.14	2.86		23.49	37.41	2.69		8	22.4711	42.594	1.74774		22.3066	41.905	2.7		21.0166
PI549049A	IL945	I	21.3	45.8	2.84	3	18.3738	47.7039	2.12		18.5804	44.9039	2.63531		19.7104	44.6339	4.07531		18.9704	44.6639	2.61531		Illinois	22.3535	41.15	2.33802		23.14	38.22	2.33		23.08	37.97	3.1		23.2	37.8	2.86		8	21.1711	45.194	2.26774		21.6066	42.645	2.78		21.7766
PI549053	IL945	II	22.4	43.8	3.55	3	21.0912	45.0649	2.97		19.4704	44.7639	2.62531		18.8304	47.8339	3.95531		19.7304	45.3239	2.68531		Illinois	25.0708	38.5111	3.18436		22.85	37.91	2.27		23.75	39.24	2.86		23.41	38.35	2.9		5	23.3127	41.232	2.71822		22.8116	42.2731	2.75		22.0916
PI549055	IL945	I	20.1	42.6	2	3	17.1738	44.5039	1.28		18.1804	44.5639	1.83531		20.0704	44.4639	3.82531		19.2304	43.4039	1.86531		Illinois	21.1535	37.95	1.49802		22.47	37.52	2.13		23.6	37.55	2		23.32	37.11	2.13		6	19.0538	43.9292	1.93337		19.9237	43.7292	1.92637		21.7437
PI549056	IL945	II	21.9	41.9	2.57	3	20.5912	43.1649	1.99		18.1704	45.0639	1.84531		20.1704	44.5139	4.11531		19.2904	43.8739	1.86531		Illinois	24.5708	36.6111	2.20436		22.53	37.93	2.02		23.59	37.6	1.97		23.26	37.13	2.1		6	22.1404	44.1392	2.20104		19.9337	44.3692	1.90637		21.1837
PI549058	IL945	II	22.7	42.6	2.73	3	21.3912	43.8649	2.15		18.4704	44.6639	1.90531		20.2404	43.7639	4.08531		19.6604	43.1639	2.01531		Illinois	25.3708	37.3111	2.36436		22.81	37.51	2.07		24.11	37.26	2.06		23.65	36.76	2.18		6	22.9404	44.8392	2.36104		20.3437	43.7692	1.99637		21.6937
PI549063	IL945	IV	16.9	42.3	2.34	3	16.9	42.3	2.34		18.4904	44.3639	1.74531		17.7704	44.4339	4.42531		17.9904	43.9039	1.84531		Illinois	20.8796	35.7461	2.55436		22.75	38.62	1.81		21.92	37.79	2.1		22.3	37.62	2.08		6	18.6399	40.8561	2.2956		20.8237	44.2292	2.00637		19.4737
PI549064	IL945	II	22.8	42.4	2.28	3	21.4912	43.6649	1.7		18.3804	45.0039	1.87531		20.1704	43.8139	4.02531		19.7004	43.5239	1.97531		Illinois	25.4708	37.1111	1.91436		22.45	37.72	1.97		24.13	37.38	2.1		23.56	36.84	2.2		6	23.0404	44.6392	1.91104		20.1437	44.1692	1.98637		21.7237
PI549065	IL945	IV	18.8	47.7	2.16	3	18.8	47.7	2.16		18.6904	46.1939	1.78531		18.7204	45.5739	3.99531		18.5304	46.1439	1.76531		Illinois	22.7796	41.1461	2.37436		23.29	38.38	1.83		22.54	39.55	2.17		22.83	39.41	2.01		6	20.5399	46.2561	2.1156		20.4837	44.7092	2.00637		20.4837
PI549066	IL945	I	21.5	44.5	2.08	3	18.5738	46.4039	1.36		18.7704	45.4639	1.73531		19.4804	44.3939	4.08531		19.2804	45.0439	1.79531		Illinois	22.5535	39.85	1.57802		23.1	36.7	2.08		23.16	39.53	1.89		23.25	38.72	2.02		6	20.4537	45.8292	2.01337		20.6737	43.5292	1.80637		21.0237
PI549067	IL945	I	22.3	43.8	2.07	3	19.3738	45.7039	1.35		18.4304	44.5439	1.88531		19.6904	44.1939	3.96531		19.0804	43.7839	1.91531		Illinois	23.3535	39.15	1.56802		22.96	37.64	2.11		23.57	37.44	2.04		23.33	37.09	2.16		6	21.2538	45.1292	2.00337		20.1137	44.0692	1.91637		21.2537
PI549068	IL945	I	22.1	42	1.96	3	19.1738	43.9039	1.24		18.4804	44.5539	1.93531		20.5704	43.7739	3.89531		19.8204	43.1639	2.00531		Illinois	23.1535	37.35	1.45802		22.8	37.42	2.08		24.32	37.16	2.15		23.92	36.81	2.25		6	21.0538	43.3292	1.89337		20.3837	43.6892	2.01637		21.4137
PI549071	IL945	II	19.8	39.4	1.89	3	18.4912	40.6649	1.31		16.5404	47.5139	1.76531		17.4804	46.7439	3.97531		16.4204	47.6839	1.78531		Illinois	22.4708	34.1111	1.52436		21.53	40.14	2.27		20.63	40.69	1.91		20.75	40.53	1.98		6	20.0404	41.6392	1.52104		19.6337	44.6292	1.83637		18.4237
PI552538	IL945	III	21.1	45	4.27	3	20.9785	44.2498	4.05		19.7204	44.8539	3.42531		19.6704	43.5239	4.20531		20.0204	44.4839	3.49531		Illinois	24.9581	37.696	4.26419		23.75	36.92	3.07		24.15	37.32	3.89		24.01	37.69	3.68		1	22.1386	42.4	3.71929		22.8	41.55	4.09		22.55
PI553051	IL945	IV	20.8	45.8	3.19	3	20.8	45.8	3.19		20.6704	44.0739	3.02531		20.3404	44.1939	4.25531		20.6104	43.9739	2.94531		Illinois	24.7796	39.2461	3.40436		24.57	36.6	3.05		24.02	37.7	3.37		24.75	36.94	3.26		1	21.96	43.0467	3.058		24.16	40.54	3.89		21.67
PI556949	IL945	IV	16.9	38	2.06	3	16.9	38	2.06		16.0304	44.9139	1.66531		16.6504	43.0039	4.41531		16.2604	44.2339	1.69531		Illinois	20.8796	31.4461	2.27436		20.2	37.56	1.88		21.23	36.68	1.92		21.08	36.96	1.94		7	10.6548	38.5637	1.78597		9.14	44.53	1.23667		10.49
PI556950	IL945	IV	19.2	46.2	2.21	3	19.2	46.2	2.21		18.5104	45.3039	2.14531		19.4504	43.7039	3.88531		18.6704	44.9739	2.08531		Illinois	23.1796	39.6461	2.42436		22.76	39.28	2.49		23.21	37.45	2.44		22.49	38.4	2.29		2	18.536	43.2847	1.6356		17.17	43.29	1.25		18.22
PI557010	IL945	I	23	42.1	3.53	3	20.0738	44.0039	2.81		20.2404	42.3339	3.21531		21.5504	45.3239	4.15531		20.5704	42.5039	3.13531		Illinois	24.0535	37.45	3.02802		24.05	35.75	3.3		24.83	36.93	3.51		24.56	35.66	3.38		8	22.8711	41.494	2.95774		23.2166	39.755	3.38		22.8566
PI557011	IL945	I	22.8	44	3.12	3	19.8738	45.9039	2.4		20.9804	42.5839	3.19531		20.4904	44.1939	3.94531		21.1204	42.5539	3.19531		Illinois	23.8535	39.35	2.61802		24.94	36.13	3.12		24.86	36.23	3.46		25.15	36.17	3.44		1	22.36	41.6	3.05231		24.62	39.6	4.04		21.88
PI559931	IL945	IV	19	46.8	3.69	3	19	46.8	3.69		20.1704	45.9339	3.56531		21.9304	43.1339	3.95531		20.4704	45.5239	3.66531		Illinois	22.9796	40.2461	3.90436		24.34	36.48	3.38		24.09	39.26	4.04		24.03	38.49	3.89		1	20.16	44.0467	3.558		23.45	41.92	4.26		22.22
PI560206	IL945	IV	20.7	45.7	3.61	3	20.7	45.7	3.61		19.0104	44.7439	2.81531		20.0404	44.1639	3.71531		19.2104	44.7039	2.98531		Illinois	24.6796	39.1461	3.82436		22.75	38.23	2.54		23.86	37.94	3.37		23.51	38.11	3.19		1	21.86	42.9467	3.478		22.75	40.37	3.68		21.23
PI560207	IL945	IV	20.5	43.3	3.05	3	20.5	43.3	3.05		19.7604	44.2439	3.20531		20.4404	41.8239	4.27531		19.9604	43.7539	3.32531		Illinois	24.4796	36.7461	3.26436		24.33	36.58	2.72		24.03	36.43	3.6		24.38	36.6	3.58		1	21.66	40.5467	2.918		23.11	40.07	3.83		22.22
PI561228	IL945	I	20.7	43.5	2.13	3	17.7738	45.4039	1.41		18.9104	44.9739	2.11531		19.4404	46.3639	4.03531		19.0304	45.0239	2.19531		Illinois	21.7535	38.85	1.62802		22.14	39.18	2.38		23.39	38.33	2.47		22.9	38.43	2.42		5	21.3869	42.0277	1.53115		22.8616	41.1831	2.35		21.3716
PI561229	IL945	I	20.7	46.6	2.77	3	17.7738	48.5039	2.05		19.3104	44.8439	2.24531		19.7204	45.4539	4.39531		19.2804	44.5039	2.31531		Illinois	21.7535	41.95	2.26802		22.66	38.74	2.46		23.39	38.29	2.66		23.38	38.23	2.57		5	21.3869	45.1277	2.17115		23.1216	41.1031	2.44		21.8616
PI561230	IL945	II	20.8	45.9	3.53	3	19.4912	47.1649	2.95		19.6404	45.1939	2.45531		19.6104	46.2739	4.00531		19.5604	45.3839	2.51531		Illinois	23.4708	40.6111	3.16436		23.45	37.37	2.55		23.59	39.21	2.86		23.57	38.77	2.74		5	21.7127	43.332	2.69822		23.2716	41.0531	2.59		21.9416
PI561235	IL945	I	20.8	44	2.42	3	17.8738	45.9039	1.7		18.9104	44.2939	2.27531		18.9404	45.4339	4.15531		19.1204	43.9239	2.32531		Illinois	21.8535	39.35	1.91802		22.78	37.78	2.07		22.9	38.74	2.6		23.18	37.43	2.57		6	19.7538	45.3292	2.35337		21.2737	42.5592	2.27637		20.7837
PI561238	IL945	I	21.4	46.9	3.01	3	18.4738	48.8039	2.29		19.7304	44.9439	2.52531		19.5904	47.4239	4.10531		19.5004	45.3839	2.55531		Illinois	22.4535	42.25	2.50802		23.13	37.04	2.6		23.87	39.08	3.01		23.58	38.67	2.84		5	22.087	45.4278	2.41115		23.0316	40.9031	2.54		22.1516
PI561241	IL945	I	20.6	42.6	2.5	3	17.6738	44.5039	1.78		18.9404	44.1539	2.21531		19.9504	44.1639	4.53531		19.3104	44.1239	2.30531		Illinois	21.6535	37.95	1.99802		22.76	37.87	1.94		23.16	38.35	2.6		23.22	37.2	2.55		6	19.5538	43.9292	2.43337		21.1937	42.5692	2.31637		21.2137
PI561284	IL945	I	21.6	43	2.88	3	18.6738	44.9039	2.16		19.9404	43.0139	2.61531		19.1504	44.6839	3.98531		20.0004	43.0639	2.64531		Illinois	22.6535	38.35	2.37802		23.99	36.22	2.7		24.12	36.27	2.8		24.28	36.45	2.91		1	21.16	40.6	2.81231		23.26	39.47	3.79		21.8
PI561287A	IL945	IV	20.5	42.7	2.33	3	20.5	42.7	2.33		18.1404	43.9839	1.93531		20.0404	44.4739	4.03531		18.3804	43.7939	2.01531		Illinois	24.4796	36.1461	2.54436		21.94	37.05	2.33		23.51	38.39	1.85		22.3	37.07	2.19		6	22.2399	41.2561	2.2856		20.1037	43.3192	1.89637		20.8437
PI561288	IL945	IV	19.2	47	2.12	3	19.2	47	2.12		18.5104	45.7139	2.27531		18.3104	46.8239	4.20531		18.6504	45.8039	2.27531		Illinois	23.1796	40.4461	2.33436		22.76	38.54	2.47		22.37	40.08	2.52		22.69	38.86	2.47		8	20.9066	43.0316	1.88		21.8066	42.795	2.55		20.9766
PI561292B	IL945	IV	18	48.1	1.99	3	18	48.1	1.99		19.5404	43.6839	2.47531		18.2504	45.3939	4.20531		19.4604	43.9439	2.42531		Illinois	21.9796	41.5461	2.20436		22.79	36.28	2.58		23.34	38.3	2.64		23.22	37.66	2.65		8	19.7066	44.1316	1.75		22.2666	42.145	2.62		22.0066
PI561292A	IL945	III	18.9	45.5	1.57	3	18.7785	44.7498	1.35		19.5404	44.0839	2.41531		19.6304	44.7639	3.96531		19.2704	43.9839	2.39531		Illinois	22.7581	38.196	1.56419		24.02	38.42	2.57		23.56	36.91	2.68		23.66	37.48	2.61		5	20.8443	42.3977	1.01818		23.0616	41.6931	2.4		21.9916
PI561293	IL945	IV	16.8	47.1	1.8	3	16.8	47.1	1.8		17.3504	47.7339	1.83531		18.2604	44.8939	4.04531		17.4604	47.9639	1.87531		Illinois	20.7796	40.5461	2.01436		22.74	39.61	2.12		21.54	40.4	2.14		21.65	40.84	2.02		6	18.5399	45.6561	1.7556		20.0637	45.2792	1.94637		19.3337
PI561296C	IL945	I	21.9	45.6	2.82	3	18.9738	47.5039	2.1		19.2504	44.1439	2.49531		20.0804	44.5739	4.24531		19.4104	44.0639	2.51531		Illinois	22.9535	40.95	2.31802		22.59	37.97	2.66		23.63	38.19	2.83		23.3	37.71	2.73		5	22.587	44.1277	2.22115		22.8716	40.7631	2.76		22.3516
PI561298	IL945	II	21.2	45.2	3.15	3	19.8912	46.4649	2.57		19.2504	45.2139	2.17531		19.7604	45.2039	4.28531		19.3004	44.7439	2.29531		Illinois	23.8708	39.9111	2.78436		23.01	38.86	2.22		23.19	38.65	2.7		23.5	38.76	2.48		5	22.1127	42.632	2.31822		23.0816	41.3631	2.39		21.7216
PI561299B	IL945	I	22.3	44.4	2.67	3	19.3738	46.3039	1.95		19.1504	44.9739	2.31531		18.7904	45.3539	4.14531		19.2404	44.8239	2.37531		Illinois	23.3535	39.75	2.16802		22.68	38.36	2.52		23.16	39.07	2.54		23.29	38.36	2.57		8	22.1711	43.794	2.09774		22.1266	42.395	2.62		21.4566
PI561300A	IL945	III	19.1	43	2.82	3	18.9785	42.2498	2.6		19.2904	45.2039	2.15531		18.5304	46.8339	4.06531		19.4104	45.3639	2.27531		Illinois	22.9581	35.696	2.81419		22.92	39.43	2.36		22.52	39.86	2.54		23.3	39.34	2.47		9	20.9659	39.8932	2.18338		21.935	41.875	2.11429		20.515
PI561300B	IL945	III	17.4	47.7	2.43	3	17.2785	46.9498	2.21		18.6604	46.5639	2.11531		17.9904	45.7839	3.85531		18.9804	46.4039	2.26531		Illinois	21.2581	40.3959	2.42419		21.92	40.5	2.34		22.83	39.94	2.39		22.77	39.63	2.51		9	19.2659	44.5932	1.79338		21.245	43.135	2.13429		20.855
PI561301	IL945	I	22	45.5	2.51	3	19.0738	47.4039	1.79		17.9704	46.7839	2.36531		17.5404	45.9639	4.14531		17.5304	46.2539	2.43531		Illinois	23.0535	40.85	2.00802		22.24	39.37	2.48		21.84	40.04	2.65		21.81	40.64	2.66		8	21.8711	44.894	1.93774		20.7666	42.545	2.58		20.2366
PI561302C	IL945	I	19.7	47.2	2.17	3	16.7738	49.1039	1.45		18.5404	45.4939	2.31531		17.9604	46.9239	4.15531		18.5404	45.5539	2.36531		Illinois	20.7535	42.55	1.66802		22.56	38.38	2.48		22.35	40.18	2.72		22.52	39.13	2.58		8	19.5711	46.594	1.59774		21.4966	43.085	2.59		21.1366
PI561304B	IL945	I	20.5	42.2	2.44	3	17.5738	44.1039	1.72		20.2304	43.5939	2.41531		19.4804	44.4239	4.09531		20.2604	43.7939	2.51531		Illinois	21.5535	37.55	1.93802		24.01	35.48	2.74		24.08	37.55	2.67		24.29	36.98	2.65		5	21.1869	40.7278	1.84115		23.7716	40.1831	2.64		22.6416
PI561307	IL945	I	18.4	43	2.39	3	15.4738	44.9039	1.67		19.5404	43.6739	2.47531		18.6204	47.3139	3.94531		19.5204	44.4439	2.40531		Illinois	19.4535	38.35	1.88802		22.79	36.27	2.58		23.32	38.82	2.59		23.27	38.42	2.6		8	18.2711	42.394	1.81774		22.2866	42.125	2.62		21.6566
PI561308	IL945	I	17.8	48.7	2.03	3	14.8738	50.6039	1.31		19.0904	42.7739	2.42531		19.3604	46.7239	3.95531		19.1404	42.8939	2.43531		Illinois	18.8535	44.05	1.52802		22.75	37.14	2.35		22.92	37.53	2.88		23.18	36.02	2.78		8	17.6711	48.094	1.45774		21.4866	41.995	2.56		20.6966
PI561309A	IL945	II	21.1	44.6	2.94	3	19.7912	45.8649	2.36		19.0304	43.7739	2.44531		18.9704	46.1739	4.14531		19.0504	44.2939	2.40531		Illinois	23.7708	39.3111	2.57436		22.54	38.05	2.57		22.99	37.78	2.64		23.03	37.68	2.66		5	22.0127	42.032	2.10822		22.4316	41.3431	2.57		21.4316
PI561309B	IL945	II	20.4	47.2	2.98	3	19.0912	48.4649	2.4		17.6804	46.3039	2.25531		18.2904	45.0039	4.21531		17.6904	46.0439	2.30531		Illinois	23.0708	41.9111	2.61436		22.55	38.01	2.33		22.1	37.85	2.58		21.76	39.33	2.51		8	21.9702	45.7831	1.96273		20.9466	42.465	2.47		20.1066
PI561310	IL945	III	17.3	42.1	2.55	3	17.1785	41.3498	2.33		18.5404	45.6239	2.26531		18.5304	44.1539	4.01531		18.8704	45.3839	2.28531		Illinois	21.1581	34.7959	2.54419		22.08	39.62	2.39		23.03	39.17	2.54		23.06	39	2.48		7	11.2089	41.4768	2.10506		11.94	44.67	1.88667		12.69
PI561312	IL945	II	22.3	44.1	3.08	3	20.9912	45.3649	2.5		20.3504	43.8339	2.36531		18.7804	46.4739	4.11531		20.6604	43.8739	2.31531		Illinois	24.9708	38.8111	2.71436		23.77	37.78	2.41		23.51	38.78	2.64		24.84	37.57	2.58		5	23.2127	41.532	2.24822		23.9116	40.6731	2.44		22.1116
PI561313	IL945	III	18.6	46.4	2.34	3	18.4785	45.6498	2.12		19.1604	43.8539	2.37531		19.5704	45.6239	4.02531		19.0904	44.0839	2.40531		Illinois	22.4581	39.096	2.33419		24.03	37.63	2.47		23.6	38.16	2.63		23.65	37.68	2.59		5	20.5443	43.2977	1.78818		23.2116	41.7831	2.51		22.0016
PI561314B	IL945	II	21.2	45.7	3.04	3	19.8912	46.9649	2.46		18.7304	44.9239	2.28531		19.3004	46.3839	4.17531		18.7604	45.7939	2.34531		Illinois	23.8708	40.4111	2.67436		23.19	37.58	2.53		23.1	38.77	2.78		22.89	39.11	2.64		5	22.1127	43.132	2.20822		22.2616	41.6431	2.5		21.9916
PI561314A	IL945	II	20	45.6	2.86	3	18.6912	46.8649	2.28		18.7504	44.9139	2.28531		19.7504	46.1939	4.11531		18.9104	45.6239	2.39531		Illinois	22.6708	40.3111	2.49436		23.24	37.55	2.53		23.19	38.37	2.82		23.08	39	2.62		5	20.9127	43.032	2.02822		22.2716	41.6531	2.49		22.1916
PI561315	IL945	I	20.8	41.9	2.83	3	17.8738	43.8039	2.11		18.8304	44.1439	2.31531		20.4404	45.0939	4.06531		19.3404	44.0839	2.39531		Illinois	21.8535	37.25	2.32802		22.16	37.85	2.38		23.42	38.06	2.63		23.31	37.55	2.59		5	21.487	40.4278	2.23115		22.6616	41.0731	2.62		21.5716
PI561316	IL945	II	21.5	46.7	3.15	3	20.1912	47.9649	2.57		19.9504	44.6139	2.33531		19.9604	45.0539	3.96531		20.0804	44.5739	2.37531		Illinois	24.1708	41.4111	2.78436		23.29	37.29	2.46		24.1	37.96	2.8		24.08	37.83	2.6		5	22.4127	44.132	2.31822		23.3516	41.2331	2.46		22.1816
PI561318B	IL945	I	16.7	41.1	2.7	3	13.7738	43.0039	1.98		17.6904	47.6939	2.06531		17.4804	45.6739	3.96531		17.7504	46.5639	2.19531		Illinois	17.7535	36.45	2.19802		21.94	40.53	2.01		21.55	38.77	2.57		21.64	40.13	2.35		8	16.5711	40.494	2.12774		21.3766	43.525	2.27		19.6366
PI561318A	IL945	I	18.5	42.6	2.87	3	15.5738	44.5039	2.15		17.6704	47.0639	2.04531		16.5204	43.9839	4.19531		16.8404	44.4239	2.17531		Illinois	19.5535	37.95	2.36802		21.86	40.26	1.97		21.09	37.09	2.58		21.14	37.44	2.33		8	18.3711	41.994	2.29774		21.2266	43.365	2.37		19.0266
PI561319A	IL945	II	21	44.3	3.81	3	19.6912	45.5649	3.23		18.2004	44.8139	2.42531		19.6104	46.4439	4.16531		18.4804	44.8739	2.48531		Illinois	23.6708	39.0111	3.44436		22.07	38.6	2.71		22.68	38.87	2.64		22.57	38.59	2.64		5	21.9127	41.732	2.97822		22.0116	42.1531	2.5		21.3616
PI561319B	IL945	II	19.6	44.9	2.72	3	18.2912	46.1649	2.14		18.3904	44.7839	2.18531		19.0004	45.1239	4.23531		18.5504	44.6639	2.23531		Illinois	22.2708	39.6111	2.35436		22.11	38.58	2.49		22.74	38.64	2.34		22.7	38.26	2.46		5	20.5127	42.332	1.88822		22.3516	41.4131	2.35		21.0316
PI561320	IL945	II	15.4	46.7	2.91	3	14.0912	47.9649	2.33		17.2004	48.9339	2.38531		18.0004	45.2739	4.23531		17.4904	48.4939	2.44531		Illinois	18.0708	41.4111	2.54436		21.46	40.31	2.34		21.55	41.04	2.85		21.64	42.35	2.59		8	16.9702	45.2831	1.89273		20.5466	43.595	2.75		19.2566
PI561321	IL945	III	17.7	42.5	2.73	3	17.5785	41.7498	2.51		17.5404	46.3039	2.03531		16.7204	45.3039	4.27531		17.6304	46.3639	2.08531		Illinois	21.5581	35.196	2.72419		21.54	40.49	2.07		20.85	39.64	2.31		21.6	39.79	2.39		8	18.7316	41.665	2.33		20.4466	44.095	2.14		19.6166
PI561323	IL945	III	19.8	46.7	1.62	3	19.6785	45.9498	1.4		18.8704	45.0739	2.00531		18.3104	45.2439	4.23531		18.8704	45.3339	2.05531		Illinois	23.6581	39.3959	1.61419		22.78	38.94	2.31		22.52	38.64	2.2		22.74	38.94	2.27		9	21.6659	43.5932	0.983377		21.385	41.935	2.10429		20.905
PI561324	IL945	II	21.5	45	3.78	3	20.1912	46.2649	3.2		19.0104	45.4139	2.44531		19.6004	45.9439	4.16531		19.1604	45.2739	2.49531		Illinois	24.1708	39.7111	3.41436		23	37.71	2.46		23.41	38.64	2.87		23.55	38.5	2.74		8	23.0702	43.5832	2.76273		21.9266	42.615	2.68		21.5466
PI561325	IL945	IV	19.9	45.3	2.51	3	19.9	45.3	2.51		18.7204	44.9839	2.32531		18.8704	44.7339	4.13531		19.2704	44.9439	2.54531		Illinois	23.8796	38.7461	2.72436		21.81	38.29	2.65		22.92	38.48	2.94		23.18	38.23	2.81		7	13.6548	45.8637	2.23597		12.19	44.61	2.08667		12.84
PI561326	IL945	II	21.7	46.3	3.55	3	20.3912	47.5649	2.97		20.0904	43.1339	2.43531		19.9204	44.9339	3.95531		20.1704	42.7639	2.57531		Illinois	24.3708	41.0111	3.18436		24.12	35.18	2.85		23.9	36.92	2.96		24.23	35.99	2.83		5	22.6127	43.732	2.71822		23.7316	39.6931	2.72		22.4816
PI561327C	IL945	II	21.2	45.9	2.97	3	19.8912	47.1649	2.39		18.9304	44.7139	2.34531		19.7804	46.1139	3.92531		18.9904	45.2139	2.45531		Illinois	23.8708	40.6111	2.60436		22.57	37.26	2.42		23.55	38.8	2.79		23.06	39.2	2.63		5	22.1127	43.332	2.13822		22.1516	42.2131	2.54		22.3216
PI561327D	IL945	II	21.4	44.4	3.23	3	20.0912	45.6649	2.65		19.5504	43.4639	2.66531		20.0104	44.3739	4.01531		19.5504	43.3639	2.74531		Illinois	24.0708	39.1111	2.86436		23.56	36.91	3.06		23.46	36.89	2.89		23.66	36.74	2.96		5	22.3127	41.832	2.39822		23.2616	40.2231	2.83		22.1216
PI561327A	IL945	I	19.4	41	3.05	3	16.4738	42.9039	2.33		19.3704	43.6839	2.36531		19.2004	45.8639	4.08531		19.2104	44.2739	2.43531		Illinois	20.4535	36.35	2.54802		23.39	37.2	2.78		23.29	38.19	2.73		23.29	37.62	2.67		5	20.087	39.5277	2.45115		22.8816	40.7831	2.6		21.6216
PI561328	IL945	III	19.3	42.7	2.49	3	19.1785	41.9498	2.27		18.9804	44.1739	1.91531		17.8504	45.8039	4.06531		18.6104	44.1139	1.97531		Illinois	23.1581	35.3959	2.48419		21.81	38.98	1.8		23.03	38.87	2.31		22.92	38.22	2.19		7	13.2089	42.0768	2.04506		11.99	44.09	1.54667		12.4
PI561329	IL945	II	18.3	47.6	2.9	3	16.9912	48.8649	2.32		17.9704	45.7639	2.09531		19.3104	44.2339	4.22531		18.3104	45.7039	2.13531		Illinois	20.9708	42.3111	2.53436		21.92	39.12	2.37		22.25	38.6	2.47		22.29	38.53	2.38		5	19.2127	45.032	2.06822		21.8816	41.3631	2.34		21.1016
PI561330B	IL945	III	22.9	43.6	3.19	3	22.7785	42.8498	2.97		20.2804	43.2539	2.49531		21.3304	43.9939	4.09531		20.5504	42.8239	2.60531		Illinois	26.7581	36.2959	3.18419		24.16	36.05	2.7		25.04	38.2	2.82		24.99	36.6	2.79		5	24.8443	40.4977	2.63818		24.0316	40.5131	2.72		22.4716
PI561331	IL945	I	18.4	41	2.8	3	15.4738	42.9039	2.08		18.2104	45.6239	2.45531		16.2804	46.3139	4.03531		18.1304	45.8639	2.57531		Illinois	19.4535	36.35	2.29802		22.54	37.81	2.51		21.23	39.96	2.72		22.4	39.14	2.76		8	18.2711	40.394	2.22774		21.0866	43.105	2.65		19.2866
PI561333	IL945	I	19.6	42.8	3.18	3	16.6738	44.7039	2.46		19.4104	45.2839	2.40531		19.4704	45.4939	3.85531		19.3904	45.6639	2.54531		Illinois	20.6535	38.15	2.67802		23.41	37.86	2.28		23.46	38.64	2.94		23.7	38.63	2.76		5	20.287	41.3278	2.58115		22.8116	41.7031	2.61		21.6416
PI561336	IL945	II	20	46.7	3.93	3	18.6912	47.9649	3.35		18.8404	45.9539	2.27531		19.3604	46.9339	4.17531		18.6604	46.2739	2.40531		Illinois	22.6708	41.4111	3.56436		22.86	38.76	2.32		23.26	40.48	2.71		22.79	40.2	2.56		9	23.275	44.8083	3.59262		21.225	43.125	2.27429		21.165
PI561337	IL945	I	19.8	42.5	3.21	3	16.8738	44.4039	2.49		19.4604	43.7539	2.57531		20.8404	45.8439	3.95531		19.7204	43.7639	2.58531		Illinois	20.8535	37.85	2.70802		22.68	37.82	2.78		23.86	37.65	2.87		23.64	37.36	2.81		5	20.487	41.0277	2.61115		23.1416	40.4431	2.84		22.0816
PI561338B	IL945	II	19.8	47.9	3.12	3	18.4912	49.1649	2.54		18.8004	44.6939	2.61531		20.5504	43.9439	3.87531		18.9904	44.3939	2.59531		Illinois	22.4708	42.6111	2.75436		23.04	38.24	2.56		23.28	37.74	2.75		23.06	37.79	2.78		5	20.7127	45.332	2.28822		22.4716	41.3731	2.7		21.6716
PI561338A	IL945	II	22.2	45.2	2.89	3	20.8912	46.4649	2.31		20.6504	42.8439	2.44531		19.5704	45.0539	4.13531		20.7004	42.9339	2.47531		Illinois	24.8708	39.9111	2.52436		24.45	36.56	2.78		24.83	36.16	2.72		24.89	35.87	2.7		5	23.1127	42.632	2.05822		23.7216	40.2531	2.57		23.0416
PI561341B	IL945	II	19.7	43.6	3.05	3	18.3912	44.8649	2.47		19.9604	43.9739	2.49531		19.8704	44.7339	4.27531		20.0004	43.7339	2.48531		Illinois	22.3708	38.3111	2.68436		24.04	37.54	2.49		23.9	37.51	2.71		24.14	37.08	2.69		5	20.6127	41.032	2.21822		23.4916	41.2031	2.59		22.7716
PI561341A	IL945	I	21.2	41.3	2.64	3	18.2738	43.2039	1.92		20.3204	43.4339	2.45531		19.7804	45.2039	4.23531		20.2504	43.7939	2.54531		Illinois	22.2535	36.65	2.13802		24.06	36.52	2.64		24.27	37.62	2.78		24.4	37.42	2.79		5	21.8869	39.8278	2.04115		23.4216	41.4131	2.59		22.9516
PI561346	IL945	I	21.8	40.8	2.59	3	18.8738	42.7039	1.87		20.3504	43.9339	2.25531		19.6404	44.8939	4.07531		20.5004	43.8539	2.24531		Illinois	22.8535	36.15	2.08802		24.06	36.23	2.54		23.93	38.26	2.44		24.22	36.89	2.47		5	22.487	39.3278	1.99115		24.1616	39.7631	2.43		22.3416
PI561347	IL945	II	21.9	45.4	3.21	3	20.5912	46.6649	2.63		19.0804	45.0139	2.20531		18.9904	48.0639	4.29531		19.3604	45.1939	2.22531		Illinois	24.5708	40.1111	2.84436		23.01	38.25	2.21		23.35	38.78	2.54		23.69	38.48	2.47		5	22.8127	42.832	2.37822		22.5116	42.0631	2.41		22.0816
PI561348	IL945	I	20.5	42.4	2.22	3	17.5738	44.3039	1.5		18.9004	45.1139	1.73531		18.8504	44.5839	4.31531		19.0604	45.1839	1.74531		Illinois	21.5535	37.75	1.71802		22.83	37.64	1.76		23.08	39.11	1.89		23.15	38.4	1.94		6	19.4537	43.7292	2.15337		20.7637	43.6592	1.80637		21.0937
PI561349	IL945	II	21.6	44.2	3.13	3	20.2912	45.4649	2.55		18.7404	44.8939	2.30531		19.6404	44.1339	4.06531		18.9304	44.7039	2.41531		Illinois	24.2708	38.9111	2.76436		22.23	38.17	2.47		23.21	38.03	2.6		22.85	38.14	2.59		5	22.5127	41.632	2.29822		22.4416	41.9931	2.63		21.8216
PI561350A	IL945	II	19.6	47.2	3.27	3	18.2912	48.4649	2.69		19.2304	45.7239	2.44531		19.7804	46.2139	4.06531		19.2604	45.6139	2.52531		Illinois	22.2708	41.9111	2.90436		22.63	38.67	2.4		23.72	38.65	3.04		23.64	39.1	2.78		5	20.5127	44.632	2.43822		22.7516	42.8431	2.56		21.7816
PI561350B	IL945	II	20.9	47.2	3.51	3	19.5912	48.4649	2.93		17.6304	45.7739	1.79531		18.1904	43.0739	4.00531		17.6904	45.8239	1.87531		Illinois	23.5708	41.9111	3.14436		22.14	39.64	2.14		21.45	38.59	2.02		22	38.97	2.05		1	22.0464	47.5773	3.02864		21.3	41.7	3.51		19.62
PI561353	IL945	I	20.5	42.3	3.01	3	17.5738	44.2039	2.29		19.7204	44.0139	2.69531		18.2804	45.2739	3.93531		19.7004	44.3039	2.78531		Illinois	21.5535	37.65	2.50802		23.06	37.75	2.92		23.52	37.48	2.85		23.44	37.51	2.98		8	20.3711	41.694	2.43774		22.5866	41.075	2.9		21.7166
PI561354	IL945	I	19.8	42.8	3.48	3	16.8738	44.7039	2.76		19.9304	43.5139	2.46531		19.9204	44.4339	4.12531		20.0304	43.5639	2.55531		Illinois	20.8535	38.15	2.97802		23.68	36.7	2.53		23.41	37.22	2.76		24.09	37.54	2.76		5	20.487	41.3278	2.88115		24.0016	38.9931	2.7		22.1716
PI561364	IL945	IV	15.3	45.7	2.05	3	15.3	45.7	2.05		20.0004	42.9439	2.45531		20.1304	43.6039	3.98531		20.1004	43.1839	2.46531		Illinois	19.2796	39.1461	2.26436		23.02	36.59	2.58		24.29	37.26	2.82		24.41	36.75	2.6		5	18.3216	42.5765	1.64333		23.6916	39.8831	2.75		23.0216
PI561365	IL945	IV	19.4	45	2.3	3	19.4	45	2.3		18.0504	45.7439	2.05531		19.3604	43.9039	4.38531		18.0704	44.7939	2.06531		Illinois	23.3796	38.4461	2.51436		22.22	38.72	2.21		22.62	37.84	2.38		22.5	38	2.36		6	21.1399	43.5561	2.2556		20.0137	43.6992	1.95637		21.1337
PI561367	IL945	I	19.6	42.6	3.1	3	16.6738	44.5039	2.38		19.7004	43.2839	2.65531		18.8704	44.5639	4.09531		19.6204	43.1339	2.72531		Illinois	20.6535	37.95	2.59802		23.06	37.28	2.96		23.64	37.04	2.71		23.52	36.58	2.95		8	19.4711	41.994	2.52774		22.6866	40.435	2.88		21.3166
PI561370	IL945	III	18.7	42.8	3.07	3	18.5785	42.0498	2.85		19.1104	45.1039	2.81531		19.3604	45.3839	4.18531		19.2204	45.1839	3.00531		Illinois	22.5581	35.496	3.06419		22.16	39.49	2.56		23.35	38.35	3.46		23.41	38.84	3.21		5	20.6443	39.6977	2.51818		23.0516	41.7031	3.09		21.6616
PI561371	IL945	IV	20.5	46.6	2.66	3	20.5	46.6	2.66		19.9004	43.0039	2.58531		19.8504	43.7239	3.97531		19.9504	42.7039	2.70531		Illinois	24.4796	40.0461	2.87436		24.16	37.72	2.47		23.49	36.85	2.93		23.86	36.55	2.94		1	21.66	43.8467	2.528		23.62	38.74	3.79		21.43
PI561374	IL945	I	17.7	47.3	2.44	3	14.7738	49.2039	1.72		18.7504	45.5439	2.20531		17.0804	48.7239	3.95531		18.4004	45.8439	2.21531		Illinois	18.7535	42.65	1.93802		22.04	39.46	2.33		22.48	40.99	2		22.45	39.71	2.41		2	18.9	44.45	1.71		17.33	44.36	1.28		16.86
PI561377	IL945	II	19.1	41.9	3.77	3	17.7912	43.1649	3.19		20.5604	43.8639	2.46531		18.0504	46.0139	4.06531		20.2504	43.9739	2.43531		Illinois	21.7708	36.6111	3.40436		24.07	37.01	2.47		23.59	38.81	2.74		24.01	37	2.66		8	20.6702	40.4832	2.75273		23.3566	40.715	2.8		21.9266
PI561394	IL945	III	21.7	45.2	1.98	3	21.5785	44.4498	1.76		18.7504	43.8339	1.93531		18.3604	44.3039	4.28531		19.1104	43.5339	2.00531		Illinois	25.5581	37.8959	1.97419		23.26	36.72	2.35		22.81	37.08	2.28		23.15	37.08	2.28		6	21.2937	44.0792	1.89037		21.2137	42.1292	1.98637		20.2437
PI561700	IL945	II	19.6	43.1	3.76	3	18.2912	44.3649	3.18		20.1504	43.6139	3.34531		19.4304	45.7239	4.32531		20.2004	43.7639	3.32531		Illinois	22.2708	37.8111	3.39436		24.55	37.06	3.35		23.52	38.91	3.47		24.64	37.98	3.55		1	20.7464	43.4773	3.27864		24	40.56	4.13		21.37
PI561860	IL945	III	19.4	48.6	3.61	3	19.2785	47.8498	3.39		18.9104	46.4539	2.67531		19.1504	46.1839	4.30531		18.8604	46.3939	2.65531		Illinois	23.2581	41.2959	3.60419		23.1	39.33	2.86		22.86	39.38	3.04		22.62	39.67	2.91		1	20.4386	46	3.05929		22.65	42.06	3.59		20.94
PI562374	IL945	I	23	43.7	3.43	3	20.0738	45.6039	2.71		20.0104	42.9539	3.05531		19.5304	43.3239	4.07531		20.0404	42.9639	3.10531		Illinois	24.0535	39.05	2.92802		22.94	37.42	2.85		24.05	36.28	3.35		23.73	35.8	3.24		1	22.56	41.3	3.36231		23.22	39.92	3.92		21.79
PI562387	IL945	I	11.3	45.3	1.73	3	8.37385	47.2039	1.01		12.1704	53.9039	1.24531		17.3304	42.3739	4.06531		12.5604	53.6439	1.36531		Illinois	12.3535	40.65	1.22802		17.37	44.17	1.58		16.13	43.35	1.57		16.5	47	1.55		7	6.33333	47.6	1.30667		8.65	48.1	0.916667		7.64
PI564718	IL945	III	20.7	43.9	4.05	3	20.5785	43.1498	3.83		19.8204	45.6539	3.10531		20.5904	46.6439	4.05531		19.9004	46.2539	3.23531		Illinois	24.5581	36.596	4.04419		23.92	36.95	2.87		23.34	39.31	3.64		23.94	39.01	3.52		1	21.7386	41.3	3.49929		23.07	42.19	3.81		21.83
PI567151	IL945	II	17.8	39.3	2.38	3	16.4912	40.5649	1.8		18.2404	44.0939	1.62531		17.1604	44.3539	3.82531		17.4804	43.6139	1.73531		Illinois	20.4708	34.0111	2.01436		22.64	38.17	1.69		21.13	37.65	2.08		21.38	37.34	1.97		6	18.0404	41.5392	2.01104		20.4237	44.0792	1.81637		19.3737
PI567152	IL945	II	16.6	42.1	2.54	3	15.2912	43.3649	1.96		17.9704	44.5039	1.65531		16.8104	44.0039	4.20531		17.1704	44.0639	1.81531		Illinois	19.2708	36.8111	2.17436		22.55	38.24	1.73		20.79	37.68	2.06		21.06	37.47	2.07		6	16.8404	44.3392	2.17104		20.2837	44.2392	1.91637		18.8637
PI567153	IL945	II	19.5	43.2	1.76	3	18.1912	44.4649	1.18		18.4804	45.3639	1.58531		18.4504	44.6039	4.28531		18.3304	44.8039	1.58531		Illinois	22.1708	37.9111	1.39436		22.18	39.63	1.79		22.08	39.32	1.85		22.12	38.77	1.81		6	19.7404	45.4392	1.39104		20.6337	44.3892	1.81637		20.1537
PI567155C	IL945	II	16.7	45.1	2.36	3	15.3912	46.3649	1.78		17.9704	44.8039	1.68531		16.6304	42.8039	4.14531		17.2404	43.9439	1.83531		Illinois	19.3708	39.8111	1.99436		22.54	38.41	1.75		20.97	37.43	2.16		20.82	36.78	2.1		6	16.9404	47.3392	1.99104		20.2737	44.5292	1.96637		19.0137
PI567159B	IL945	II	20.8	46	2.78	3	19.4912	47.2649	2.2		19.1904	43.5039	2.43531		19.5704	44.4439	4.47531		19.1404	43.6239	2.56531		Illinois	23.4708	40.7111	2.41436		23.02	37.44	2.8		23.55	37.02	2.85		23.28	36.87	2.79		5	21.7127	43.432	1.94822		22.8916	40.4031	2.65		21.5916
PI567159A	IL945	I	18.9	43.1	2.74	3	15.9738	45.0039	2.02		19.3204	43.8739	2.41531		19.9204	45.7139	3.91531		19.3404	44.4339	2.52531		Illinois	19.9535	38.45	2.23802		23.23	37.37	2.83		23.43	37.96	2.78		23.51	37.86	2.77		5	19.587	41.6277	2.14115		22.8216	40.8731	2.67		21.7216
PI567160	IL945	II	14.9	47.7	1.58	3	13.5912	48.9649	1		15.8104	48.5739	1.81531		14.6104	46.2939	4.02531		15.6004	48.4139	1.77531		Illinois	17.5708	42.4111	1.21436		19.33	42.1	1.85		19.94	40.36	2.06		19.97	41.13	2.03		7	9.12222	47.5444	1.01		9.19	47.59	1.47667		10.11
PI567161	IL945	II	20.2	43.3	2.84	3	18.8912	44.5649	2.26		18.7004	45.3239	2.42531		19.5404	45.8039	4.17531		18.7504	45.6439	2.37531		Illinois	22.8708	38.0111	2.47436		21.91	39.56	2.31		23.64	39.18	2.64		23.25	39.2	2.61		5	21.1127	40.732	2.00822		22.2016	42.7431	2.51		21.5316
PI567162	IL945	II	18.6	45.7	2.09	3	17.2912	46.9649	1.51		18.4404	47.8939	2.24531		18.5704	46.7939	4.16531		18.5104	47.5839	2.32531		Illinois	21.2708	40.4111	1.72436		21.84	41.88	2.12		22.58	41.79	2.67		22.48	41.61	2.53		9	21.875	43.8083	1.75262		20.695	44.695	2.25429		20.815
PI567168	IL945	II	19.5	43.9	2.64	3	18.1912	45.1649	2.06		18.0504	46.9739	2.31531		18.4204	46.2239	4.15531		18.1404	47.0939	2.45531		Illinois	22.1708	38.6111	2.27436		22.15	39.45	2.52		22.65	40.23	2.7		22.24	40.04	2.66		5	20.4127	41.332	1.80822		21.5916	43.7131	2.53		20.5116
PI567169	IL945	I	19.7	43	2.98	3	16.7738	44.9039	2.26		18.8704	45.1239	2.28531		19.7704	46.4839	4.17531		18.7504	45.5139	2.32531		Illinois	20.7535	38.35	2.47802		22.4	37.42	2.46		23.17	38.68	2.68		22.72	38.53	2.56		5	20.3869	41.5277	2.38115		22.1216	41.9631	2.52		21.5016
PI567170A	IL945	II	21.2	44.1	3.27	3	19.8912	45.3649	2.69		19.4704	43.7639	2.35531		18.7304	44.2639	4.41531		19.1004	43.7039	2.46531		Illinois	23.8708	38.8111	2.90436		23.11	36.65	2.6		23.49	38.3	2.85		22.87	37.39	2.71		5	22.1127	41.532	2.43822		22.7616	40.6431	2.63		21.8216
PI567174C	IL945	IV	20.1	47.8	3.24	3	20.1	47.8	3.24		19.5904	44.7639	2.37531		20.2004	43.7039	3.92531		19.8004	44.7539	2.38531		Illinois	24.0796	41.2461	3.45436		23.61	38.04	2.49		23.83	38.86	2.69		24.11	38.17	2.62		8	21.8066	43.8316	3		22.9266	42.885	2.49		21.7766
PI567175D	IL945	IV	19.7	43.2	2.66	3	19.7	43.2	2.66		19.2104	44.9639	2.39531		18.3504	45.6439	3.92531		19.2204	45.5839	2.39531		Illinois	23.6796	36.6461	2.87436		23.4	39.84	2.44		22.57	39.88	2.75		23.3	39.67	2.62		5	22.7216	40.0765	2.25333		23.3416	42.3031	2.56		21.0216
PI567201B	IL945	IV	20.6	45	1.38	3	20.6	45	1.38		17.8704	45.6239	2.17531		17.8504	45.3739	4.21531		17.5204	45.8739	2.25531		Illinois	24.5796	38.4461	1.59436		21.63	39.96	2.05		22.04	39.62	2.68		21.57	39.4	2.45		6	22.3399	43.5561	1.3356		19.5137	43.7992	2.26637		19.6937
PI567201D	IL945	IV	19.9	45	2.5	3	19.9	45	2.5		18.2604	46.4239	2.26531		18.2604	46.1139	4.11531		18.0404	46.0939	2.17531		Illinois	23.8796	38.4461	2.71436		21.02	42.07	1.93		22.67	39.44	2.52		21.99	39.56	2.42		7	13.6548	45.5637	2.22597		11.35	46.16	1.81667		12.51
PI567201A	IL945	IV	18.3	44.9	2.12	3	18.3	44.9	2.12		18.6604	45.7239	2.08531		18.0804	46.0039	4.33531		18.5204	45.4139	2.04531		Illinois	22.2796	38.3461	2.33436		22.11	40.68	1.89		22.45	39.18	2.22		22.61	39.07	2.18		6	20.0399	43.4561	2.0756		20.5937	43.4592	2.04637		19.9837
PI567201C	IL945	IV	19.2	45	2.49	3	19.2	45	2.49		18.7404	46.0639	2.37531		18.1904	46.5239	4.32531		18.6204	45.8339	2.34531		Illinois	23.1796	38.4461	2.70436		21.26	42.23	2.04		22.65	38.98	2.6		22.61	39.38	2.46		6	20.9399	43.5561	2.4456		20.3537	43.9692	2.35637		20.6637
PI567202	IL945	IV	16.3	46	1.97	3	16.3	46	1.97		16.7604	47.3439	1.50531		18.1004	45.0439	3.98531		16.8504	47.6039	1.59531		Illinois	20.2796	39.4461	2.18436		20.32	40.52	1.82		21.49	40.4	1.93		20.67	40.98	1.79		6	18.0399	44.5561	1.9256		18.6037	46.5892	1.73637		19.0737
PI567214B	IL945	I	22.3	40.5	2.46	3	19.3738	42.4039	1.74		19.2304	44.0139	2.27531		19.7704	43.2939	4.04531		19.5904	42.9639	2.32531		Illinois	23.3535	35.85	1.95802		23.48	38.31	2.44		23.67	37.07	2.79		24	36.47	2.52		8	22.1711	39.894	1.88774		22.5466	41.455	2.6		21.9066
PI567214A	IL945	I	21.5	40.8	3	3	18.5738	42.7039	2.28		19.1104	44.0339	2.30531		20.4204	43.6639	4.24531		19.6704	43.0739	2.31531		Illinois	22.5535	36.15	2.49802		23.47	38.22	2.46		24.01	37.31	2.58		24.33	36.72	2.52		8	21.3711	40.194	2.42774		22.4266	41.565	2.62		22.1066
PI567215C	IL945	I	20.2	41.7	3.09	3	17.2738	43.6039	2.37		19.3504	43.7939	2.55531		18.9204	45.3639	4.30531		19.3404	43.8939	2.59531		Illinois	21.2535	37.05	2.58802		22.89	38.3	2.48		23.15	38.2	2.86		23.13	37.1	2.93		8	20.0711	41.094	2.51774		22.1066	40.935	2.77		21.2366
PI567217C	IL945	II	22.7	43.3	3.3	3	21.3912	44.5649	2.72		19.8904	43.1439	2.77531		21.0804	45.5139	4.01531		19.9704	43.6139	2.74531		Illinois	25.3708	38.0111	2.93436		24	35.88	2.86		24.82	37.61	2.91		24.14	37.04	2.98		8	24.2702	41.8832	2.28273		23.2066	40.405	3.1		22.0566
PI567229B	IL945	I	17.3	48.3	3.02	3	14.3738	50.2039	2.3		18.8104	46.2139	2.46531		19.3304	45.7339	4.08531		18.5604	46.2239	2.44531		Illinois	18.3535	43.65	2.51802		22.33	39.49	2.29		22.97	39.25	3.11		22.81	39.42	2.66		8	17.1711	47.694	2.44774		20.5766	44.115	2.65		22.5966
PI567229A	IL945	I	18.7	43.3	3.04	3	15.7738	45.2039	2.32		18.5704	46.3539	2.44531		18.5304	47.3839	4.14531		18.6404	46.7939	2.44531		Illinois	19.7535	38.65	2.53802		22.49	39.95	2.78		22.67	40.14	2.73		22.48	40.31	2.65		8	18.5711	42.694	2.46774		21.7166	43.895	2.76		20.3366
PI567237	IL945	IV	16.5	48.4	0.92	3	16.5	48.4	0.92		18.6104	47.5039	1.83531		16.9604	47.9039	4.18531		18.3904	47.3839	1.77531		Illinois	20.4796	41.8461	1.13436		21.6	40.97	2.06		21.31	40.91	1.65		21.78	41.15	2		2	15.836	45.4847	0.3456		16.84	45.98	0.93		17.97
PI567239	IL945	II	18.8	46.9	0.58	3	17.4912	48.1649	6.75e-06		16.7504	47.6539	1.35531		16.6004	48.9639	4.29531		16.4404	47.6639	1.12531		Illinois	21.4708	41.6111	0.214362		20.88	42.04	1.8		20.41	40.85	1.15		20.59	41.31	1.34		2	18.3414	43.6138	0.555172		15.48	45.92	1		16.82
PI567240	IL945	II	20.7	42.1	1.98	3	19.3912	43.3649	1.4		16.6704	46.5839	1.44531		17.0904	46.9239	3.93531		16.4604	46.3339	1.38531		Illinois	23.3708	36.8111	1.61436		19.89	40.24	2.07		20.16	40.01	1.56		20.32	39.92	1.6		2	20.2414	38.8138	1.95517		15.2	44.36	0.63		16.67
PI567241	IL945	II	16	48.7	1.24	3	14.6912	49.9649	0.66		17.2504	46.2739	1.59531		16.5104	45.9839	3.90531		16.9504	46.0839	1.52531		Illinois	18.6708	43.4111	0.874362		20.53	40.28	2.14		20.47	39.84	1.67		20.17	39.49	1.76		2	15.5414	45.4138	1.21517		15.6	44.37	0.92		16.73
PI567242	IL945	II	16.1	43.1	1.58	3	14.7912	44.3649	1		16.9904	46.7639	1.40531		17.2504	47.7639	4.11531		17.1704	46.8639	0.985312		Illinois	18.7708	37.8111	1.21436		20.82	42.17	1.75		20.98	39.88	1.12		21.02	39.9	1.24		2	15.6414	39.8138	1.55517		15.44	44.87	0.72		17.43
PI567243	IL945	III	17.2	48	1.5	3	17.0785	47.2498	1.28		15.8804	48.0539	1.24531		15.7404	46.5939	4.03531		15.6504	47.8539	1.23531		Illinois	21.0581	40.696	1.49419		19.07	41.03	1.84		19.27	40.6	1.64		19.52	40.83	1.49		3	17.9143	46.0571	1.38		15.7643	47.9071	0.65		17.9343
PI567244	IL945	III	16.4	49.1	1.48	3	16.2785	48.3498	1.26		16.8904	47.3939	1.72531		16.4704	47.4539	3.98531		16.4504	47.4939	1.72531		Illinois	20.2581	41.7959	1.47419		20.5	40.31	2.28		20	40.54	1.9		20.26	40.83	1.92		2	16.3986	44.9236	0.960274		15.98	45.3	1.01		15.85
PI567246	IL945	II	17.7	45.3	1.21	3	16.3912	46.5649	0.63		16.0904	48.6839	1.35531		16.1304	48.4739	3.94531		15.9204	48.9739	1.33531		Illinois	20.3708	40.0111	0.844362		20.59	41.1	1.96		19.03	41.89	1.62		19.16	42.13	1.62		2	17.2414	42.0138	1.18517		15.64	45.56	0.84		15.94
PI567250B	IL945	III	20.7	42.1	0.53	3	20.5785	41.3498	0.31		16.3204	44.0639	1.47531		16.2404	43.3839	4.29531		16.8004	44.2439	1.45531		Illinois	24.5581	34.7959	0.524194		18.86	37.5	1.31		20.49	38.25	1.93		20.78	37.8	1.74		7	14.6089	41.4768	0.0850595		8.81	43.74	0.946667		9.75
PI567250A	IL945	I	14.1	46.4	1.66	3	11.1738	48.3039	0.944		16.7604	51.4139	1.78531		16.8704	48.0139	4.27531		16.7804	51.7739	1.57531		Illinois	15.1535	41.75	1.15802		20.06	45.07	2.15		20.12	42.41	1.6		20.37	44.83	1.73		2	15.3	43.55	0.93		15.58	47.15	1.11		16.82
PI567251	IL945	III	20.6	45	1.74	3	20.4785	44.2498	1.52		18.3404	46.5339	1.98531		17.0904	48.3839	4.14531		18.1704	46.6839	1.75531		Illinois	24.4581	37.696	1.73419		22.28	41.87	2.43		20.94	40.16	1.33		21.88	39.9	1.95		2	20.5986	40.8236	1.22027		17.08	44.12	1.31		17.85
PI567252	IL945	III	19	47.1	2.38	3	18.8785	46.3498	2.16		18.7204	46.1039	2.18531		19.4404	44.9339	4.05531		18.8404	45.5439	1.93531		Illinois	22.8581	39.7959	2.37419		22.59	38.53	2.58		22.79	38.22	2.19		22.74	38.8	2.18		2	18.9986	42.9236	1.86027		17.59	43.47	1.62		18.57
PI567253	IL945	II	19.5	47.2	0.55	3	18.1912	48.4649	-0.03		17.0404	48.1439	1.70531		17.3304	47.3139	3.88531		17.0004	47.9139	1.31531		Illinois	22.1708	41.9111	0.184362		21.27	41.93	2.09		21.11	41.57	1.39		20.99	41.73	1.51		2	19.0414	43.9138	0.525172		15.63	46.24	1.15		18.14
PI567254	IL945	II	19.8	45.2	1.34	3	18.4912	46.4649	0.76		18.1204	46.3939	2.07531		18.9504	45.1739	4.12531		18.4704	45.6939	1.98531		Illinois	22.4708	39.9111	0.974362		22.25	38.72	2.53		22.51	39.26	2.09		22.43	38.97	2.26		2	19.3414	41.9138	1.31517		17.31	43.5	1.51		17.93
PI567255B	IL945	II	18.3	49	1.06	3	16.9912	50.2649	0.48		16.6804	47.7739	1.39531		16.8204	47.6639	4.04531		16.7704	47.5839	1.01531		Illinois	20.9708	43.7111	0.694362		20.69	42.02	1.79		20.86	40.73	1.02		20.82	40.75	1.24		2	17.8414	45.7138	1.03517		15.56	45.78	1.02		16.77
PI567258	IL945	II	15.4	47	1.56	3	14.0912	48.2649	0.98		15.1704	48.0439	1.64531		15.3904	47.8639	4.44531		15.3004	48.0539	1.66531		Illinois	18.0708	41.7111	1.19436		19.38	40.38	2.13		20.44	41.65	1.76		19.45	40.64	1.94		9	18.675	45.1083	1.22262		17.675	44.735	1.57429		19.205
PI567259	IL945	III	16.4	48	1.94	3	16.2785	47.2498	1.72		16.8704	47.4539	1.75531		16.3904	48.3039	4.01531		16.2804	48.5339	1.61531		Illinois	20.2581	40.696	1.93419		20.37	40.54	2.31		20.06	41.25	1.7		20.27	41.31	1.87		2	16.3986	43.8236	1.42027		15.92	45.45	1.01		16.08
PI567260	IL945	II	14.7	45.8	1.04	3	13.3912	47.0649	0.46		15.9304	48.5839	1.56531		15.4104	47.0239	4.03531		15.7904	47.9739	1.49531		Illinois	17.3708	40.5111	0.674362		20.13	40.48	2.02		18.95	41.68	1.83		19.85	41.46	1.78		9	17.975	43.9083	0.702619		18.195	45.075	1.50429		18.455
PI567261A	IL945	II	14.3	44.5	1.91	3	12.9912	45.7649	1.33		14.9904	48.9239	1.25531		15.7804	46.6039	3.81531		14.7004	48.7139	1.20531		Illinois	16.9708	39.2111	1.54436		19.61	41.58	1.95		18.95	41.7	1.39		18.86	42.43	1.41		9	17.575	42.6083	1.57262		17.495	45.785	1.22429		18.825
PI567261D	IL945	II	18.8	44.4	1.31	3	17.4912	45.6649	0.73		16.7404	47.6839	1.67531		16.3504	47.4239	4.01531		16.2204	47.5539	1.13531		Illinois	21.4708	39.1111	0.944362		21.32	41.41	2.04		20.6	40.42	1.26		20.33	41.04	1.35		2	18.3414	41.1138	1.28517		17.2	44.46	1.33		15.82
PI567261C	IL945	III	17.3	50.5	1.27	3	17.1785	49.7498	1.05		17.3204	46.6039	1.65531		16.1104	47.7139	4.37531		16.8004	46.9339	1.11531		Illinois	21.1581	43.196	1.26419		21.96	40.63	2.04		20.02	40.19	1.29		20.65	40.26	1.36		2	17.2986	46.3236	0.750274		16.9	44.37	1.28		16.51
PI567261B	IL945	II	17.3	45.6	1.29	3	15.9912	46.8649	0.71		16.8004	46.5239	1.45531		15.7504	48.7639	4.19531		15.9604	47.3439	0.995312		Illinois	19.9708	40.3111	0.924362		20.92	41.62	1.99		19.91	41.28	1.22		19.93	40.78	1.27		2	16.8414	42.3138	1.26517		15.82	44.84	1		16.33
PI567261E	IL945	III	16.2	47	1.09	3	16.0785	46.2498	0.87		16.3304	47.6539	1.46531		16.0304	48.3139	4.33531		15.8404	48.3439	0.825312		Illinois	20.0581	39.696	1.08419		20.9	41.46	1.92		20.03	41.12	1.13		19.93	41.59	1.09		2	16.1986	42.8236	0.570274		16.42	45.37	1.09		15.87
PI567262C	IL945	III	16.2	49	0.61	3	16.0785	48.2498	0.39		17.0804	47.2839	1.70531		16.3204	47.2439	4.22531		16.8604	47.2539	1.18531		Illinois	20.0581	41.696	0.604194		21.95	40.7	2.13		20.47	40.91	1.38		21.1	40.09	1.41		2	16.1986	44.8236	0.090274		17.25	44.6	1.38		16.59
PI567262E	IL945	II	17.1	46.4	1.3	3	15.7912	47.6649	0.72		16.4204	47.5039	1.38531		15.9904	47.3039	4.38531		15.9204	47.5539	0.745312		Illinois	19.7708	41.1111	0.934362		20.83	41.41	1.83		19.98	40.75	1.05		19.69	40.77	0.93		2	16.6414	43.1138	1.27517		16.41	45.25	1.05		15.96
PI567262B	IL945	II	15.4	48.6	1.02	3	14.0912	49.8649	0.44		17.0104	47.2739	1.62531		16.5704	47.6839	4.18531		16.6904	47.7339	1.08531		Illinois	18.0708	43.3111	0.654362		21.61	40.91	2.11		20.36	41.36	1.21		20.41	41.18	1.32		2	14.9414	45.3138	0.995172		16.85	45.22	1.19		16.68
PI567262A	IL945	II	15.6	47.4	1.24	3	14.2912	48.6649	0.66		16.3604	47.9939	1.55531		15.9104	48.2739	3.90531		16.0604	48.9939	0.985312		Illinois	18.2708	42.1111	0.874362		20.87	41.7	1.99		19.62	41.71	1.18		19.73	42.09	1.21		2	15.1414	44.1138	1.21517		16.37	45.63	1.21		15.94
PI567262D	IL945	II	15.8	48.3	0.9	3	14.4912	49.5649	0.32		16.8904	47.1839	1.52531		16.4104	47.7139	4.26531		16.5804	47.4939	1.03531		Illinois	18.4708	43.0111	0.534362		21.23	40.73	1.96		20.24	40.94	1.17		20.42	40.77	1.21		2	15.3414	45.0138	0.875172		16.83	44.62	1.2		16.54
PI567263	IL945	III	14.8	51.9	1.2	3	14.6785	51.1498	0.98		17.4204	47.7239	1.83531		17.0404	46.6039	4.17531		17.0304	47.4339	1.58531		Illinois	18.6581	44.596	1.19419		22.05	41.28	2.25		21.18	40.48	1.67		21.35	41.42	1.77		2	14.7986	47.7236	0.680274		16.65	45.16	1.13		17.25
PI567264D	IL945	III	18.3	46.3	1.02	3	18.1785	45.5498	0.8		16.6804	47.3739	1.54531		16.2604	47.7739	4.04531		16.1404	47.5939	0.875312		Illinois	22.1581	38.996	1.01419		21.38	41.25	1.94		20.22	40.9	1.12		20.2	41.14	1.1		2	18.2986	42.1236	0.500274		16.78	44.92	1.14		16.35
PI567264C	IL945	II	18	46	0.83	3	16.6912	47.2649	0.25		17.1604	46.1639	1.62531		16.1004	47.6939	4.30531		16.6804	46.4939	1.12531		Illinois	20.6708	40.7111	0.464362		21.66	40.12	2.04		20.27	40.15	1.29		20.44	39.83	1.35		2	17.5414	42.7138	0.805172		16.97	44.4	1.2		16.25
PI567264B	IL945	II	17.9	45.6	1.04	3	16.5912	46.8649	0.46		16.9804	47.1239	1.52531		16.2904	47.8939	4.21531		16.3404	47.3239	0.935312		Illinois	20.5708	40.3111	0.674362		21.77	41.01	2.11		19.91	40.72	1		20.21	40.83	1.17		2	17.4414	42.3138	1.01517		16.84	44.62	1.05		16.13
PI567265	IL945	IV	17.2	46.4	1.12	3	17.2	46.4	1.12		18.0204	46.7639	2.02531		17.2804	46.9639	3.90531		18.0304	46.6539	2.05531		Illinois	21.1796	39.8461	1.33436		22.29	39.36	2.27		22.38	40.41	2.28		21.98	39.71	2.38		2	16.536	43.4847	0.5456		17.23	44.77	1.36		16.88
PI567266D	IL945	III	17	47.4	1.01	3	16.8785	46.6498	0.79		16.7904	47.2539	1.55531		16.2804	47.7039	4.14531		16.4204	47.4739	0.905312		Illinois	20.8581	40.096	1.00419		21.49	41.13	1.98		20.36	40.78	1.13		20.61	40.79	1.14		2	16.9986	43.2236	0.490274		16.97	44.98	1.18		16.28
PI567266B	IL945	II	17.3	46.8	0.91	3	15.9912	48.0649	0.33		16.5904	46.8039	1.53531		16.1804	47.4439	4.02531		16.0704	47.2539	1.03531		Illinois	19.9708	41.5111	0.544362		21.36	40.33	2		19.89	40.84	1.27		20.06	40.82	1.21		2	16.8414	43.5138	0.885172		16.44	44.6	1.25		15.86
PI567266C	IL945	III	16.7	45.9	1.04	3	16.5785	45.1498	0.82		16.5404	47.7339	1.54531		16.3804	47.6039	4.11531		16.1904	47.9439	0.945312		Illinois	20.5581	38.596	1.03419		21.11	41.58	1.93		20.58	41.09	1.16		20.15	41.35	1.11		2	16.6986	41.7236	0.520274		16.75	45.1	1.16		16.23
PI567266A	IL945	II	16.9	47.5	1.36	3	15.5912	48.7649	0.78		16.8104	46.7039	1.49531		16.2204	48.0239	3.81531		16.4604	46.6239	0.965312		Illinois	19.5708	42.2111	0.994362		21.27	40.61	1.9		20.42	40.54	1.09		20.69	40.3	1.2		2	16.4414	44.2138	1.33517		16.72	44.53	1.13		16.39
PI567267A	IL945	II	15.8	49.4	1.57	3	14.4912	50.6649	0.99		16.7504	46.4739	1.52531		15.9604	47.4739	4.15531		16.4404	46.6139	0.985312		Illinois	18.4708	44.1111	1.20436		21.17	41.43	1.99		19.88	40.64	1.1		20.27	39.84	1.19		2	15.3414	46.1138	1.54517		15.89	45.41	1.02		16.83
PI567267B	IL945	III	16.1	47.3	1.62	3	15.9785	46.5498	1.4		17.0404	47.3639	1.46531		16.3804	47.2139	4.04531		16.7404	47.5339	0.785312		Illinois	19.9581	39.996	1.61419		21.5	41.09	2		20.32	40.45	0.98		20.83	40.9	0.99		2	16.0986	43.1236	1.10027		16.65	45.33	1.01		16.97
PI567270A	IL945	IV	14.5	48.2	0.68	3	14.5	48.2	0.68		15.7604	47.9639	1.33531		15.5004	48.6839	4.02531		15.7204	48.4639	1.24531		Illinois	18.4796	41.6461	0.894356		19.05	41.69	1.75		20.29	42.55	1.33		19.23	41.74	1.47		2	13.836	45.2847	0.1056		14.91	45.86	0.71		15.56
PI567272A	IL945	IV	18.7	47.9	1.85	3	18.7	47.9	1.85		17.4804	46.9439	1.86531		17.8304	45.8839	4.18531		17.5804	46.8039	1.91531		Illinois	22.6796	41.3461	2.06436		21.66	40.37	2.29		21.98	39.96	2.27		21.78	40.08	2.17		6	20.4399	46.4561	1.8056		19.6937	45.4092	2.16637		20.4037
PI567273B	IL945	IV	19.9	43.3	2.76	3	19.9	43.3	2.76		18.4504	45.5139	2.30531		18.2304	46.4139	4.36531		18.6504	45.6239	2.37531		Illinois	23.8796	36.7461	2.97436		23.63	39.46	2.44		22.7	38.64	2.8		22.92	38.59	2.69		9	22.0701	39.9067	2.47575		20.585	42.905	1.90429		21.655
PI567273A	IL945	IV	19.9	44.4	2.91	3	19.9	44.4	2.91		18.2404	45.9039	2.34531		18.8404	45.6639	4.14531		18.2704	45.7239	2.41531		Illinois	23.8796	37.8461	3.12436		23.17	39.42	2.37		22.65	38.65	2.78		22.66	38.83	2.69		9	22.0701	41.0067	2.62575		20.335	43.385	1.92429		21.445
PI567275	IL945	II	19.2	43.8	1.89	3	17.8912	45.0649	1.31		17.9804	46.0439	1.69531		18.3804	44.8639	4.02531		17.9404	45.9239	1.66531		Illinois	21.8708	38.5111	1.52436		21.56	40.18	1.85		22.08	39.45	2		22.14	39.8	1.85		6	19.4404	46.0392	1.52104		19.5937	44.7592	1.75637		20.3137
PI567277	IL945	II	22.1	42.9	1.84	3	20.7912	44.1649	1.26		18.5104	44.4739	1.91531		20.2404	43.8139	4.18531		19.7804	43.1539	2.01531		Illinois	24.7708	37.6111	1.47436		22.78	37.31	2.08		24.18	37.08	2.15		23.89	36.7	2.25		6	22.3404	45.1392	1.47104		20.2937	43.8792	1.99637		21.6537
PI567278	IL945	II	21.6	42.3	2.2	3	20.2912	43.5649	1.62		18.3404	45.0239	1.87531		20.4304	43.6739	4.03531		19.6604	43.5539	1.97531		Illinois	24.2708	37.0111	1.83436		22.5	37.86	1.98		24.35	37.34	2.13		23.73	36.91	2.2		6	21.8404	44.5392	1.83104		20.1537	44.2092	1.97637		21.8337
PI567279A	IL945	IV	16.9	42.5	1.91	3	16.9	42.5	1.91		18.3704	47.4339	1.91531		18.1404	46.4739	4.09531		18.3804	47.1839	1.92531		Illinois	20.8796	35.9461	2.12436		23.34	40.09	2.17		22.21	40.18	2.16		22.82	40.4	2.14		9	19.0701	39.1067	1.62575		20.965	44.515	1.80429		21.095
PI567281B	IL945	IV	15.6	48.4	2.22	3	15.6	48.4	2.22		18.3204	46.9039	2.12531		16.9304	46.6739	3.75531		18.3904	47.0039	2.12531		Illinois	19.5796	41.8461	2.43436		22.1	39.71	2.28		22.11	40.36	2.42		22.14	40.37	2.39		9	17.7701	45.0067	1.93575		20.725	42.945	2.00429		21.125
PI567281A	IL945	III	17.2	48.1	2.53	3	17.0785	47.3498	2.31		18.2704	46.9539	2.05531		16.7004	46.9439	3.98531		17.9404	46.8139	2.03531		Illinois	21.0581	40.7959	2.52419		22.27	39.5	2.25		22.25	40.29	2.4		22.06	40.3	2.31		9	19.0659	44.9932	1.89338		20.935	43.375	1.94429		20.785
PI567285	IL945	III	17	46.6	1.57	3	16.8785	45.8498	1.35		16.7504	48.2039	1.57531		15.7704	46.2739	4.31531		16.5504	47.3039	1.56531		Illinois	20.8581	39.2959	1.56419		21.09	40.27	1.83		20.56	39.68	1.86		20.74	40.54	1.68		7	10.9089	45.9768	1.12506		10.57	47.71	1.26667		10.26
PI567286	IL945	III	15.7	46.3	1.63	3	15.5785	45.5498	1.41		16.7104	47.7939	1.58531		16.9404	45.3639	3.87531		16.9404	46.5839	1.47531		Illinois	19.5581	38.996	1.62419		21.17	40.76	1.84		21.23	38.75	1.73		21.16	39.88	1.66		7	9.60893	45.6768	1.18506		10.39	47.48	1.25667		11.83
PI567287	IL945	IV	15	48.5	1.31	3	15	48.5	1.31		17.6404	44.0639	1.67531		16.3504	44.6339	3.99531		17.0604	44.0339	1.58531		Illinois	18.9796	41.9461	1.52436		20.73	38.19	1.81		20.75	36.9	1.97		20.98	37.13	1.83		4	18.5095	46.84	2.24333		19.7529	42.05	1.71		18.9029
PI567288B	IL945	III	19.1	45.7	3.3	3	18.9785	44.9498	3.08		18.5404	45.9539	2.45531		17.7004	45.4539	4.20531		18.3204	45.5139	2.44531		Illinois	22.9581	38.3959	3.29419		21.75	41.62	2.61		21.75	38.73	2.63		22.41	39	2.72		7	13.0089	45.0768	2.85506		12.11	44.82	2.11667		12.19
PI567289B	IL945	IV	17.7	46.7	1.33	3	17.7	46.7	1.33		17.7704	45.3739	1.53531		19.1504	44.1739	4.04531		18.3904	45.4139	1.50531		Illinois	21.6796	40.1461	1.54436		21.48	38.87	1.77		23.4	37.95	2.02		22.2	38.97	1.75		4	21.2095	45.04	2.26333		20.5629	43.04	1.59		19.4029
PI567290A	IL945	IV	16.6	44.9	1.32	3	16.6	44.9	1.32		17.6504	43.7639	1.59531		17.7304	43.9439	4.23531		17.5704	43.8239	1.55531		Illinois	20.5796	38.3461	1.53436		21.32	38.18	1.89		22.52	36.38	1.91		21.37	37.05	1.79		7	10.3548	45.4637	1.04597		11.2	44.2	1.32667		11.39
PI567291	IL945	IV	20.1	44	2.27	3	20.1	44	2.27		18.0004	46.1539	2.10531		18.6604	46.3639	4.00531		18.0004	46.2039	2.14531		Illinois	24.0796	37.4461	2.48436		21.8	40.28	2.3		22.7	38.79	2.43		22.1	39.32	2.44		7	13.8548	44.5637	1.99597		11.66	46.29	1.85667		11.74
PI567296C	IL945	IV	15	46.3	1.53	3	15	46.3	1.53		18.2504	44.5839	1.65531		16.7304	45.6339	4.11531		17.6304	44.8439	1.52531		Illinois	18.9796	39.7461	1.74436		21.77	39.89	1.93		21.13	38.03	1.93		21.61	38.24	1.81		7	8.75478	46.8637	1.25597		10.77	44.65	1.41667		12.1
PI567296B	IL945	IV	16.8	43.3	1.98	3	16.8	43.3	1.98		18.9304	46.6239	1.91531		18.0804	44.7639	4.34531		18.6104	45.7739	1.94531		Illinois	20.7796	36.7461	2.19436		22.35	41.07	2.1		22.11	38.81	2.15		22.74	38.96	2.08		9	18.9701	39.9067	1.69575		20.275	43.495	1.80429		21.865
PI567296A	IL945	IV	19.5	44.1	1.93	3	19.5	44.1	1.93		18.8404	46.5139	1.93531		16.5204	44.4639	4.16531		17.6104	45.5239	1.91531		Illinois	23.4796	37.5461	2.14436		22.24	41.04	2.1		20.68	38.61	2.21		21.49	38.78	2.13		9	21.6701	40.7067	1.64575		20.215	43.555	1.81429		19.955
PI567297	IL945	IV	20.7	42.1	1.76	3	20.7	42.1	1.76		17.5304	46.3839	1.68531		18.1704	44.5039	4.01531		17.7804	46.0639	1.62531		Illinois	24.6796	35.5461	1.97436		20.96	41.28	1.92		21.41	37.96	1.82		21.49	38.85	1.81		7	14.4548	42.6637	1.48597		10.94	45.46	1.21667		11.7
PI567300A	IL945	IV	17	40.9	1.68	3	17	40.9	1.68		17.7304	46.6339	1.78531		17.8704	44.6339	3.85531		18.1004	45.7739	1.89531		Illinois	20.9796	34.3461	1.89436		22	40.94	1.94		22.1	38.23	2.21		22.06	39.53	2.04		7	10.7548	41.4637	1.40597		10.97	46.08	1.47667		12.04
PI567302	IL945	II	23.9	42	2.86	3	22.5912	43.2649	2.28		19.0904	43.8839	1.78531		18.1804	44.1639	4.10531		18.7804	43.8139	2.03531		Illinois	26.5708	36.7111	2.49436		22.46	37.78	1.69		22.93	37.13	2.6		23.15	36.36	2.35		7	18.1222	41.8444	2.29		12.33	43.63	1.58667		12.85
PI567303A	IL945	IV	14.4	41.2	1.04	3	14.4	41.2	1.04		16.2204	43.9739	1.26531		16.5904	47.8939	4.24531		15.7704	45.2539	1.25531		Illinois	18.3796	34.6461	1.25436		20.27	37.4	1.76		19.92	40.87	1.75		20.1	39.66	1.4		7	8.15478	41.7637	0.765966		8.82	45.47	0.946667		10.75
PI567304	IL945	IV	14.4	39.9	1.38	3	14.4	39.9	1.38		14.8904	46.5539	1.46531		14.8904	43.2539	4.15531		14.3804	46.2839	1.49531		Illinois	18.3796	33.3461	1.59436		19.02	38.14	1.7		19.58	38.78	1.79		18.41	39.05	1.6		7	8.15478	40.4637	1.10597		7.66	47.14	1.04667		9.22
PI567305	IL945	IV	13.1	41.7	1.86	3	13.1	41.7	1.86		15.0604	47.1839	1.26531		15.7504	44.5339	3.96531		15.2904	46.3239	1.24531		Illinois	17.0796	35.1461	2.07436		18.53	40.19	1.34		20.09	38.21	1.73		18.88	39.01	1.46		7	6.85478	42.2637	1.58597		7.41	48.32	0.856667		10.05
PI567306B	IL945	IV	16.3	42.2	0.8	3	16.3	42.2	0.8		17.1604	45.8939	1.40531		18.2304	42.6039	4.24531		16.9904	44.2139	1.27531		Illinois	20.2796	35.6461	1.01436		22.08	39.36	1.83		20.8	37.29	1.63		21.31	37.51	1.5		4	19.8095	40.54	1.73333		19.0429	42.36	1.36		19.6229
PI567307	IL945	IV	14.7	42	1.28	3	14.7	42	1.28		15.6004	46.2839	1.37531		17.7304	43.6339	3.99531		16.6104	45.9639	1.43531		Illinois	18.6796	35.4461	1.49436		18.62	40.55	1.41		21.55	38.21	1.9		19.91	38.25	1.66		7	8.45478	42.5637	1.00597		8.86	46.69	1.10667		10.26
PI567311B	IL945	IV	18.1	46.7	1.64	3	18.1	46.7	1.64		16.8204	46.0739	1.43531		17.2204	45.9839	4.27531		16.5704	46.2939	1.37531		Illinois	22.0796	40.1461	1.85436		20.6	40.04	1.65		21.15	39.16	1.67		20.91	39.32	1.63		7	11.8548	47.2637	1.36597		10.39	45.96	1.05667		11.68
PI567311A	IL945	IV	17.2	48.5	1.61	3	17.2	48.5	1.61		17.1704	46.6139	1.42531		16.3904	48.0939	4.13531		16.8104	47.6839	1.40531		Illinois	21.1796	41.9461	1.82436		20.83	40.03	1.69		20.81	40.31	1.78		20.85	40.6	1.6		7	10.9548	49.0637	1.33597		10.51	46.68	1.07667		10.72
PI567313	IL945	II	20.7	42.1	2.03	3	19.3912	43.3649	1.45		18.1804	45.4239	1.84531		16.0704	45.6039	4.29531		17.9204	45.2839	1.75531		Illinois	23.3708	36.8111	1.66436		20.83	39	1.97		20.83	38.84	2.06		21.36	38.63	1.99		7	14.9222	41.9444	1.46		10.75	45.01	1.42667		12.11
PI567317	IL945	IV	16.8	43.6	1.68	3	16.8	43.6	1.68		17.5504	45.3639	1.93531		17.8204	43.8139	4.04531		17.2904	43.5739	1.71531		Illinois	20.7796	37.0461	1.89436		21.42	39.8	2.04		21.41	38.32	1.97		21.75	37.09	1.87		7	10.5548	44.1637	1.40597		11.14	45.37	1.44667		12.61
PI567318	IL945	IV	20.7	42.1	1.48	3	20.7	42.1	1.48		16.3604	43.7539	1.43531		17.7404	44.1239	4.12531		17.0804	43.2439	1.24531		Illinois	24.6796	35.5461	1.69436		19.36	37.78	1.53		21.68	36.8	1.69		20.84	36.48	1.47		7	14.4548	42.6637	1.20597		9.86	44.46	0.986667		11.72
PI567319B	IL945	IV	18.5	43.6	2.01	3	18.5	43.6	2.01		17.1804	45.8739	1.98531		16.9704	43.5639	4.11531		17.3004	44.7639	1.94531		Illinois	22.4796	37.0461	2.22436		20.67	39.53	2.18		21.76	37.65	2.13		21.29	38.52	2.25		7	12.2548	44.1637	1.73597		11.15	44.35	1.69667		11.71
PI567319A	IL945	IV	18.3	45.6	2.5	3	18.3	45.6	2.5		16.9804	46.4839	2.27531		17.3804	46.1439	3.84531		16.8004	46.5139	2.37531		Illinois	22.2796	39.0461	2.71436		22.96	38.36	2.61		20.93	40.46	2.54		21.21	40.23	2.62		7	12.0548	46.1637	2.22597		10.85	45.91	2.10667		11.36
PI567321A	IL945	IV	20.7	42.1	2	3	20.7	42.1	2		15.5504	48.5939	1.55531		16.0804	46.4839	4.16531		15.4104	47.7339	1.44531		Illinois	24.6796	35.5461	2.21436		19.34	42.52	1.85		20.9	39.24	2.09		19.38	41.32	1.6		7	14.4548	42.6637	1.72597		9.39	48.42	1.33667		10.9
PI567323C	IL945	II	19.9	44.7	3.09	3	18.5912	45.9649	2.51		18.8604	44.8439	2.62531		19.3504	46.8339	4.39531		18.9904	45.0039	2.58531		Illinois	22.5708	39.4111	2.72436		22.3	38.05	2.48		23.2	38.68	3		22.98	38.36	2.84		5	20.8127	42.132	2.25822		22.4116	41.6731	2.72		21.8816
PI567323B	IL945	II	20.1	46.7	2.32	3	18.7912	47.9649	1.74		18.2204	46.1039	2.31531		19.3004	46.6639	3.89531		18.7404	46.5339	2.41531		Illinois	22.7708	41.4111	1.95436		22.7	39.52	2.16		22.6	39.63	2.93		22.51	39.62	2.62		5	21.0127	44.132	1.48822		22.3316	42.9731	2.46		21.5216
PI567323A	IL945	II	20.1	46.3	2.56	3	18.7912	47.5649	1.98		18.1304	46.1039	2.31531		19.2604	47.2439	3.94531		18.4604	46.3139	2.36531		Illinois	22.7708	41.0111	2.19436		22.33	39.68	2.17		22.74	39.66	2.76		22.54	39.83	2.56		5	21.0127	43.732	1.72822		22.2216	42.9631	2.44		21.4616
PI567324	IL945	IV	15.7	47.8	1.5	3	15.7	47.8	1.5		17.3804	44.3639	0.825312		19.1304	42.6839	3.67531		18.8404	43.1139	0.915312		Illinois	19.6796	41.2461	1.71436		20.38	38.88	1.09		23.06	36.58	1.31		22.47	36.53	1.09		7	9.45478	48.3637	1.22597		10	44.49	0.426667		12.61
PI567327	IL945	IV	20.7	42.1	1.35	3	20.7	42.1	1.35		16.1504	46.2239	1.39531		17.8004	44.5639	3.82531		16.6004	45.3339	1.34531		Illinois	24.6796	35.5461	1.56436		20	39.98	1.66		21.06	36.77	1.48		20.88	38.26	1.51		7	14.4548	42.6637	1.07597		9.68	45.92	1.08667		11.87
PI567331	IL945	IV	20.7	42.1	1.35	3	20.7	42.1	1.35		17.4304	44.5139	0.845312		15.6304	46.2239	4.25531		16.7804	45.7939	1.02531		Illinois	24.6796	35.5461	1.56436		20.42	39.02	1.08		19.94	39.37	1.49		20.26	39.64	1.17		7	14.4548	42.6637	1.07597		10.03	44.61	0.456667		10.5
PI567333A	IL945	IV	16.4	48	1.55	3	16.4	48	1.55		17.5404	50.1239	1.64531		16.7504	47.4939	4.06531		17.4204	50.2339	1.66531		Illinois	20.3796	41.4461	1.76436		20.9	42.11	1.93		21.15	40.59	1.98		21	42.78	1.86		9	18.5701	44.6067	1.26575		19.445	47.175	1.69429		20.325
PI567335A	IL945	IV	20.7	42.1	1	3	20.7	42.1	1		16.3104	47.9939	1.27531		16.4804	45.1139	3.92531		16.2304	46.6939	1.19531		Illinois	24.6796	35.5461	1.21436		20.54	41.33	1.6		19.63	38.02	1.94		20.08	40.25	1.44		7	14.4548	42.6637	0.725966		8.92	46.1	1.20667		11.12
PI567336B	IL945	IV	11.8	43	1.25	3	11.8	43	1.25		15.8004	46.7139	0.975312		15.7304	44.2139	4.03531		15.6404	45.8439	0.965312		Illinois	15.7796	36.4461	1.46436		19.78	40.29	1.19		19.8	38.62	1.46		20.06	39.27	1.11		7	5.55478	43.5637	0.975966		6.57	48.29	0.966667		10.5
PI567336A	IL945	IV	12.3	47.6	1.19	3	12.3	47.6	1.19		15.2004	46.3339	1.05531		14.6604	43.1039	4.09531		14.2804	45.0439	1.05531		Illinois	16.2796	41.0461	1.40436		18.68	40.27	1.29		18.8	37.01	1.45		18.64	38.33	1.31		7	6.05478	48.1637	0.915966		6.57	47.59	1.01667		9
PI567337	IL945	IV	20.7	42.1	1.3	3	20.7	42.1	1.3		16.6904	46.4739	1.49531		17.1104	45.9439	4.13531		16.5304	45.8339	1.49531		Illinois	24.6796	35.5461	1.51436		20.39	40.78	1.63		21.31	39.34	1.92		20.41	39.38	1.77		7	14.4548	42.6637	1.02597		10.01	46.33	1.15667		11.18
PI567341	IL945	IV	18.3	45.9	1.11	3	18.3	45.9	1.11		16.4604	47.6239	1.26531		16.9004	45.6339	4.08531		16.4704	47.5939	1.24531		Illinois	22.2796	39.3461	1.32436		20.2	40.16	1.25		20.39	38.65	1.81		20.32	41.24	1.52		7	12.0548	46.4637	0.835966		9.9	46.24	0.956667		11.57
PI567348	IL945	IV	15.1	48	1.32	3	15.1	48	1.32		16.1104	46.3039	1.40531		16.1604	44.5639	4.08531		15.5904	47.2239	1.29531		Illinois	19.0796	41.4461	1.53436		19.92	38.72	1.63		19.84	39.01	1.82		19.64	40.56	1.51		7	8.85478	48.5637	1.04597		9.34	46.97	1.06667		10.37
PI567351B	IL945	III	16.4	47.7	1.41	3	16.2785	46.9498	1.19		15.5904	46.6339	1.76531		17.4704	45.4939	3.83531		15.5304	47.5739	1.80531		Illinois	20.2581	40.3959	1.40419		18.13	41.61	1.86		20.08	39.76	1.7		19.25	40.77	1.99		7	10.3089	47.0768	0.96506		8.67	46.74	1.27667		10.69
PI567351A	IL945	II	17.9	44.8	1.54	3	16.5912	46.0649	0.96		16.6704	45.8939	1.63531		17.7504	44.7939	4.16531		17.1504	45.2139	1.67531		Illinois	20.5708	39.5111	1.17436		19.47	40.7	1.79		21.67	38.8	1.89		21.17	39.38	1.87		7	12.1222	44.6444	0.97		9.56	45.34	1.15667		11.32
PI567352B	IL945	IV	16.8	44.5	1.19	3	16.8	44.5	1.19		17.9004	45.1039	1.81531		15.9604	44.7839	4.16531		17.3504	45.0739	1.60531		Illinois	20.7796	37.9461	1.40436		21.52	40.29	2.1		20.55	37.22	1.89		21.19	38.1	1.85		7	10.5548	45.0637	0.915966		10.8	44.11	1.48667		11.94
PI567352A	IL945	IV	17.8	41.6	1.53	3	17.8	41.6	1.53		17.6404	46.1939	2.11531		16.3204	42.7739	4.08531		16.8704	44.5239	2.00531		Illinois	21.7796	35.0461	1.74436		20.54	40.77	2.15		21.14	37.14	2.19		21.03	38.24	2.16		7	11.5548	42.1637	1.25597		10.46	45.8	1.62667		10.76
PI567353	IL945	IV	16.8	40.7	0.77	3	16.8	40.7	0.77		17.7504	44.7339	1.51531		16.3104	44.8539	4.16531		17.2304	44.3939	1.28531		Illinois	20.7796	34.1461	0.984356		21.46	39.05	1.88		20.94	37.72	1.52		21.41	37.49	1.47		7	10.5548	41.2637	0.495966		10.79	44.22	1.10667		11.39
PI567354	IL945	IV	16.3	42.5	1.23	3	16.3	42.5	1.23		16.2704	47.2639	1.39531		17.3804	45.4039	4.12531		16.0904	46.9339	1.29531		Illinois	20.2796	35.9461	1.44436		19.88	40.94	1.59		21.2	39.24	1.96		20.24	40.53	1.58		7	10.0548	43.0637	0.955966		9.43	46.72	1.02667		11.2
PI567357	IL945	III	18.5	48.5	1.9	3	18.3785	47.7498	1.68		18.4204	47.1039	1.80531		16.6804	48.8739	4.19531		17.9404	48.8639	1.80531		Illinois	22.3581	41.196	1.89419		22.08	39.68	2.11		21.34	42.48	1.96		22.19	41.92	2.02		7	12.4089	47.8768	1.45506		11.89	46.42	1.50667		11.59
PI567358	IL945	IV	15.1	50.3	1.62	3	15.1	50.3	1.62		17.1704	45.3039	1.61531		15.6004	48.9239	4.11531		16.9304	47.4739	1.66531		Illinois	19.0796	43.7461	1.83436		19.86	40.01	1.7		20.22	40.9	2.06		20.84	40.17	1.93		7	8.85478	50.8637	1.34597		9.98	46.22	1.24667		10.46
PI567359	IL945	III	17.1	48.1	2.38	3	16.9785	47.3498	2.16		18.6504	46.7839	2.09531		17.1504	46.2839	4.12531		18.2904	46.2639	2.03531		Illinois	20.9581	40.7959	2.37419		21.37	42.5	2.09		22.46	40.01	2.47		22.37	39.8	2.23		7	11.0089	47.4768	1.93506		11.64	46.43	1.63667		12.24
PI567360	IL945	III	17.1	48	2.26	3	16.9785	47.2498	2.04		18.0704	47.1239	2.14531		17.5404	45.4039	4.16531		17.5604	46.6139	2.11531		Illinois	20.9581	40.696	2.25419		21.3	42.71	2.16		22.01	39.95	2.52		21.66	39.9	2.36		7	11.0089	47.3768	1.81506		11.11	46.92	1.70667		12.46
PI567361	IL945	III	15.9	50.7	1.82	3	15.7785	49.9498	1.6		15.7604	48.5339	1.56531		15.6304	49.3339	3.78531		15.4304	50.4539	1.55531		Illinois	19.7581	43.3959	1.81419		20.06	41.83	1.7		19.59	42.67	1.68		19.49	43.95	1.69		7	9.80893	50.0768	1.37506		8.77	48.39	1.26667		10.28
PI567362B	IL945	III	17.5	46.3	2.79	3	17.3785	45.5498	2.57		17.9604	44.3439	1.55531		16.7704	49.0639	3.88531		17.3104	47.5439	1.51531		Illinois	21.3581	38.996	2.78419		21.08	38.25	1.81		21.27	41.18	2.01		21.19	41.11	1.77		7	11.4089	45.6768	2.34506		10.48	45.26	1.17667		11.08
PI567362A	IL945	III	16.3	47.6	1.72	3	16.1785	46.8498	1.5		17.9004	46.0339	1.26531		15.8304	49.5439	3.94531		16.7104	49.1939	1.24531		Illinois	20.1581	40.2959	1.71419		20.88	40.89	1.65		19.82	42.98	1.53		20.38	42.77	1.41		7	10.2089	46.9768	1.27506		10.64	46.57	1.03667		10.53
PI567363A	IL945	III	18.4	48.7	1.56	3	18.2785	47.9498	1.34		16.8504	47.1639	1.41531		17.4904	46.9039	3.93531		16.4704	48.1739	1.46531		Illinois	22.2581	41.3959	1.55419		20.9	40.99	1.9		20.73	41.37	1.86		20.53	41.96	1.73		7	12.3089	48.0768	1.11506		10.01	47.61	1.05667		11.88
PI567365	IL945	III	17.5	49.1	1.84	3	17.3785	48.3498	1.62		15.6904	47.4539	1.42531		16.9704	47.4639	4.10531		15.4204	48.4139	1.43531		Illinois	21.3581	41.7959	1.83419		20.21	39.99	1.79		19.87	41.93	1.93		19.32	41.6	1.65		7	11.4089	48.4768	1.39506		9.01	47.89	1.16667		10.6
PI567366B	IL945	IV	15.7	50.8	1.32	3	15.7	50.8	1.32		18.1004	46.4139	1.41531		16.4904	48.5839	4.12531		16.8104	48.2839	1.41531		Illinois	19.6796	44.2461	1.53436		21.37	41.31	1.66		21.18	41.37	1.9		20.87	41.75	1.69		7	9.45478	51.3637	1.04597		11.43	46.44	1.23667		10.66
PI567366A	IL945	III	16.1	52.7	2.08	3	15.9785	51.9498	1.86		17.4904	47.0939	1.96531		16.7504	47.6239	4.25531		16.6404	47.5039	2.03531		Illinois	19.9581	45.3959	2.07419		20.83	39.75	2.02		20.83	40.84	2.41		21.08	40.99	2.27		7	10.0089	52.0768	1.63506		10.7	46.34	1.80667		9.73
PI567367	IL945	II	19	49.1	2.21	3	17.6912	50.3649	1.63		18.3504	46.5539	1.45531		18.0604	47.7439	4.22531		17.9904	48.5239	1.52531		Illinois	21.6708	43.8111	1.84436		21.29	40.16	1.72		22.55	42.24	1.9		21.97	42.27	1.69		7	13.2222	48.9444	1.64		11.17	47.27	1.07667		12.36
PI567368	IL945	IV	15.4	51.7	1.66	3	15.4	51.7	1.66		17.8004	45.7639	1.54531		15.3204	48.9939	4.03531		16.1504	48.0239	1.43531		Illinois	19.3796	45.1461	1.87436		20.92	40.64	1.61		20.51	41.67	1.72		20.19	41.89	1.66		7	9.15478	52.2637	1.38597		10.89	46.65	1.20667		9.85
PI567369B	IL945	IV	14.9	48.5	1.34	3	14.9	48.5	1.34		17.8304	45.4939	1.52531		16.7504	46.1939	3.90531		17.5704	45.9139	1.51531		Illinois	18.8796	41.9461	1.55436		20.51	39.83	1.77		21.14	39.8	1.73		21.35	39.93	1.75		7	8.65478	49.0637	1.06597		10.52	45.88	1.23667		11.63
PI567369A	IL945	III	16.7	49.4	1.81	3	16.5785	48.6498	1.59		17.9804	46.6139	1.62531		16.6404	47.8739	4.44531		17.5404	47.3239	1.61531		Illinois	20.5581	42.096	1.80419		21.59	40.02	1.87		20.7	41.25	1.94		21.5	40.59	1.87		7	10.6089	48.7768	1.36506		10.97	46.07	1.38667		11.82
PI567370A	IL945	IV	17.9	48.1	1.61	3	17.9	48.1	1.61		18.1604	47.9139	1.59531		16.4704	48.9739	4.35531		17.1404	49.7939	1.69531		Illinois	21.8796	41.5461	1.82436		21.37	41.76	2.04		21.43	42.38	2.07		21.11	42.88	1.95		7	11.6548	48.6637	1.33597		11.52	47.32	1.42667		11.22
PI567371B	IL945	IV	20.7	42.1	1.43	3	20.7	42.1	1.43		17.0304	45.5039	1.42531		15.9204	48.8339	4.32531		16.4104	47.6439	1.48531		Illinois	24.6796	35.5461	1.64436		20.44	40.42	1.61		19.52	41.61	1.82		20.02	39.82	1.64		7	14.4548	42.6637	1.15597		9.63	46.96	1.22667		10.73
PI567372B	IL945	III	16.9	48.9	1.66	3	16.7785	48.1498	1.44		17.6904	46.1339	1.69531		15.5604	47.4139	4.05531		16.8804	47.6439	1.74531		Illinois	20.7581	41.596	1.65419		21.21	40.92	1.84		19.93	41.4	2.08		20.49	40.46	1.92		7	10.8089	48.2768	1.21506		10.43	47.06	1.50667		11.24
PI567372A	IL945	III	14.7	50.5	1.74	3	14.5785	49.7498	1.52		15.9604	47.8239	1.51531		16.0404	48.0039	3.79531		15.6804	48.8839	1.50531		Illinois	18.5581	43.196	1.73419		20.19	41.21	1.57		19.41	41.84	1.87		19.41	41.97	1.66		7	8.60893	49.8768	1.29506		8.77	47.87	1.15667		10.44
PI567373A	IL945	IV	14.9	49.5	1.67	3	14.9	49.5	1.67		17.0304	45.8439	1.78531		15.4404	48.0339	4.25531		15.8104	48.4439	1.75531		Illinois	18.8796	42.9461	1.88436		19.98	40.54	1.91		20.56	41.49	2.02		19.91	41.66	2.03		7	8.65478	50.0637	1.39597		10.21	46.68	1.42667		10.37
PI567374	IL945	IV	15.9	47	1.37	3	15.9	47	1.37		16.9904	46.0239	1.52531		17.8104	45.1639	3.92531		17.1004	45.8539	1.44531		Illinois	19.8796	40.4461	1.58436		22.07	37.8	1.9		20.45	39.25	1.6		20.69	38.69	1.61		9	18.0701	43.6067	1.08575		18.835	42.115	1.20429		20.795
PI567375B	IL945	IV	15.9	45.7	1.6	3	15.9	45.7	1.6		17.9204	45.6139	1.92531		17.6204	46.9239	4.36531		17.9704	46.2039	1.79531		Illinois	19.8796	39.1461	1.81436		21.61	38.54	2.22		21.65	39.25	1.81		21.47	39.29	1.98		9	18.0701	42.3067	1.31575		20.165	42.485	1.79429		20.445
PI567375A	IL945	IV	17.8	46.4	1.08	3	17.8	46.4	1.08		18.5304	45.9439	1.74531		16.8804	46.3739	4.00531		18.1804	46.2939	1.68531		Illinois	21.7796	39.8461	1.29436		21.93	39.88	1.81		21.65	39.81	1.9		21.77	39.43	1.83		9	19.9701	43.0067	0.795749		20.605	42.815	1.59429		19.955
PI567381A	IL945	IV	18	45.5	2.64	3	18	45.5	2.64		18.0304	46.1239	2.31531		18.9604	44.6839	4.31531		18.1304	46.4039	2.36531		Illinois	21.9796	38.9461	2.85436		21.7	40.67	2.36		22.47	38.91	2.84		22.28	39.42	2.57		7	11.7548	46.0637	2.36597		11.89	45.32	2.03667		12.36
PI567387	IL945	IV	20.7	42.1	1.45	3	20.7	42.1	1.45		14.0904	46.0839	1.10531		16.9204	42.5539	3.97531		14.5804	45.5439	0.955312		Illinois	24.6796	35.5461	1.66436		18.53	38.39	1.54		20.59	38.37	1.36		19.11	39.37	1.22		7	14.4548	42.6637	1.17597		7.17	47.47	0.636667		10.01
PI567389A	IL945	IV	15.5	47.7	1.32	3	15.5	47.7	1.32		15.8204	47.4439	1.78531		15.6304	46.7039	4.32531		15.5404	47.5039	1.64531		Illinois	19.4796	41.1461	1.53436		19.68	40.41	2.17		19.15	41.05	1.7		18.57	40.79	1.91		2	14.836	44.7847	0.7456		14.71	46.03	0.85		15.44
PI567395	IL945	IV	15.1	46.8	1.12	3	15.1	46.8	1.12		16.1504	46.8439	1.57531		16.3004	47.8339	4.18531		16.3904	46.9839	1.56531		Illinois	19.0796	40.2461	1.33436		19.59	40.58	1.82		21.65	40.59	1.71		20.19	40.78	1.72		2	14.436	43.8847	0.5456		15.48	44.62	0.84		15.92
PI567396B	IL945	IV	15.7	44.9	1.33	3	15.7	44.9	1.33		18.0504	46.6639	2.00531		17.2104	46.4739	4.14531		18.1904	46.1839	1.80531		Illinois	19.6796	38.3461	1.54436		22.38	39.13	2.17		21.73	39.79	1.83		21.87	39.94	1.97		2	15.036	41.9847	0.7556		17.3	44.23	1.02		17.26
PI567396A	IL945	IV	17.2	44.9	1.33	3	17.2	44.9	1.33		16.9504	47.0639	2.18531		17.0404	47.9939	4.14531		16.4704	47.5239	2.09531		Illinois	21.1796	38.3461	1.54436		21.01	39.87	2.56		19.94	40.9	2.23		20.2	41.41	2.35		2	16.536	41.9847	0.7556		16.22	45.68	1.39		16.21
PI567398	IL945	IV	20.7	42.1	1.2	3	20.7	42.1	1.2		15.6304	47.0639	1.57531		16.5304	46.0939	3.99531		15.8304	46.6639	1.50531		Illinois	24.6796	35.5461	1.41436		18.43	41.07	1.69		19.59	39.26	1.62		19.25	40.16	1.63		7	14.4548	42.6637	0.925966		9.03	48.21	1.04667		10.97
PI567404A	IL945	III	19.9	43.6	2.8	3	19.7785	42.8498	2.58		18.9004	44.9439	2.67531		19.2304	44.7939	4.34531		19.3304	44.4239	2.70531		Illinois	23.7581	36.2959	2.79419		23.48	39.15	2.65		22.94	37.89	2.86		23.24	37.53	2.98		1	20.9386	41	2.24929		22.58	40.49	3.59		21.7
PI567409A	IL945	IV	20.7	42.1	0.29	3	20.7	42.1	0.29		15.4004	46.8239	1.40531		16.0604	45.4039	3.99531		15.2004	46.4039	1.38531		Illinois	24.6796	35.5461	0.504356		18.6	41.17	1.79		20.13	39.05	1.7		18.83	40.26	1.65		7	14.4548	42.6637	0.015966		8.9	47.53	1.00667		9.51
PI567415A	IL945	IV	19.2	43.4	1.91	3	19.2	43.4	1.91		19.7304	45.0139	2.04531		17.8904	44.7939	4.23531		19.6404	44.5939	1.99531		Illinois	23.1796	36.8461	2.12436		23.54	38.27	2.36		22.4	39.2	2.25		23.43	38.39	2.22		7	12.9548	43.9637	1.63597		12.69	43.87	1.61667		13.44
PI567416	IL945	IV	16.7	47.6	1.94	3	16.7	47.6	1.94		17.0104	45.3139	1.80531		15.9404	44.3939	3.87531		16.6404	45.2939	1.77531		Illinois	20.6796	41.0461	2.15436		20.02	38.48	1.97		20.77	37.26	2.22		20.28	38.63	1.98		7	10.4548	48.1637	1.66597		9.56	44.7	1.40667		11.25
PI567417C	IL945	II	19.9	46.9	2.68	3	18.5912	48.1649	2.1		19.1904	44.9539	2.25531		18.2604	47.8739	4.17531		19.3504	45.3239	2.29531		Illinois	22.5708	41.6111	2.31436		21.85	38.29	2.28		23.69	38.29	2.51		23.33	38.36	2.54		4	21.9095	47.24	2.54333		21.3829	43.2	2.31		19.8229
PI567418A	IL945	II	19.6	48.3	2.49	3	18.2912	49.5649	1.91		18.5904	46.9839	2.10531		17.4704	46.5939	4.20531		17.9604	45.9139	2.07531		Illinois	22.2708	43.0111	2.12436		21.91	40.63	2.16		21.37	39.07	2.4		22.08	40.05	2.3		7	13.8222	48.1444	1.92		12.1	44.82	1.65667		12.18
PI567418B	IL945	II	20.2	43.3	3.21	3	18.8912	44.5649	2.63		19.5104	43.8439	2.68531		20.4604	44.7439	4.38531		19.7304	44.0439	2.67531		Illinois	22.8708	38.0111	2.84436		24.95	35.97	2.65		23.72	38.12	2.95		23.94	37.91	2.94		1	21.3464	43.6773	2.72864		23.37	39.48	3.69		21.03
PI567419B	IL945	IV	19.1	44.5	2.21	3	19.1	44.5	2.21		18.8804	45.4339	2.19531		19.3904	44.4139	4.00531		19.2104	45.3039	2.05531		Illinois	23.0796	37.9461	2.42436		22.81	39.16	2.28		23.04	38.3	2.31		23.69	38.58	2.31		7	12.8548	45.0637	1.93597		12.46	44.47	1.75667		13.42
PI567419A	IL945	IV	15.6	42.5	1.84	3	15.6	42.5	1.84		15.8204	46.7239	2.10531		16.3504	43.7839	4.34531		16.4804	45.9639	1.88531		Illinois	19.5796	35.9461	2.05436		19.38	39.81	2.43		20.7	37.95	1.89		20.5	38.79	2.16		7	9.35478	43.0637	1.56597		9.31	47.09	1.44667		10.32
PI567420	IL945	IV	15.1	43.1	2.08	3	15.1	43.1	2.08		16.1204	45.4239	2.01531		16.5704	44.4339	4.03531		16.9604	44.4439	1.77531		Illinois	19.0796	36.5461	2.29436		19.16	39.66	2.32		20.7	37.47	1.82		20.5	37.92	1.98		7	8.85478	43.6637	1.80597		9.62	45.73	1.34667		10.85
PI567421	IL945	IV	16.1	43.2	1.45	3	16.1	43.2	1.45		15.5804	45.3339	1.93531		16.8104	44.1639	3.90531		16.5004	44.1239	1.85531		Illinois	20.0796	36.6461	1.66436		18.84	39.6	2.28		20.83	37.61	1.96		20.34	37.41	2.03		7	9.85478	43.7637	1.17597		9.37	45.87	1.31667		11.05
PI567422	IL945	IV	17.4	46.1	2.57	3	17.4	46.1	2.57		16.3504	47.3139	1.53531		17.4604	45.6539	4.26531		16.5304	47.4239	1.44531		Illinois	21.3796	39.5461	2.78436		20.2	39.99	1.92		21.42	40.91	1.83		19.99	41.39	1.68		7	11.1548	46.6637	2.29597		10.18	46.6	1.41667		11.59
PI567423	IL945	IV	20.7	42.1	1.75	3	20.7	42.1	1.75		15.6804	46.6939	1.82531		16.4604	44.3239	4.01531		16.3304	45.1839	1.63531		Illinois	24.6796	35.5461	1.96436		18.91	40.66	2.12		20.87	37.89	1.8		20.13	38.35	1.86		7	14.4548	42.6637	1.47597		9.19	47.12	1.19667		10.76
PI567424B	IL945	IV	14.9	48.9	1.75	3	14.9	48.9	1.75		15.8904	46.9239	1.70531		17.1104	45.7439	3.83531		15.9904	46.2839	1.68531		Illinois	18.8796	42.3461	1.96436		19.39	39.81	1.99		20.52	38.6	2.01		19.52	39.63	1.81		7	8.65478	49.4637	1.47597		9.75	46.78	1.23667		10.71
PI567424A	IL945	III	18.6	46.8	2.1	3	18.4785	46.0498	1.88		17.9004	47.1839	1.86531		17.7404	45.4839	4.28531		17.9204	47.1939	1.79531		Illinois	22.4581	39.496	2.09419		21.05	41.86	2.19		21.57	39.97	1.95		21.6	40.59	2.02		7	12.5089	46.1768	1.65506		11.01	47.07	1.47667		12.28
PI567425B	IL945	III	15.4	52	2.17	3	15.2785	51.2498	1.95		17.3504	48.8039	1.89531		18.0604	47.2139	4.22531		17.5304	48.7939	1.93531		Illinois	19.2581	44.696	2.16419		20.51	41.6	2		21.97	41.64	2.31		21.64	42.34	2.19		7	9.30893	51.3768	1.72506		11.03	47.33	1.49667		11.1
PI567425A	IL945	II	18.3	44.2	2.63	3	16.9912	45.4649	2.05		18.3204	46.5439	1.96531		17.6604	46.6639	4.10531		18.2904	46.8939	1.99531		Illinois	20.9708	38.9111	2.26436		21.05	41.64	1.83		22.16	40.24	2.22		22.03	39.78	2.19		5	19.2127	41.632	1.79822		21.7416	44.4931	2.11		21.6016
PI567426	IL945	IV	16.6	48.2	1.89	3	16.6	48.2	1.89		17.5004	46.5139	1.51531		16.7504	44.8039	4.07531		17.1404	46.6339	1.63531		Illinois	20.5796	41.6461	2.10436		19.76	41.16	1.76		22.03	38.55	2.3		21.11	39.42	1.91		7	10.3548	48.7637	1.61597		10.12	45.95	1.20667		11.48
PI567427	IL945	IV	16.4	47.8	1.89	3	16.4	47.8	1.89		17.7004	47.1439	1.67531		17.7004	47.6139	4.27531		17.5604	48.4039	1.95531		Illinois	20.3796	41.2461	2.10436		21.23	40.34	1.9		22.31	40.8	2.21		22.04	41.57	2.16		7	10.1548	48.3637	1.61597		11.08	47.52	1.49667		11.95
PI567428	IL945	IV	20.7	42.1	1.7	3	20.7	42.1	1.7		15.4004	46.9139	1.80531		16.8504	43.0039	4.11531		16.3504	45.6139	1.60531		Illinois	24.6796	35.5461	1.91436		19.01	39.8	2.21		20.77	37.23	1.69		20.26	38.18	1.81		7	14.4548	42.6637	1.42597		9.14	47.55	1.11667		10.99
PI567429E	IL945	IV	20.7	42.1	2.39	3	20.7	42.1	2.39		18.1204	45.0139	2.11531		15.4804	45.3639	4.27531		16.5604	45.5639	2.18531		Illinois	24.6796	35.5461	2.60436		21.98	39.4	2.11		19.92	39.16	2.55		20.47	38.73	2.36		7	14.4548	42.6637	2.11597		10.69	45.5	1.58667		10.85
PI567429A	IL945	II	14	44.3	2.51	3	12.6912	45.5649	1.93		17.6004	44.9339	2.10531		17.6304	44.3739	4.16531		17.1304	45.4539	2.19531		Illinois	16.6708	39.0111	2.14436		21.58	39.57	2.13		21.48	38.33	2.43		21.52	37.91	2.43		7	8.22222	44.1444	1.94		10.34	45.16	1.58667		10.87
PI567429D	IL945	IV	16.8	43.7	2.15	3	16.8	43.7	2.15		17.6804	44.8739	2.03531		16.6904	43.7839	4.02531		16.6404	44.7039	2.12531		Illinois	20.7796	37.1461	2.36436		21.85	38.9	2.07		20.8	37.74	2.39		21.05	37.53	2.31		7	10.5548	44.2637	1.87597		10.25	45.28	1.51667		11.43
PI567429C	IL945	III	15.4	49	2.32	3	15.2785	48.2498	2.1		17.2704	45.6439	2.12531		16.2304	44.6139	4.33531		16.5004	46.1339	2.12531		Illinois	19.2581	41.696	2.31419		21.47	38	2.22		20.51	38.76	2.44		20.62	39.28	2.25		7	9.30893	48.3768	1.87506		10.17	45.29	1.52667		11.12
PI567429B	IL945	III	17	44.8	2.46	3	16.8785	44.0498	2.24		17.3704	45.4939	1.79531		16.8304	45.2839	4.17531		16.7504	45.7139	1.81531		Illinois	20.8581	37.496	2.45419		21.02	39.11	2.14		20.46	38.47	2.15		20.78	38.34	2.08		7	10.9089	44.1768	2.01506		10.55	45.94	1.34667		10.79
PI567430	IL945	III	18.7	45	2.31	3	18.5785	44.2498	2.09		18.5404	45.8939	2.20531		18.4604	45.1639	3.95531		18.9404	45.6639	2.10531		Illinois	22.5581	37.696	2.30419		22.21	37.81	2.19		22.74	39.33	2.31		22.89	38.33	2.18		7	12.6089	44.3768	1.86506		12.01	44.98	1.80667		11.91
PI567431	IL945	IV	17.9	46.4	1.88	3	17.9	46.4	1.88		19.0704	44.7939	1.97531		17.8804	45.7039	4.43531		18.2704	45.9239	2.05531		Illinois	21.8796	39.8461	2.09436		23.09	37.83	2.43		22.15	39.1	2.44		22.41	39.06	2.31		2	17.236	43.4847	1.3056		17.18	43.37	1.06		17.33
PI567432C	IL945	IV	14.3	49.6	1.22	3	14.3	49.6	1.22		17.1504	45.2439	1.64531		17.3204	46.3939	4.25531		17.0904	45.5939	1.71531		Illinois	18.2796	43.0461	1.43436		20.43	38.37	1.9		21.35	39.21	2.04		20.65	38.69	1.92		7	8.05478	50.1637	0.945966		10.37	45.56	1.27667		12.48
PI567432B	IL945	IV	18.9	46.5	2.09	3	18.9	46.5	2.09		18.6204	45.8039	2.13531		19.3204	44.1639	4.05531		19.2404	45.3939	2.26531		Illinois	22.8796	39.9461	2.30436		21.57	40.88	2.29		23.53	38.37	2.74		22.64	39.37	2.48		7	12.6548	47.0637	1.81597		12.31	45.08	1.81667		13.04
PI567433B	IL945	IV	18.6	46	2.42	3	18.6	46	2.42		19.0804	45.4139	1.81531		17.3904	46.1039	4.55531		18.6004	45.5839	1.89531		Illinois	22.5796	39.4461	2.63436		22.32	38.37	1.9		21.38	40.13	2.13		22.06	38.7	2.11		7	12.3548	46.5637	2.14597		12.21	44.76	1.37667		12.21
PI567434	IL945	IV	23.1	43.6	2.48	3	23.1	43.6	2.48		19.7604	45.7439	2.15531		18.8004	45.0439	3.92531		19.4404	44.8739	2.25531		Illinois	27.0796	37.0461	2.69436		22.9	41.17	2.15		24.28	37.43	2.68		23.95	38.15	2.47		7	16.8548	44.1637	2.20597		13.12	45.06	1.76667		12.26
PI567435B	IL945	III	18.1	47.7	2.27	3	17.9785	46.9498	2.05		18.0404	46.9039	2.13531		17.0504	46.4839	3.93531		17.7104	47.3639	2.07531		Illinois	21.9581	40.3959	2.26419		21.73	37.8	2.19		22	39.24	2.48		21.35	39.55	2.28		7	12.0089	47.0768	1.82506		11.14	46.37	1.66667		11.78
PI567437	IL945	IV	19.2	45.9	2.64	3	19.2	45.9	2.64		18.3804	46.3239	2.03531		18.6604	45.9739	4.18531		18.2504	46.3439	1.98531		Illinois	23.1796	39.3461	2.85436		21.21	40.05	2.2		22.95	39.02	2.29		22.73	38.98	2.29		7	12.9548	46.4637	2.36597		12.16	44.95	1.65667		12.18
PI567438	IL945	IV	16.8	44.7	1.64	3	16.8	44.7	1.64		17.1604	47.4939	2.00531		17.7504	46.2439	4.17531		17.6404	46.5939	1.87531		Illinois	20.7796	38.1461	1.85436		20.37	40.09	2.01		22.22	38.95	1.99		22.08	39.71	1.93		7	10.5548	45.2637	1.36597		10.63	45.96	1.51667		13
PI567440	IL945	II	14	43.9	2.21	3	12.6912	45.1649	1.63		18.2004	44.6239	1.80531		17.4204	45.0539	3.87531		17.8704	44.8239	1.69531		Illinois	16.6708	38.6111	1.84436		20.75	38.72	1.83		21.13	37.68	1.97		21.74	38.33	2.01		4	16.0095	44.24	2.07333		20.4429	42.31	1.85		18.8329
PI567441B	IL945	IV	13.7	46.2	1.84	3	13.7	46.2	1.84		15.1504	48.2539	1.94531		17.8004	44.6239	4.32531		15.6504	47.0139	1.85531		Illinois	17.6796	39.6461	2.05436		19.87	41.02	2.35		20.67	39.39	1.97		19.85	40.38	2		7	7.45478	46.7637	1.56597		9.61	47.68	1.49667		10.84
PI567441A	IL945	IV	15.3	44.2	1.87	3	15.3	44.2	1.87		15.8104	46.5039	2.10531		16.0904	44.2039	4.13531		16.8104	44.5039	1.98531		Illinois	19.2796	37.6461	2.08436		18.95	40.19	2.33		20.72	37.46	2.15		20.36	37.5	2.2		7	9.05478	44.7637	1.59597		9.68	46.63	1.51667		11.21
PI567442	IL945	IV	19.2	44.4	2.1	3	19.2	44.4	2.1		17.1904	45.7639	2.12531		17.7504	46.1939	4.15531		17.1204	45.6739	1.94531		Illinois	23.1796	37.8461	2.31436		20.5	38.89	2.02		21.91	39.83	2.34		21.48	39.25	2.17		7	12.9548	44.9637	1.82597		10.45	45.23	1.69667		11.77
PI567443	IL945	IV	19.3	43.8	2.03	3	19.3	43.8	2.03		18.5304	45.8539	2.09531		20.3204	44.1839	4.18531		19.5804	45.3239	2.16531		Illinois	23.2796	37.2461	2.24436		21.69	41.46	2.22		23.76	37.86	2.37		23.66	38.42	2.49		7	13.0548	44.3637	1.75597		12.27	45.55	1.78667		13.57
PI567444	IL945	III	17.5	46.3	2.56	3	17.3785	45.5498	2.34		17.7504	45.0939	1.95531		17.3604	46.4139	4.20531		17.4904	45.8539	1.97531		Illinois	21.3581	38.996	2.55419		21.15	38.36	2.16		21.97	39.4	2.26		21.44	39.05	2.1		7	11.4089	45.6768	2.11506		10.82	45.18	1.52667		11.78
PI567445B	IL945	IV	17.2	47.6	2.24	3	17.2	47.6	2.24		16.9804	45.8839	1.94531		15.8304	47.6139	4.29531		16.3304	46.4939	1.96531		Illinois	21.1796	41.0461	2.45436		21.32	40.14	1.96		19.32	40.71	2.3		19.99	39.99	2.23		7	10.9548	48.1637	1.96597		10.38	45.8	1.58667		11.02
PI567445A	IL945	IV	17.8	45.9	2	3	17.8	45.9	2		17.2504	46.5539	1.39531		17.0204	46.5239	4.10531		17.1904	46.6939	1.36531		Illinois	21.7796	39.3461	2.21436		20.59	39.72	1.69		20.59	40.46	1.83		21.31	40.36	1.55		7	11.5548	46.4637	1.72597		10.15	46.52	0.946667		11.63
PI567447C	IL945	IV	20.7	42.1	2.01	3	20.7	42.1	2.01		17.2504	46.1739	1.92531		17.2204	44.5739	4.11531		17.4504	45.8839	1.88531		Illinois	24.6796	35.5461	2.22436		20.84	38.97	2.31		21.6	39.18	2.07		21.52	39.37	2.11		7	14.4548	42.6637	1.73597		10.9	45.35	1.49667		11.62
PI567447A	IL945	IV	20.7	42.1	2.08	3	20.7	42.1	2.08		16.5504	46.3739	1.88531		16.8304	44.5339	3.99531		17.6204	45.3139	1.81531		Illinois	24.6796	35.5461	2.29436		20.09	38.42	2.19		21.01	38.78	2.04		21.18	37.87	2.05		7	14.4548	42.6637	1.80597		10.28	46.18	1.32667		11.52
PI567448	IL945	II	17.5	48.2	2.73	3	16.1912	49.4649	2.15		18.9304	45.6639	1.91531		18.5704	46.2339	4.07531		18.7204	45.1939	1.84531		Illinois	20.1708	42.9111	2.36436		22.43	40	2.02		22.48	39.22	2.22		22.72	39.28	2.15		7	11.7222	48.0444	2.16		12.64	44	1.58667		13.13
PI567450	IL945	IV	16.6	49	1.86	3	16.6	49	1.86		17.9004	47.8139	1.69531		17.9604	46.1039	4.05531		17.7204	47.3839	1.73531		Illinois	20.5796	42.4461	2.07436		20.53	43.71	1.66		21.84	40.87	2.23		21.51	40.71	1.96		7	10.3548	49.5637	1.58597		11.19	46.62	1.36667		11.66
PI567451	IL945	II	19.6	40.6	1.76	3	18.2912	41.8649	1.18		17.8504	45.9939	1.88531		17.8204	45.5139	4.18531		17.5904	46.2339	1.86531		Illinois	22.2708	35.3111	1.39436		22.07	39.09	2.16		21.64	39.43	2.34		21.74	39.58	2.1		4	21.6095	40.94	1.62333		20.1129	44.02	1.91		19.2429
PI567452	IL945	III	22.4	43.5	2.12	3	22.2785	42.7498	1.9		18.4904	46.8239	1.73531		20.9704	45.0839	4.11531		20.3804	45.3339	1.76531		Illinois	26.2581	36.196	2.11419		21.14	41.68	1.77		24.62	37.86	2.18		24.51	38.75	2.04		7	16.3089	42.8768	1.67506		12.3	45.92	1.44667		14.3
PI567453	IL945	IV	21.8	44.7	1.97	3	21.8	44.7	1.97		18.4104	46.8139	1.69531		21.0504	43.7739	4.07531		20.4904	44.5739	1.74531		Illinois	25.7796	38.1461	2.18436		21.23	41.26	1.76		24.86	37.68	2.18		24.66	37.9	2		7	15.5548	45.2637	1.69597		12.18	45.6	1.40667		14.79
PI567454	IL945	III	17.8	47.6	1.81	3	17.6785	46.8498	1.59		15.3204	47.0839	1.96531		16.8604	43.4639	4.16531		16.1304	46.3039	1.92531		Illinois	21.6581	40.2959	1.80419		18.53	40.62	2.28		21.02	37.78	2.07		20.12	38.96	2.06		7	11.7089	46.9768	1.36506		9.41	47.04	1.43667		10.07
PI567456	IL945	IV	19.2	45.8	1.94	3	19.2	45.8	1.94		18.1904	46.2839	2.24531		18.6404	44.9239	4.17531		18.7604	45.5939	2.23531		Illinois	23.1796	39.2461	2.15436		20.76	39.5	2.13		23.17	39.03	2.54		22.56	38.76	2.46		7	12.9548	46.3637	1.66597		11.31	45.62	1.78667		12.78
PI567457	IL945	III	20.5	44.8	2.15	3	20.3785	44.0498	1.93		18.0804	46.8539	1.62531		19.9204	44.5139	4.10531		19.6004	45.2039	1.68531		Illinois	24.3581	37.496	2.14419		20.45	41.52	1.61		24.14	38.21	2.02		23.23	38.49	1.92		7	14.4089	44.1768	1.70506		11.92	45.92	1.26667		13.47
PI567460	IL945	IV	19.2	46.6	1.84	3	19.2	46.6	1.84		17.7504	46.7039	1.69531		17.0004	45.5839	4.09531		17.6504	45.5239	1.80531		Illinois	23.1796	40.0461	2.05436		21	39.84	2		21.67	40.17	2.07		21.63	39.16	2.08		7	12.9548	47.1637	1.56597		11.09	46.41	1.23667		12.46
PI567461	IL945	III	20	41.6	2.69	3	19.8785	40.8498	2.47		18.1804	45.5939	1.93531		18.4804	43.6639	4.12531		18.5404	44.2339	1.96531		Illinois	23.8581	34.2959	2.68419		22.39	40.03	2.05		22.6	37.38	2.11		22.78	37.56	2.25		7	13.9089	40.9768	2.24506		11.5	45.09	1.48667		13.07
PI567463	IL945	IV	17.5	46.3	2.51	3	17.5	46.3	2.51		18.0504	46.3239	1.89531		15.8904	45.9739	4.16531		16.9104	46.7439	1.80531		Illinois	21.4796	39.7461	2.72436		21.42	38.52	2.12		21.06	40.21	2.1		21.09	40.11	2.01		7	11.2548	46.8637	2.23597		10.68	46.08	1.37667		11.41
PI567464	IL945	IV	15.9	48.1	2.34	3	15.9	48.1	2.34		17.4604	46.8639	1.84531		17.8304	46.5139	3.75531		16.9704	47.4039	1.74531		Illinois	19.8796	41.5461	2.55436		21.35	41.21	1.91		21.38	40.9	2.2		20.89	40.92	1.98		7	9.65478	48.6637	2.06597		10.58	45.98	1.55667		12.24
PI567465	IL945	III	19.4	43.6	2.26	3	19.2785	42.8498	2.04		17.9804	45.9539	1.83531		18.6704	44.1939	4.30531		18.1204	44.6139	1.98531		Illinois	23.2581	36.2959	2.25419		21.65	41.08	1.97		22.66	37.43	2.39		22.38	37.36	2.28		7	13.3089	42.9768	1.81506		11.26	46.04	1.40667		12.99
PI567466A	IL945	IV	16.3	44.3	1.89	3	16.3	44.3	1.89		15.5704	46.7839	2.09531		15.9604	44.0839	4.05531		16.3404	44.6139	1.97531		Illinois	20.2796	37.7461	2.10436		18.69	40.51	2.33		20.29	37.1	2.1		19.87	37.82	2.2		7	10.0548	44.8637	1.61597		9.53	46.93	1.50667		10.27
PI567467	IL945	IV	19	44.6	1.95	3	19	44.6	1.95		19.0804	47.3639	2.00531		17.8104	46.1239	4.31531		18.8404	47.0539	2.08531		Illinois	22.9796	38.0461	2.16436		22.21	40.43	2.07		22.17	39.76	2.22		22.45	40.28	2.26		7	12.7548	45.1637	1.67597		12.23	46.19	1.52667		12.52
PI567469B	IL945	III	16.7	47.9	2.11	3	16.5785	47.1498	1.89		18.7104	45.5439	1.96531		18.5404	46.5339	3.98531		18.9304	46.2039	1.98531		Illinois	20.5581	40.596	2.10419		21.9	39.12	2.12		22.79	38.85	2.36		22.87	38.69	2.24		7	10.6089	47.2768	1.66506		12.2	44.81	1.62667		12.69
PI567469A	IL945	III	21.7	44.3	1.71	3	21.5785	43.5498	1.49		18.4304	46.8139	1.69531		21.0604	44.2039	4.07531		20.5004	44.8639	1.84531		Illinois	25.5581	36.996	1.70419		21.24	41.35	1.76		24.84	37.84	2.29		24.5	37.92	2.07		7	15.6089	43.6768	1.26506		12.16	45.71	1.39667		14.59
PI567470	IL945	IV	16	47.6	1.75	3	16	47.6	1.75		17.1704	45.9939	1.76531		16.4704	47.2839	4.25531		16.5004	46.7839	1.89531		Illinois	19.9796	41.0461	1.96436		21.16	40.4	1.78		20.66	40.57	2.25		20.58	40.27	2.05		7	9.75478	48.1637	1.47597		10.41	46.4	1.42667		11.1
PI567471	IL945	IV	17.4	46.5	1.23	3	17.4	46.5	1.23		18.2504	45.9239	1.85531		17.2504	46.7039	4.17531		18.1604	46.2339	1.87531		Illinois	21.3796	39.9461	1.44436		20.95	39.58	2.05		21.29	39.74	2.12		22.03	39.68	2.08		7	11.1548	47.0637	0.955966		11.52	45.46	1.57667		12.9
PI567473D	IL945	II	22.3	43.3	2.68	3	20.9912	44.5649	2.1		18.8304	45.8539	2.32531		18.7804	44.9739	4.12531		18.7704	44.6939	2.25531		Illinois	24.9708	38.0111	2.31436		21.88	39.32	2.41		22.57	38.15	2.6		22.88	38.08	2.48		5	23.2127	40.732	1.84822		22.6416	42.6031	2.5		21.7416
PI567473B	IL945	I	18.4	43.2	2.37	3	15.4738	45.1039	1.65		19.0704	46.6839	2.31531		19.2404	46.3539	4.01531		19.1204	46.4539	2.34531		Illinois	19.4535	38.55	1.86802		22.39	39.42	2.26		23.37	40.39	2.66		23.45	40.1	2.55		5	19.087	41.7278	1.77115		22.9916	43.1731	2.49		21.0816
PI567473A	IL945	I	18.1	44.5	2.3	3	15.1738	46.4039	1.58		19.6304	45.9139	2.47531		19.8204	45.7839	4.13531		19.8204	45.1739	2.44531		Illinois	19.1535	39.85	1.79802		22.68	39.19	2.34		23.38	39.21	2.74		23.78	38.69	2.66		5	18.787	43.0277	1.70115		23.1816	42.7931	2.63		21.8516
PI567473C	IL945	II	21.6	44.7	2.88	3	20.2912	45.9649	2.3		18.6904	45.9339	2.27531		18.3704	44.7839	4.01531		18.7404	44.3639	2.17531		Illinois	24.2708	39.4111	2.51436		21.82	39.98	2.18		22.68	37.8	2.53		22.89	38.02	2.46		5	22.5127	42.132	2.04822		22.6016	42.6531	2.46		21.7016
PI567474	IL945	IV	17.8	48.1	1.98	3	17.8	48.1	1.98		18.1204	46.8139	1.86531		17.7704	45.8939	3.91531		17.6004	46.6939	1.77531		Illinois	21.7796	41.5461	2.19436		21.18	41.14	1.95		21.66	40.04	2.27		21.26	41.06	1.99		7	11.5548	48.6637	1.70597		11.75	46.02	1.46667		12.47
PI567475	IL945	III	21.3	44.6	2.39	3	21.1785	43.8498	2.17		19.1004	47.0939	2.21531		19.9104	44.4739	4.17531		19.4404	46.5239	2.23531		Illinois	25.1581	37.2959	2.38419		22.29	40.9	2.24		23.77	39.32	2.41		23.84	39.69	2.48		5	23.2443	41.4977	1.83818		23.2616	43.2131	2.33		21.6116
PI567476	IL945	IV	20.7	42.1	1.86	3	20.7	42.1	1.86		17.4404	45.2439	1.68531		17.8804	44.8539	4.13531		17.9104	45.7539	1.70531		Illinois	24.6796	35.5461	2.07436		20.95	39.61	1.8		21.44	39.3	1.9		21.4	38.59	2.02		7	14.4548	42.6637	1.58597		10.49	45.2	1.36667		11.93
PI567477	IL945	IV	19.7	43.9	1.83	3	19.7	43.9	1.83		17.7504	45.8639	1.94531		18.8304	45.6839	3.80531		18.1604	45.2839	1.81531		Illinois	23.6796	37.3461	2.04436		21.6	39.13	2.13		21.93	37.65	2.11		22.56	38.83	2.04		7	13.4548	44.4637	1.55597		10.93	45.6	1.54667		12.7
PI567478	IL945	IV	16.5	47.4	1.7	3	16.5	47.4	1.7		17.7304	45.9139	1.95531		16.9904	47.0239	4.23531		17.6504	46.1439	1.97531		Illinois	20.4796	40.8461	1.91436		21.02	40.09	2.08		21.82	39.48	2.3		21.7	39.61	2.16		7	10.2548	47.9637	1.42597		11.33	44.77	1.60667		11.36
PI567479	IL945	IV	20	45.1	2.38	3	20	45.1	2.38		19.1804	45.1939	2.08531		17.3304	46.8139	4.22531		18.5604	44.8039	1.99531		Illinois	23.9796	38.5461	2.59436		22.19	38.97	2.29		21.54	39.73	2.32		22.52	38.86	2.25		7	13.7548	45.6637	2.10597		12.14	44.23	1.68667		12.06
PI567480B	IL945	II	21.4	42	2.86	3	20.0912	43.2649	2.28		19.9604	44.2039	2.51531		20.2004	45.2439	4.16531		20.3504	44.0839	2.60531		Illinois	24.0708	36.7111	2.49436		24.09	36.69	2.73		24.03	38.47	2.78		24.53	37.58	2.83		5	22.3127	39.432	2.02822		24.0316	40.3031	2.72		22.6416
PI567480A	IL945	III	18.9	43.9	2.47	3	18.7785	43.1498	2.25		19.3104	44.3139	2.08531		18.4704	45.7639	4.06531		18.6504	44.5439	2.13531		Illinois	22.7581	36.596	2.46419		23.32	36.93	2.4		22.76	38.32	2.49		22.68	38.07	2.37		5	20.8443	40.7977	1.91818		22.4716	41.3831	2.2		21.7216
PI567482C	IL945	IV	16	48.5	1.48	3	16	48.5	1.48		17.5104	47.6239	2.04531		16.9104	46.9139	4.05531		16.9704	47.5039	2.00531		Illinois	19.9796	41.9461	1.69436		21.23	41.34	2.19		21.08	40.59	2.3		20.99	41.34	2.2		7	9.75478	49.0637	1.20597		11.11	46.66	1.68667		11.32
PI567482A	IL945	III	17.9	47.4	2.24	3	17.7785	46.6498	2.02		17.6204	48.3839	2.30531		18.0004	45.8039	4.05531		17.8404	48.1339	2.22531		Illinois	21.7581	40.096	2.23419		20.68	42.2	2.32		22.15	39.74	2.44		21.69	40.35	2.48		7	11.8089	46.7768	1.79506		10.81	48.12	1.89667		12.44
PI567482B	IL945	IV	17.9	46.6	2.3	3	17.9	46.6	2.3		18.0804	46.9639	2.11531		17.5704	46.0539	3.97531		18.1604	46.9839	2.02531		Illinois	21.8796	40.0461	2.51436		20.77	41.77	2.11		22.09	39.86	2.4		21.64	40.24	2.31		7	11.6548	47.1637	2.02597		10.83	47.16	1.54667		12.76
PI567484	IL945	III	18.3	44.6	2.54	3	18.1785	43.8498	2.32		19.5504	44.3439	2.18531		19.4704	44.8739	3.80531		19.3104	44.4739	2.31531		Illinois	22.1581	37.2959	2.53419		23.32	36.97	2.45		23.07	37.61	2.57		23.15	37.25	2.52		5	20.2443	41.4977	1.98818		22.6716	41.2531	2.33		22.1016
PI567485	IL945	III	18.7	46	2.7	3	18.5785	45.2498	2.48		18.7804	44.6639	2.47531		18.5504	46.9739	4.30531		18.4904	44.8239	2.63531		Illinois	22.5581	38.696	2.69419		22.55	37.91	2.48		23.06	38.93	3.12		22.66	38.55	2.84		9	20.5659	42.8932	2.06338		21.295	41.195	2.41429		20.775
PI567486A	IL945	II	20.3	45.3	2.8	3	18.9912	46.5649	2.22		18.7604	45.0639	2.41531		19.7304	44.8839	4.27531		19.0804	44.9739	2.38531		Illinois	22.9708	40.0111	2.43436		22.08	39.5	2.3		23.73	38.31	2.69		23.58	38.8	2.62		5	21.2127	42.732	1.96822		22.3916	42.5431	2.51		21.6116
PI567487	IL945	III	20.4	44.6	2.64	3	20.2785	43.8498	2.42		18.9004	45.9839	2.30531		19.8804	44.6039	4.32531		19.1304	46.0139	2.27531		Illinois	24.2581	37.2959	2.63419		22.42	39.08	2.61		23.5	38.96	2.66		23.4	39.21	2.55		5	22.3443	41.4977	2.08818		22.9616	42.3831	2.32		21.6716
PI567488A	IL945	IV	17.5	47.2	2.44	3	17.5	47.2	2.44		17.9504	47.4039	2.10531		16.5604	47.2939	4.03531		17.6904	47.4339	2.13531		Illinois	21.4796	40.6461	2.65436		21.39	40.34	2.28		20.26	41.17	2.03		20.62	40.84	2.38		7	11.2548	47.7637	2.16597		10	48.05	1.32667		12.13
PI567489A	IL945	IV	16.5	48.6	1.85	3	16.5	48.6	1.85		17.2304	47.6439	2.04531		16.3604	46.8439	4.10531		16.7604	47.9939	1.89531		Illinois	20.4796	42.0461	2.06436		21.02	41.43	2.19		20.8	40.52	2.16		20.54	41.07	2.12		7	10.2548	49.1637	1.57597		10.78	46.67	1.67667		11.28
PI567490	IL945	IV	20.7	42.1	1.56	3	20.7	42.1	1.56		16.5504	48.0639	1.85531		17.1704	44.9139	4.21531		17.2404	47.4339	1.95531		Illinois	24.6796	35.5461	1.77436		20.15	41.17	1.96		21	39.88	2.25		21.11	40.53	2.18		7	14.4548	42.6637	1.28597		10.35	46.87	1.38667		11.09
PI567491B	IL945	IV	14.6	43.7	2.21	3	14.6	43.7	2.21		16.1404	45.3639	1.71531		17.3104	40.7639	4.17531		16.5704	43.6139	1.70531		Illinois	18.5796	37.1461	2.42436		18.88	39.42	1.85		20.83	36.67	2.1		20.77	37.06	1.86		7	8.35478	44.2637	1.93597		9.15	45	1.21667		10.48
PI567491A	IL945	III	15.9	41.4	1.49	3	15.7785	40.6498	1.27		16.0204	45.8239	1.86531		16.6104	43.7339	4.28531		15.8404	45.7039	1.89531		Illinois	19.7581	34.096	1.48419		20.5	37.69	2		20.52	39.14	2.07		19.92	38.93	2.02		7	9.80893	40.7768	1.04506		8.96	46.81	1.36667		10.99
PI567492	IL945	IV	17	47.8	1.74	3	17	47.8	1.74		17.7304	45.9139	1.84531		15.8504	48.0539	4.14531		16.6904	46.8139	1.71531		Illinois	20.9796	41.2461	1.95436		22.14	39.66	2.2		20.4	41.56	1.63		20.95	40.61	1.92		2	16.336	44.8847	1.1656		16.48	44.48	1.03		16.49
PI567496	IL945	IV	18.4	44.8	2.57	3	18.4	44.8	2.57		17.9304	44.8639	2.14531		18.2004	44.3939	3.78531		18.2704	44.3939	2.14531		Illinois	22.3796	38.2461	2.78436		21.48	40.59	2.15		21.75	37.84	2.41		22.18	37.24	2.41		7	12.1548	45.3637	2.29597		11.37	46.08	1.78667		12.07
PI567497	IL945	IV	19.7	43	2.25	3	19.7	43	2.25		17.2904	46.5539	2.19531		17.7904	45.6339	3.79531		17.4304	46.5639	2.11531		Illinois	23.6796	36.4461	2.46436		20.37	41.49	2.26		21.62	38.91	2.37		21.47	39.37	2.32		7	13.4548	43.5637	1.97597		10.58	47.44	1.81667		11.8
PI567498	IL945	IV	17.7	45.4	2.67	3	17.7	45.4	2.67		17.9504	45.9139	2.42531		16.8504	47.1539	4.06531		17.6304	46.5439	2.31531		Illinois	21.6796	38.8461	2.88436		21.42	39.64	2.5		21.35	40.73	2.53		21.34	40.08	2.53		7	11.4548	45.9637	2.39597		11.01	46.21	1.97667		12.38
PI567501	IL945	IV	18.4	48.3	2.19	3	18.4	48.3	2.19		17.2604	47.5939	1.90531		16.9404	48.2039	4.08531		17.3904	48.7239	2.19531		Illinois	22.3796	41.7461	2.40436		21.01	40.56	2		21.24	41.52	2.5		21.31	41.7	2.38		7	12.1548	48.8637	1.91597		10.18	47.25	1.56667		11.98
PI567503	IL945	IV	17.9	45.2	2.14	3	17.9	45.2	2.14		18.2504	45.4939	1.92531		17.0004	44.8339	4.17531		17.3604	45.9439	1.85531		Illinois	21.8796	38.6461	2.35436		21.65	40.08	2.2		21.24	38.79	1.97		21.31	39.58	2.15		7	11.6548	45.7637	1.86597		11.3	45.28	1.41667		11.26
PI567504	IL945	III	19.9	45.7	3.34	3	19.7785	44.9498	3.12		19.3104	44.0839	2.12531		18.2804	45.4839	4.07531		18.9704	44.0539	2.20531		Illinois	23.7581	38.3959	3.33419		22.53	38.43	2.1		22.64	37.94	2.55		22.4	37.89	2.35		5	21.8443	42.5977	2.78818		22.7816	41.0231	2.3		21.5316
PI567506	IL945	III	19.6	46.2	2.59	3	19.4785	45.4498	2.37		19.1104	44.5839	2.25531		19.1304	45.0739	4.10531		19.4804	44.7439	2.31531		Illinois	23.4581	38.8959	2.58419		22.53	38.4	2.63		23.78	37.29	2.56		23.91	37.54	2.52		5	21.5443	43.0977	2.03818		22.6816	41.5531	2.31		22.3616
PI567507D	IL945	IV	16.6	44.6	1.15	3	16.6	44.6	1.15		17.9704	45.7239	2.04531		17.1604	46.0639	4.33531		17.7404	46.4239	2.06531		Illinois	20.5796	38.0461	1.36436		21.28	40.28	2.3		21.44	39.34	2.32		21.33	38.91	2.36		7	10.3548	45.1637	0.875966		10.9	46.78	1.62667		11.71
PI567507B	IL945	II	15.9	48.7	2.07	3	14.5912	49.9649	1.49		17.1204	45.9739	2.26531		15.4504	47.1739	4.11531		15.8404	47.2039	2.26531		Illinois	18.5708	43.4111	1.70436		20.57	39.61	2.54		19.2	40.77	2.42		19.63	40.74	2.54		7	10.1222	48.5444	1.5		9.63	46.37	1.78667		10.88
PI567507A	IL945	II	15.3	49.7	2.44	3	13.9912	50.9649	1.86		17.6304	45.8939	2.19531		15.3304	47.0939	4.28531		16.8804	47.1039	2.16531		Illinois	17.9708	44.4111	2.07436		20.8	38.79	2.41		20.35	39.95	2.35		20.24	40.28	2.31		7	9.52222	49.5444	1.87		10.76	46.35	1.70667		10.31
PI567507C	IL945	III	15.6	47.9	2.49	3	15.4785	47.1498	2.27		17.2204	45.8439	2.23531		18.3704	46.8139	4.06531		16.8104	46.9239	2.21531		Illinois	19.4581	40.596	2.48419		20.88	39.55	2.59		21.12	41.33	2.39		20.8	40.09	2.45		7	9.50893	47.2768	2.04506		10.65	46.14	1.82667		11.01
PI567508B	IL945	IV	20.1	42.8	2.04	3	20.1	42.8	2.04		17.4104	46.2039	2.05531		18.3304	44.4339	4.03531		17.8904	45.5739	2.08531		Illinois	24.0796	36.2461	2.25436		20.87	42.15	2.1		21.76	38.24	2.28		21.71	38.31	2.31		7	13.8548	43.3637	1.76597		11.13	46.79	1.71667		11.74
PI567508A	IL945	IV	18.9	44.1	2.17	3	18.9	44.1	2.17		17.3604	46.3639	2.09531		19.0504	44.1939	4.21531		17.9804	45.3739	2.11531		Illinois	22.8796	37.5461	2.38436		20.73	42.2	2.13		22.13	38.13	2.28		22.04	38.31	2.31		7	12.6548	44.6637	1.89597		11	47.02	1.74667		12.52
PI567509	IL945	IV	16.2	45.3	1.48	3	16.2	45.3	1.48		17.0404	46.1939	1.54531		15.6904	47.4039	4.47531		16.8004	46.3739	1.44531		Illinois	20.1796	38.7461	1.69436		20.17	38.95	1.76		20.51	40.93	1.73		20.47	40.12	1.69		7	9.95478	45.8637	1.20597		9.75	47.74	1.01667		11.54
PI567510B	IL945	III	17.1	49.5	1.94	3	16.9785	48.7498	1.72		18.2504	46.0239	2.36531		18.5804	45.8039	4.32531		18.1104	46.0439	2.40531		Illinois	20.9581	42.196	1.93419		22.46	38	2.38		22.69	39.49	2.79		22.31	39.58	2.62		5	19.0443	46.3977	1.38818		21.8516	42.2131	2.5		21.2816
PI567510A	IL945	III	18.2	47.8	2.45	3	18.0785	47.0498	2.23		18.3804	46.2639	2.47531		16.7604	47.2639	4.20531		17.7804	47.2439	2.39531		Illinois	22.0581	40.496	2.44419		22.43	38.85	2.44		21.29	40.03	2.56		21.86	40.91	2.54		7	12.1089	47.1768	2.00506		11.34	46.73	1.92667		12.85
PI567511	IL945	III	20.7	42.1	2.58	3	20.5785	41.3498	2.36		18.4204	46.1139	2.44531		18.9304	48.4139	4.32531		18.3204	46.4939	2.48531		Illinois	24.5581	34.7959	2.57419		22.77	38.28	2.54		22.62	39.7	2.81		22.75	39.98	2.75		8	21.7316	41.265	2.18		20.9066	44.335	2.4		21.4766
PI567512C	IL945	III	20	45.4	2.64	3	19.8785	44.6498	2.42		18.8704	45.3939	2.47531		20.6304	45.1139	4.13531		19.2204	45.2139	2.57531		Illinois	23.8581	38.096	2.63419		22.87	37.57	2.48		23.48	38.98	2.91		23.79	38.18	2.84		5	21.9443	42.2977	2.08818		22.7016	41.8931	2.66		21.5916
PI567512B	IL945	II	20.2	45.3	2.82	3	18.8912	46.5649	2.24		18.7504	45.7539	2.10531		19.7504	45.7839	4.27531		18.9804	45.3339	2.22531		Illinois	22.8708	40.0111	2.45436		22.71	39.04	2.48		23.48	38.58	2.64		23.43	38.74	2.43		5	21.1127	42.732	1.98822		22.7016	41.9431	2.32		21.9216
PI567512A	IL945	II	23.1	43.4	3	3	21.7912	44.6649	2.42		20.1104	43.5039	2.42531		21.1304	44.6939	3.87531		20.1904	43.3739	2.52531		Illinois	25.7708	38.1111	2.63436		23.71	36	2.67		24.73	37.21	2.85		24.35	37.07	2.77		5	24.0127	40.832	2.16822		23.7616	40.0031	2.58		22.6516
PI567514B	IL945	IV	17.5	48.7	2.37	3	17.5	48.7	2.37		17.3804	47.4339	1.96531		18.0104	48.2039	4.24531		17.6004	48.2739	2.17531		Illinois	21.4796	42.1461	2.58436		21	40.26	2.2		21.86	41.61	2.33		21.78	41.63	2.37		7	11.2548	49.2637	2.09597		10.25	47.45	1.61667		11.9
PI567514A	IL945	IV	19.3	46	2.17	3	19.3	46	2.17		18.0704	46.6839	1.97531		17.4304	47.8539	3.94531		18.1404	48.0839	2.47531		Illinois	23.2796	39.4461	2.38436		21.93	41.69	1.99		21.27	41.16	2.69		22.13	41.11	2.78		2	18.636	43.0847	1.5956		17.16	45.56	1.65		17.96
PI567515	IL945	III	18.1	46	2.27	3	17.9785	45.2498	2.05		16.2304	48.3239	1.68531		16.9204	47.2539	3.86531		16.1904	48.7139	1.86531		Illinois	21.9581	38.696	2.26419		20.19	42.2	1.81		20.89	41.61	2.55		20.06	42	2.11		2	18.0986	41.8236	1.75027		15.06	47.25	1.2		16.47
PI567516B	IL945	IV	18.4	45.8	2.35	3	18.4	45.8	2.35		17.6004	46.7139	2.33531		17.5004	47.1239	4.13531		17.4804	47.0739	2.31531		Illinois	22.3796	39.2461	2.56436		23.1	38.85	2.7		21.07	40.36	2.54		21.47	39.77	2.54		2	17.736	42.8847	1.7756		16.7	45.17	1.64		17.33
PI567516C	IL945	IV	20.7	42.1	1.39	3	20.7	42.1	1.39		15.9604	46.2239	1.09531		12.8404	44.6439	4.21531		14.4204	46.0539	1.13531		Illinois	24.6796	35.5461	1.60436		19.16	40.16	1.27		17.28	37.83	1.51		18.12	39.61	1.36		7	14.4548	42.6637	1.11597		7.36	47.23	1.04667		8.38
PI567518	IL945	IV	17.6	47.8	2.25	3	17.6	47.8	2.25		17.2004	47.8739	1.87531		17.1004	47.2139	4.21531		17.3804	48.4339	2.19531		Illinois	21.5796	41.2461	2.46436		21.08	41.37	2.05		21.24	41.02	2.53		21.61	41.55	2.34		7	11.3548	48.3637	1.97597		9.89	47.04	1.51667		11.56
PI567520B	IL945	II	16.6	50	1.68	3	15.2912	51.2649	1.1		16.3404	48.1439	1.83531		16.9704	49.1639	4.23531		16.0904	49.4839	1.75531		Illinois	19.2708	44.7111	1.31436		20.8	40.74	2.09		20.78	42.76	2.02		20.61	43.57	1.98		2	16.1414	46.7138	1.65517		16.35	46.94	1.19		15.84
PI567520A	IL945	III	16.4	50.4	1.91	3	16.2785	49.6498	1.69		16.3904	48.7139	1.84531		16.4604	49.6239	4.07531		16.2804	50.7239	1.74531		Illinois	20.2581	43.096	1.90419		20.99	41.5	2.02		20.76	43	2.07		20.78	43.33	1.93		2	16.3986	46.2236	1.39027		16.4	47.56	1.28		15.48
PI567522A	IL945	IV	15.9	48.2	2.34	3	15.9	48.2	2.34		18.2104	44.8839	2.16531		17.6204	46.4339	4.60531		18.1504	45.5039	2.23531		Illinois	19.8796	41.6461	2.55436		22.27	39.32	2.14		22.98	39.31	2.6		22.35	38.51	2.41		7	9.65478	48.7637	2.06597		11.2	45.83	1.73667		12.79
PI567523	IL945	IV	19.8	46.4	2.44	3	19.8	46.4	2.44		18.0404	46.5539	1.94531		17.7804	46.1939	4.07531		18.2904	46.6439	2.45531		Illinois	23.7796	39.8461	2.65436		22.05	41.17	1.98		22.46	39.98	2.83		22.2	39.56	2.64		9	21.9701	43.0067	2.15575		20.295	45.005	2.07429		21.965
PI567524	IL945	III	16.3	51	1.69	3	16.1785	50.2498	1.47		16.8004	47.6339	1.95531		16.2604	49.3339	4.06531		16.3204	49.3739	1.78531		Illinois	20.1581	43.696	1.68419		20.26	41.15	2		20.12	42.58	1.88		20.09	43.12	1.94		2	16.2986	46.8236	1.17027		15.46	47.92	1.08		16.3
PI567525	IL945	II	18.6	46.7	2.08	3	17.2912	47.9649	1.5		17.8804	45.2739	2.23531		17.8604	48.6439	4.00531		17.6504	47.1239	2.07531		Illinois	21.2708	41.4111	1.71436		21.26	39.78	2.21		21.63	41.35	2.24		21.78	41.01	2.27		5	19.5127	44.132	1.24822		21.2916	43.5331	2.23		21.3416
PI567526	IL945	III	16.3	50.2	2.01	3	16.1785	49.4498	1.79		16.7904	47.3639	1.98531		16.0204	48.5939	4.00531		16.1404	48.1039	2.11531		Illinois	20.1581	42.8959	2.00419		20.28	42.22	2.15		20.21	42	2.36		20.03	41.8	2.33		2	16.2986	46.0236	1.49027		15.77	45.41	1.22		16.14
PI567527	IL945	IV	21.5	42.9	3.63	3	21.5	42.9	3.63		20.1304	44.1639	2.70531		20.1204	45.1639	3.95531		20.3804	44.2139	2.73531		Illinois	25.4796	36.3461	3.84436		24.17	35.89	2.73		25.19	37.72	2.92		24.72	37.09	2.94		1	22.66	40.1467	3.498		24.14	40.1	3.72		21.29
PI567528B	IL945	III	16.7	48.4	2.47	3	16.5785	47.6498	2.25		15.9004	48.8939	1.64531		17.4404	46.4139	4.18531		16.5604	47.5039	1.75531		Illinois	20.5581	41.096	2.46419		20.67	41.86	1.73		20.95	40.25	2.33		20.51	40.82	2.02		2	16.6986	44.2236	1.95027		15.51	46.65	1.14		17.1
PI567528A	IL945	III	18.1	46.4	2.33	3	17.9785	45.6498	2.11		16.0104	48.8139	1.67531		16.9404	47.2939	4.00531		16.3504	48.1039	1.89531		Illinois	21.9581	39.096	2.32419		20.67	41.84	1.74		20.66	40.89	2.29		20.47	41.47	2.07		2	18.0986	42.2236	1.81027		15.62	46.48	1.14		16.35
PI567529	IL945	IV	16.9	48.9	1.93	3	16.9	48.9	1.93		17.4304	46.1639	1.65531		18.1404	46.7439	4.28531		17.7804	46.9039	1.96531		Illinois	20.8796	42.3461	2.14436		20.48	40.89	1.89		21.66	39.45	2.31		22.01	39.64	2.18		2	16.236	45.9847	1.3556		16.78	44.96	1.37		17.07
PI567530	IL945	IV	19.9	46	3.14	3	19.9	46	3.14		18.6404	46.7239	2.02531		18.1504	46.9339	4.09531		18.5104	47.1139	2.31531		Illinois	23.8796	39.4461	3.35436		21.99	39.81	2.07		22.24	40.51	2.72		22.16	40.64	2.56		2	19.236	43.0847	2.5656		17.21	44.34	1.71		17.93
PI567531	IL945	IV	19.1	46.4	2.43	3	19.1	46.4	2.43		17.1604	47.6839	2.02531		17.7804	47.0439	4.11531		17.5004	47.3939	2.24531		Illinois	23.0796	39.8461	2.64436		20.53	42.33	2.16		21.88	40.91	2.51		21.74	41.05	2.46		2	18.436	43.4847	1.8556		16.37	46.46	1.18		17.64
PI567532	IL945	IV	18.6	46.7	2.92	3	18.6	46.7	2.92		17.2704	45.8839	1.80531		17.0804	46.3739	3.89531		17.4504	46.0439	2.11531		Illinois	22.5796	40.1461	3.13436		19.82	41.65	2.12		21.96	39.22	2.46		21.58	39.56	2.37		7	12.3548	47.2637	2.64597		10.56	46.49	1.67667		12.07
PI567533	IL945	IV	18.2	44	2.48	3	18.2	44	2.48		18.6604	43.9739	1.95531		16.7204	45.6239	4.10531		17.9804	45.1139	2.26531		Illinois	22.1796	37.4461	2.69436		21.8	37.47	2.4		21.1	39.41	2.62		21.43	38.38	2.44		7	11.9548	44.5637	2.20597		11.07	45.21	1.74667		12.31
PI567534	IL945	IV	18.7	45.3	1.99	3	18.7	45.3	1.99		17.2504	47.4839	1.98531		17.8104	47.4039	4.06531		17.5904	47.4639	2.24531		Illinois	22.6796	38.7461	2.20436		20.56	42.04	2.16		21.84	40.96	2.59		21.6	40.72	2.48		2	18.036	42.3847	1.4156		16.41	46.18	1.19		17.55
PI567535B	IL945	IV	20.3	45.8	2.96	3	20.3	45.8	2.96		18.0704	48.0539	1.96531		18.6504	47.0539	3.96531		18.8404	47.5839	2.46531		Illinois	24.2796	39.2461	3.17436		22.25	40.97	1.99		23.11	40.36	2.85		22.93	40.85	2.7		9	22.4701	42.4067	2.67575		21.105	45.075	2.03429		21.265
PI567535A	IL945	IV	19.2	46.9	2.63	3	19.2	46.9	2.63		18.9804	46.6139	2.24531		17.5304	46.7139	3.82531		18.6304	46.7639	2.34531		Illinois	23.1796	40.3461	2.84436		21.89	40.98	2.43		22.33	40.01	2.51		21.99	40.03	2.53		2	18.536	43.9847	2.0556		18.01	44.07	1.71		17.77
PI567536	IL945	IV	17.8	47.9	3.03	3	17.8	47.9	3.03		17.9004	48.2139	1.99531		17.7204	47.0339	4.16531		18.0504	48.2639	2.57531		Illinois	21.7796	41.3461	3.24436		22.19	41.37	2.01		21.49	41.27	2.97		22.06	41.34	2.86		9	19.9701	44.5067	2.74575		20.375	45.325	2.14429		21.195
PI567537	IL945	II	16.6	50.5	1.91	3	15.2912	51.7649	1.33		17.1104	46.9739	1.88531		16.6504	49.4639	3.76531		16.8804	48.3939	1.73531		Illinois	19.2708	45.2111	1.54436		20.63	40.69	1.95		20.75	42.74	2.16		20.58	42.09	1.98		2	16.1414	47.2138	1.88517		16.39	46.1	1.2		17.05
PI567538B	IL945	II	15.9	50.6	2.08	3	14.5912	51.8649	1.5		17.4804	47.0939	2.00531		17.2804	48.4139	4.02531		17.5204	48.3439	2.02531		Illinois	18.5708	45.3111	1.71436		21.13	40.08	2.29		21.52	42.52	2.16		21.51	41.97	2.28		2	15.4414	47.3138	2.05517		17.08	46.37	1.38		16.19
PI567538A	IL945	II	17.2	49.2	2.12	3	15.8912	50.4649	1.54		17.7104	47.7039	2.07531		16.4104	49.3339	3.94531		17.1604	49.4839	1.85531		Illinois	19.8708	43.9111	1.75436		21.35	40.75	2.16		20.5	42.74	1.98		21.09	43.06	2.11		2	16.7414	45.9138	2.09517		16.31	47.79	1.16		16.79
PI567539	IL945	II	17.8	47.5	2.77	3	16.4912	48.7649	2.19		17.8504	46.0539	1.90531		15.8804	49.5339	4.21531		16.9104	47.8339	1.97531		Illinois	20.4708	42.2111	2.40436		21.12	39.73	2.11		20.23	41.24	2.33		20.67	40.97	2.24		7	12.0222	47.3444	2.2		10.59	47.34	1.46667		11.35
PI567540B	IL945	IV	18	46.5	2.26	3	18	46.5	2.26		19.3004	43.9739	2.00531		16.5304	47.4439	3.95531		17.8704	45.6739	2.21531		Illinois	21.9796	39.9461	2.47436		22.07	40.04	2.4		21.2	39.97	2.5		21.66	39.92	2.42		2	17.336	43.5847	1.6856		17.02	43.97	1.46		17.14
PI567540A	IL945	IV	16.9	48.3	2.56	3	16.9	48.3	2.56		18.2004	45.0039	2.12531		17.7204	47.2539	3.96531		17.6104	46.4139	2.21531		Illinois	20.8796	41.7461	2.77436		22.67	40.19	2.44		21.54	39.85	2.39		21.66	39.82	2.44		7	10.6548	48.8637	2.28597		11.42	46.16	1.86667		11.9
PI567541B	IL945	III	16.9	47	2.2	3	16.7785	46.2498	1.98		18.3604	46.0639	2.05531		16.4604	48.5439	4.09531		17.3404	47.0939	2.06531		Illinois	20.7581	39.696	2.19419		21.38	39.86	2.33		21.9	41.06	2.15		21.21	41.05	2.15		2	16.8986	42.8236	1.68027		16.92	45.27	1.29		17.08
PI567541A	IL945	III	15.2	48.5	2.51	3	15.0785	47.7498	2.29		16.6304	45.9539	1.68531		15.2504	46.9039	4.23531		16.0304	46.9539	1.72531		Illinois	19.0581	41.196	2.50419		19.43	40.2	1.98		19.73	41.53	2.01		19.85	40.75	1.92		7	9.10893	47.8768	2.06506		9.3	47.8	1.11667		10.19
PI567543C	IL945	III	18.2	48.4	2.04	3	18.0785	47.6498	1.82		17.9204	46.4239	1.89531		18.1204	49.4439	3.95531		18.2704	48.7739	1.70531		Illinois	22.0581	41.096	2.03419		21.54	39.92	2.06		21.68	42.83	2.21		21.87	42.23	1.92		5	20.1443	45.2977	1.48818		21.4416	44.6531	1.89		21.3516
PI567543B	IL945	III	18.9	50.2	2.5	3	18.7785	49.4498	2.28		18.1904	45.8539	2.30531		17.6804	47.6139	4.05531		17.9904	46.9939	2.37531		Illinois	22.7581	42.8959	2.49419		22.56	38.4	2.39		21.78	40.86	2.47		22.09	40.08	2.55		5	20.8443	47.0977	1.94818		21.9116	42.7131	2.42		20.6916
PI567544	IL945	IV	18.2	46.3	2.86	3	18.2	46.3	2.86		18.6404	46.9839	1.95531		17.8104	47.8239	4.01531		18.8304	47.4039	2.41531		Illinois	22.1796	39.7461	3.07436		21.92	41.2	2.02		22.59	40.59	2.65		22.89	40.36	2.62		9	20.3701	42.9067	2.57575		21.035	44.515	2.07429		20.775
PI567545	IL945	III	17.1	47.6	1.95	3	16.9785	46.8498	1.73		17.8304	46.2439	2.21531		16.9604	48.0939	3.98531		17.3404	47.4339	2.30531		Illinois	20.9581	40.2959	1.94419		21.76	40.78	2.19		21.32	41.37	2.46		21.16	41.23	2.54		2	17.0986	43.4236	1.43027		16.98	45.7	1.54		17.32
PI567546	IL945	IV	17	48.8	2.93	3	17	48.8	2.93		17.8404	47.9939	1.98531		17.5304	47.3039	4.32531		17.8904	48.2239	2.48531		Illinois	20.9796	42.2461	3.14436		22.16	41.26	2.01		21.5	41.16	2.85		21.84	41.51	2.7		9	19.1701	45.4067	2.64575		20.155	45.305	2.06429		20.685
PI567547	IL945	III	18.4	48.4	2.31	3	18.2785	47.6498	2.09		17.3704	47.4639	1.94531		17.8704	46.6939	3.84531		17.1804	47.4939	1.95531		Illinois	22.2581	41.096	2.30419		21.39	40.12	2.22		20.74	41.03	2.16		21.25	41.35	2.16		2	18.3986	44.2236	1.79027		16.05	46.19	1.2		17.67
PI567548	IL945	IV	15.5	45.5	1.69	3	15.5	45.5	1.69		16.9604	46.4739	1.86531		15.9004	45.6039	4.39531		16.5004	47.2139	1.91531		Illinois	19.4796	38.9461	1.90436		21.07	38.92	2.21		19.42	40.06	2.15		20.15	39.98	2.1		7	9.25478	46.0637	1.41597		9.72	47.23	1.41667		10.89
PI567549B	IL945	III	17.8	48.9	2.59	3	17.6785	48.1498	2.37		16.7804	46.6439	1.86531		17.6904	47.5039	4.19531		16.9104	47.5139	2.17531		Illinois	21.6581	41.596	2.58419		20.29	40.97	2.08		21.51	40.24	2.5		21.33	41.15	2.35		7	11.7089	48.2768	2.14506		10.1	47.78	1.33667		11.57
PI567549A	IL945	III	17.7	48.7	1.9	3	17.5785	47.9498	1.68		16.8904	47.6339	2.09531		16.2304	49.6339	3.90531		16.5204	49.1639	1.91531		Illinois	21.5581	41.3959	1.89419		20.73	40.16	2.3		19.6	43.33	1.85		19.96	42.86	2.13		2	17.6986	44.5236	1.38027		16.59	46.47	1.35		15.68
PI567550	IL945	II	21.2	47.4	2.74	3	19.8912	48.6649	2.16		17.7704	46.3839	1.96531		18.1304	45.5539	4.03531		18.0904	46.1239	2.34531		Illinois	23.8708	42.1111	2.37436		21.6	40.49	2.03		22.83	39	2.86		21.93	39.06	2.51		2	20.7414	44.1138	2.71517		17.3	43.88	1.57		17.62
PI567551	IL945	IV	19.2	48.3	2.44	3	19.2	48.3	2.44		17.6504	47.0639	1.96531		16.5904	48.9839	3.75531		17.3604	48.6239	2.20531		Illinois	23.1796	41.7461	2.65436		21.17	40.63	2.14		20.97	42.34	2.5		21.1	42.15	2.42		7	12.9548	48.8637	2.16597		10.29	47.86	1.60667		11.62
PI567552	IL945	IV	19.8	46.2	2.71	3	19.8	46.2	2.71		17.9804	44.2239	2.02531		17.1804	47.5839	4.36531		17.5904	45.6239	2.02531		Illinois	23.7796	39.6461	2.92436		21.74	38.63	2.34		21.09	40.25	2.32		21.3	38.9	2.29		2	19.136	43.2847	2.1356		16.89	44.28	1.49		17.21
PI567554B	IL945	IV	17	48	2.44	3	17	48	2.44		17.5504	45.7239	1.86531		16.6804	47.5039	4.35531		17.1604	46.8039	2.10531		Illinois	20.9796	41.4461	2.65436		20.49	41.21	2.16		20.81	40.68	2.33		20.96	40.63	2.36		2	16.336	45.0847	1.8656		16.9	44.48	1.18		16.29
PI567554A	IL945	IV	17.5	47.5	2.86	3	17.5	47.5	2.86		17.3604	45.7839	1.88531		16.5504	47.5939	3.94531		16.6804	46.9939	1.97531		Illinois	21.4796	40.9461	3.07436		20.57	40.75	2.21		20.8	41.33	2.3		20.63	40.64	2.24		2	16.836	44.5847	2.2856		16.88	44.34	1.19		15.82
PI567556	IL945	IV	17.8	47.3	1.93	3	17.8	47.3	1.93		19.1604	44.4739	1.80531		18.0504	46.0739	4.20531		18.8104	45.1239	1.97531		Illinois	21.7796	40.7461	2.14436		21.79	40.56	1.95		22.64	39.63	2.51		22.61	39.32	2.24		2	17.136	44.3847	1.3556		17.61	44.05	1.22		17.92
PI567557	IL945	IV	16.2	50	2.39	3	16.2	50	2.39		17.3804	47.2439	1.99531		17.2704	48.6039	4.00531		17.4304	48.7139	2.34531		Illinois	20.1796	43.4461	2.60436		21.03	40.7	2.11		21.59	41.26	2.67		21.58	42.06	2.51		7	9.95478	50.5637	2.11597		10.61	47.51	1.71667		11.95
PI567558	IL945	III	21.1	46.6	2.53	3	20.9785	45.8498	2.31		19.1904	45.1639	2.24531		19.0804	45.5039	4.23531		19.7604	44.9239	2.72531		Illinois	24.9581	39.2959	2.52419		22.92	39.72	2.21		23.55	39.32	3.05		23.61	38.81	2.91		8	22.1316	45.765	2.13		22.5466	42.685	2.92		21.7166
PI567559	IL945	II	18.1	47.3	2.16	3	16.7912	48.5649	1.58		16.9004	46.3239	1.76531		15.9704	48.2539	4.08531		16.0404	47.2939	1.65531		Illinois	20.7708	42.0111	1.79436		20.71	37.71	1.86		20.18	41.64	1.79		20.22	40.4	1.86		7	12.3222	47.1444	1.59		9.01	47.87	1.17667		12.23
PI567560	IL945	III	17.1	49.8	1.99	3	16.9785	49.0498	1.77		16.8204	47.6139	1.92531		15.7404	49.9239	4.13531		15.9404	49.8639	1.70531		Illinois	20.9581	42.496	1.98419		20.19	41.37	1.98		19.91	43.39	1.84		19.9	43.54	1.87		2	17.0986	45.6236	1.47027		15.41	48.24	1.07		16.32
PI567561	IL945	IV	17	49	1.99	3	17	49	1.99		17.6204	45.1339	1.99531		17.3004	45.3039	3.92531		17.2304	44.8839	2.03531		Illinois	20.9796	42.4461	2.20436		21.07	38.42	2.24		21.25	38.6	2.23		21.21	38.96	2.2		7	10.7548	49.5637	1.71597		11.07	44.94	1.60667		11.39
PI567562B	IL945	IV	17.2	44.4	2.25	3	17.2	44.4	2.25		18.7804	44.5939	1.99531		17.1904	46.5139	3.99531		18.1204	46.2539	2.34531		Illinois	21.1796	37.8461	2.46436		21.95	38.42	2.36		21.29	39.75	2.58		21.63	39.6	2.58		7	10.9548	44.9637	1.97597		11.26	45.92	1.76667		12.33
PI567562A	IL945	IV	17.3	44.3	2.28	3	17.3	44.3	2.28		18.9404	44.6939	2.09531		18.0404	44.2439	4.12531		18.5804	44.7239	2.32531		Illinois	21.2796	37.7461	2.49436		21.94	38.88	2.37		22.32	37.94	2.54		22.32	37.89	2.52		2	16.636	41.3847	1.7056		17.89	42.44	1.62		16.84
PI567563B	IL945	III	18.8	46.5	1.77	3	18.6785	45.7498	1.55		17.8504	45.8239	2.43531		17.3204	46.7239	4.17531		17.7304	46.5639	2.47531		Illinois	22.6581	39.196	1.76419		22.9	38.37	2.81		21.93	39.47	2.59		22.14	39.38	2.72		7	12.7089	45.8768	1.32506		11.06	45.26	2.07667		11.71
PI567563A	IL945	III	17.7	48.9	1.84	3	17.5785	48.1498	1.62		17.3004	48.1439	2.22531		17.4604	48.4039	3.89531		17.3104	48.7239	2.49531		Illinois	21.5581	41.596	1.83419		21.47	41.16	2.41		20.87	40.58	2.97		20.79	41.83	2.77		2	17.6986	44.7236	1.32027		16.38	46.16	1.67		17.07
PI567564	IL945	IV	17.1	45.9	2.08	3	17.1	45.9	2.08		17.4404	45.4539	2.06531		16.6604	45.8939	4.22531		17.1504	45.8239	2.10531		Illinois	21.0796	39.3461	2.29436		21.09	38.73	2.14		21.32	38.77	2.25		20.92	38.97	2.36		7	10.8548	46.4637	1.80597		10.89	45.47	1.67667		10.66
PI567565	IL945	IV	18	46.9	2.41	3	18	46.9	2.41		18.2004	46.0439	1.92531		17.0504	46.2539	4.16531		17.6204	46.6139	2.11531		Illinois	21.9796	40.3461	2.62436		21.51	39.21	1.94		21.84	39.7	2.52		21.06	40.27	2.28		7	11.7548	47.4637	2.13597		11.05	46.24	1.72667		12.1
PI567566	IL945	IV	20.3	43.4	3.22	3	20.3	43.4	3.22		18.5504	46.7239	1.95531		18.9504	46.9839	4.19531		19.2604	46.6439	2.56531		Illinois	24.2796	36.8461	3.43436		22.66	40.26	2.07		23.37	39.58	3		23.47	39.99	2.79		9	22.4701	40.0067	2.93575		21.385	44.125	2.14429		22.035
PI567567	IL945	IV	18.5	46.5	2.61	3	18.5	46.5	2.61		17.2904	47.3639	1.99531		17.9004	47.0739	4.06531		17.7804	47.2739	2.23531		Illinois	22.4796	39.9461	2.82436		20.63	42.05	2.17		21.81	40.69	2.55		21.77	40.56	2.44		2	17.836	43.5847	2.0356		16.36	46.17	1.17		17.65
PI567568A	IL945	IV	19.6	45.4	2.3	3	19.6	45.4	2.3		18.3104	46.3639	2.11531		17.2504	45.5039	3.95531		18.0604	46.2639	2.18531		Illinois	23.5796	38.8461	2.51436		21.23	38.94	2.21		21.45	40.01	2.72		21.69	39.56	2.47		7	13.3548	45.9637	2.02597		11.14	46.26	1.67667		12.54
PI567570	IL945	IV	18.5	46.1	2.77	3	18.5	46.1	2.77		18.2804	47.4339	2.01531		19.7704	45.7839	4.30531		19.2304	47.2339	2.63531		Illinois	22.4796	39.5461	2.98436		22.6	40.79	2.1		23.41	39.41	2.99		23.13	40.03	2.84		9	20.6701	42.7067	2.48575		21.035	44.815	2.18429		22.035
PI567571	IL945	IV	19	46.7	2.55	3	19	46.7	2.55		17.5704	48.2839	1.73531		18.0704	47.5339	4.23531		17.9904	48.4939	2.30531		Illinois	22.9796	40.1461	2.76436		21.37	41.28	2.01		22.26	41.62	2.65		22.34	42.13	2.47		9	21.1701	43.3067	2.26575		20.185	46.405	2.00429		21.415
PI567572B	IL945	IV	18.5	47.3	2.71	3	18.5	47.3	2.71		18.8104	45.4839	1.96531		18.1804	47.3339	4.05531		18.7604	46.5039	2.43531		Illinois	22.4796	40.7461	2.92436		22.11	40.76	1.93		22.48	39.98	2.72		22.58	39.48	2.69		9	20.6701	43.9067	2.42575		20.765	43.475	2.09429		21.365
PI567573B	IL945	IV	17.6	47	1.9	3	17.6	47	1.9		17.7204	46.1139	1.93531		17.3304	46.8439	3.93531		17.4204	45.6339	1.96531		Illinois	21.5796	40.4461	2.11436		21.18	39.04	2.17		21.5	39.54	2.28		21.35	39.45	2.16		7	11.3548	47.5637	1.62597		11.5	45.63	1.55667		10.65
PI567573A	IL945	IV	19.1	46.1	2.54	3	19.1	46.1	2.54		18.2304	47.1639	1.70531		18.8004	48.9139	4.14531		18.3504	47.6039	2.10531		Illinois	23.0796	39.5461	2.75436		20.97	42.18	1.85		23.36	41.37	2.6		22.27	41.31	2.35		2	18.436	43.1847	1.9656		17.8	45.24	1.63		17.39
PI567574B	IL945	III	17.9	49	2.7	3	17.7785	48.2498	2.48		18.6504	46.0139	2.29531		19.2204	47.2039	4.15531		18.9904	46.1439	2.45531		Illinois	21.7581	41.696	2.69419		23.46	38.09	2.59		22.99	40.69	2.52		23.02	39.53	2.62		5	19.8443	45.8977	2.14818		22.7516	42.2731	2.59		21.3216
PI567574A	IL945	III	19	45.5	2.63	3	18.8785	44.7498	2.41		18.3604	45.7239	2.56531		18.3704	45.5939	4.27531		18.4804	45.6539	2.64531		Illinois	22.8581	38.196	2.62419		23.51	38.33	2.6		22.22	39.01	2.97		22.41	38.96	2.87		5	20.9443	42.3977	2.07818		22.2016	42.4531	2.51		20.9016
PI567575	IL945	IV	17.5	45.4	2.41	3	17.5	45.4	2.41		17.4904	45.5539	1.89531		16.6004	46.7339	4.04531		17.3504	46.9539	1.99531		Illinois	21.4796	38.8461	2.62436		20.99	38.95	2.09		20.89	40.3	2.34		21.64	40	2.19		7	11.2548	45.9637	2.13597		10.32	45.73	1.48667		11.39
PI567576	IL945	III	16.7	50.2	2.61	3	16.5785	49.4498	2.39		17.0904	48.5039	1.94531		18.0404	47.5939	4.05531		17.4004	50.0039	2.05531		Illinois	20.5581	42.8959	2.60419		20.52	41.4	2.15		22.21	42.02	2.54		21.07	42.76	2.29		2	16.6986	46.0236	2.09027		16.38	47.78	1.32		17.28
PI567577	IL945	IV	18.7	47.9	2.63	3	18.7	47.9	2.63		17.1004	45.5439	2.04531		17.2204	47.7039	4.05531		16.9204	47.0939	2.38531		Illinois	22.6796	41.3461	2.84436		20.9	39.75	2.28		21.34	40.67	2.71		21.06	40.07	2.63		7	12.4548	48.4637	2.35597		10.01	46.47	1.74667		11.74
PI567578A	IL945	IV	18.4	44.6	2.28	3	18.4	44.6	2.28		18.3804	44.2639	1.90531		18.0804	45.8439	4.04531		17.9804	44.7639	2.11531		Illinois	22.3796	38.0461	2.49436		21.4	37.84	2.16		21.52	39.36	2.47		21.83	38.39	2.39		7	12.1548	45.1637	2.00597		11.06	45.27	1.53667		11.76
PI567579	IL945	IV	17.1	47.1	1.9	3	17.1	47.1	1.9		19.3204	44.1639	1.76531		18.5504	45.7739	4.17531		18.6004	45.1239	1.85531		Illinois	21.0796	40.5461	2.11436		22.57	38.68	2.12		22.14	39.04	2.15		22.33	38.86	2.08		2	16.436	44.1847	1.3256		17.17	42.98	1.25		18.71
PI567580B	IL945	IV	18.2	47	2.27	3	18.2	47	2.27		18.6404	46.9739	1.99531		19.8404	47.9039	4.03531		19.1804	48.3739	2.27531		Illinois	22.1796	40.4461	2.48436		22.1	42.17	1.99		23.69	41.21	2.76		23.36	41.57	2.57		2	17.536	44.0847	1.6956		18.02	45.06	1.63		18.24
PI567580A	IL945	IV	21.2	52.9	2.79	3	21.2	52.9	2.79		18.2504	47.9839	1.80531		18.2104	47.1339	4.11531		18.2504	48.1039	2.16531		Illinois	25.1796	46.3461	3.00436		21.62	41.97	1.88		21.53	41.07	2.5		21.92	41.26	2.37		2	20.536	49.9847	2.2156		17.58	45.89	1.58		17.3
PI567581	IL945	IV	18.2	46	2.79	3	18.2	46	2.79		17.6404	43.6239	2.02531		17.3304	46.5839	4.20531		17.5504	44.0239	2.13531		Illinois	22.1796	39.4461	3.00436		20.83	38.7	2.37		21.68	38.71	2.44		21.47	38.05	2.34		7	11.9548	46.5637	2.51597		10.83	44.81	1.64667		11.29
PI567582B	IL945	IV	16.5	46	1.35	3	16.5	46	1.35		17.0404	47.7639	1.89531		17.3404	46.5039	3.96531		17.0104	47.7839	2.01531		Illinois	20.4796	39.4461	1.56436		20.65	40.25	2.05		21.22	41.06	2.25		21.33	41.67	2.18		7	10.2548	46.5637	1.07597		10.34	47.15	1.48667		11.34
PI567582A	IL945	IV	18	45.3	2.41	3	18	45.3	2.41		17.9704	46.1339	2.02531		17.2104	46.0839	4.06531		18.0404	46.7039	2.09531		Illinois	21.9796	38.7461	2.62436		20.55	41.45	2.26		21.82	39.96	2.54		21.37	39.91	2.35		7	11.7548	45.8637	2.13597		11.1	47.04	1.59667		11.55
PI567583D	IL945	IV	17.2	47.9	3.09	3	17.2	47.9	3.09		18.1104	46.5239	2.01531		17.6804	47.9939	4.10531		17.9604	47.4139	2.41531		Illinois	21.1796	41.3461	3.30436		21.56	41.31	2.17		22.19	40.96	2.58		22.03	40.56	2.7		9	19.3701	44.5067	2.80575		20.285	44.455	2.11429		21.255
PI567583B	IL945	III	17.7	47.9	2.41	3	17.5785	47.1498	2.19		17.3004	47.0439	2.20531		17.0304	46.0539	4.19531		16.9804	47.1339	2.19531		Illinois	21.5581	40.596	2.40419		22.49	39.61	2.65		21	40.04	2.49		20.94	39.87	2.41		2	17.6986	43.7236	1.89027		16.1	45.64	1.56		17.37
PI567583A	IL945	III	15.4	48.8	2.86	3	15.2785	48.0498	2.64		17.2704	46.4539	1.81531		17.1104	46.1739	4.15531		16.9504	46.8739	2.27531		Illinois	19.2581	41.496	2.85419		21.32	39.47	2.35		21.26	39.73	2.6		21.24	39.67	2.5		2	15.3986	44.6236	2.34027		16.6	45.14	1.5		16.63
PI567583C	IL945	IV	19.1	47	2.69	3	19.1	47	2.69		17.4804	48.6639	1.72531		18.2904	47.5039	4.02531		18.2104	48.9339	2.17531		Illinois	23.0796	40.4461	2.90436		21.16	41.49	2.04		22.34	41.41	2.69		22.19	41.89	2.45		9	21.2701	43.6067	2.40575		20.255	46.575	2.05429		21.435
PI567584	IL945	III	16.5	49.6	2.1	3	16.3785	48.8498	1.88		17.5804	47.5839	2.01531		16.4104	50.0339	4.32531		17.0004	49.6539	1.77531		Illinois	20.3581	42.2959	2.09419		21.15	40.67	2.08		20.53	43.36	2.01		20.89	43.24	1.98		2	16.4986	45.4236	1.58027		16.15	47.9	1.13		16.7
PI567585B	IL945	III	19.6	46.4	1.73	3	19.4785	45.6498	1.51		18.1004	45.2539	2.30531		18.5004	46.2239	4.05531		18.1804	46.1039	2.39531		Illinois	23.4581	39.096	1.72419		22.61	38.1	2.73		22.11	39.18	2.56		22.17	39.04	2.68		7	13.5089	45.7768	1.28506		11.83	44.92	2.00667		11.79
PI567586B	IL945	III	15.5	50.2	2.41	3	15.3785	49.4498	2.19		16.6404	47.4039	1.88531		17.0504	48.3439	3.93531		16.4704	48.3639	1.91531		Illinois	19.3581	42.8959	2.40419		20.23	42.18	2.09		20.63	41.83	2.16		20.4	41.79	2.11		2	15.4986	46.0236	1.89027		15.7	45.35	1.12		16.5
PI567587B	IL945	IV	16.3	49.5	2.41	3	16.3	49.5	2.41		18.9304	45.0939	1.69531		16.5704	47.9339	4.30531		17.1704	47.0339	1.82531		Illinois	20.2796	42.9461	2.62436		22.26	39.98	1.99		20.94	40.65	2.1		20.88	40.9	2.05		2	15.636	46.5847	1.8356		16.65	43.89	1.18		16.68
PI567587A	IL945	IV	18.2	45.1	1.99	3	18.2	45.1	1.99		18.2304	46.0139	2.21531		16.6604	46.5939	3.96531		17.2604	46.8939	1.78531		Illinois	22.1796	38.5461	2.20436		23.64	37.96	2.67		21.13	39.45	1.99		21.51	39.49	2.02		2	17.536	42.1847	1.4156		17.37	44.43	1.07		16.37
PI567588B	IL945	IV	18	46.4	2.21	3	18	46.4	2.21		18.3204	44.7239	1.89531		17.6604	48.0439	4.02531		18.1404	45.9339	1.78531		Illinois	21.9796	39.8461	2.42436		21.08	40.54	2.18		21.43	39.76	1.94		21.7	39.69	2.04		2	17.336	43.4847	1.6356		16.49	44.05	1.08		17.92
PI567588A	IL945	IV	18.4	48.2	1.95	3	18.4	48.2	1.95		17.9104	46.0839	1.82531		17.7204	46.3839	4.35531		17.6804	47.0239	1.74531		Illinois	22.3796	41.6461	2.16436		20.38	41.8	2.16		21.68	39.48	1.94		21.25	40.63	1.94		2	17.736	45.2847	1.3756		16.24	45.34	0.91		17.77
PI567589	IL945	III	15.8	48.9	1.31	3	15.6785	48.1498	1.09		18.1404	46.1339	2.18531		17.4704	45.7539	4.23531		17.4904	46.7339	1.91531		Illinois	19.6581	41.596	1.30419		23.55	38.31	2.7		21.51	39.3	2.11		21.67	39.59	2.11		2	15.7986	44.7236	0.790274		17.06	44.62	1.07		17.34
PI567590B	IL945	IV	17	46.6	1.87	3	17	46.6	1.87		17.9804	46.0239	1.72531		17.8704	47.3439	4.09531		17.5504	47.2339	1.86531		Illinois	20.9796	40.0461	2.08436		21.03	40.58	2.14		21.19	40.92	2.13		21.05	40.5	1.99		2	16.336	43.6847	1.2956		16.58	45.36	1.1		17.15
PI567590A	IL945	III	18.9	45.9	2.89	3	18.7785	45.1498	2.67		18.2804	45.8139	2.55531		18.5004	45.7839	4.41531		18.2704	46.3039	2.57531		Illinois	22.7581	38.596	2.88419		23.46	38.39	2.6		22.14	39.19	2.86		22.34	39.13	2.82		5	20.8443	42.7977	2.33818		22.0716	42.6331	2.51		20.7616
PI567592	IL945	III	18.2	46.9	2.45	3	18.0785	46.1498	2.23		16.8104	46.9439	1.96531		16.7104	48.8139	4.08531		16.2904	48.6839	1.80531		Illinois	22.0581	39.596	2.44419		20.96	39.86	1.94		20.47	42.46	2.05		20.48	41.78	1.99		2	18.1986	42.7236	1.93027		16.42	45.65	1.19		16.69
PI567593B	IL945	IV	18.7	47	2.57	3	18.7	47	2.57		18.7004	46.9139	2.14531		18.1204	45.8839	4.16531		18.8204	46.3539	2.25531		Illinois	22.6796	40.4461	2.78436		22.23	39.43	2.58		22.18	39.28	2.34		21.99	39.75	2.38		2	18.036	44.0847	1.9956		17.51	43.62	1.45		18.12
PI567593A	IL945	III	17.5	47.4	2.47	3	17.3785	46.6498	2.25		17.1904	46.8639	1.92531		16.6904	49.4139	4.26531		17.0304	48.6039	1.83531		Illinois	21.3581	40.096	2.46419		21.32	39.74	1.98		20.46	42.21	2.1		20.96	41.59	2.15		2	17.4986	43.2236	1.95027		16.59	46.31	1.17		15.96
PI567594B	IL945	III	15.5	49.4	1.93	3	15.3785	48.6498	1.71		16.8804	47.2739	1.86531		16.5304	49.0539	4.24531		16.5704	48.3739	1.96531		Illinois	19.3581	42.096	1.92419		20.19	41.86	2.16		20.77	41.5	2.29		20.24	41.92	2.2		2	15.4986	45.2236	1.41027		16.45	45.92	1.17		16.26
PI567594A	IL945	III	20.2	45.9	2.59	3	20.0785	45.1498	2.37		18.9604	44.5039	2.25531		18.9104	44.4939	4.05531		19.1004	44.8239	2.62531		Illinois	24.0581	38.596	2.58419		22.45	39.25	2.45		23.16	38.23	3.07		22.75	37.67	2.9		2	20.1986	41.7236	2.07027		18.21	43.13	1.81		18.55
PI567595A	IL945	III	15.9	48.6	1.83	3	15.7785	47.8498	1.61		17.4404	45.2139	1.73531		16.5904	47.4239	4.34531		17.1004	46.3539	2.00531		Illinois	19.7581	41.2959	1.82419		20.74	38.86	2.1		20.75	40.58	2.43		20.78	40.11	2.2		7	9.80893	47.9768	1.38506		10.86	46.16	1.48667		10.82
PI567597C	IL945	III	16.7	49.9	1.8	3	16.5785	49.1498	1.58		17.3904	46.6339	1.85531		16.3804	49.2439	4.04531		16.8904	48.1739	1.88531		Illinois	20.5581	42.596	1.79419		21.25	39.84	2.05		20.25	41.91	2.1		20.58	41.68	2.11		2	16.6986	45.7236	1.28027		16	46.3	1.28		16.73
PI567597B	IL945	III	16.6	49.2	1.74	3	16.4785	48.4498	1.52		16.9904	47.5239	1.76531		16.2604	50.1439	4.01531		16.3104	49.5239	1.75531		Illinois	20.4581	41.8959	1.73419		20.8	40.34	2.02		20.27	42.85	1.99		20.19	43.04	1.97		2	16.5986	45.0236	1.22027		15.83	47.23	1.21		16.57
PI567597A	IL945	III	19.1	46.1	2.91	3	18.9785	45.3498	2.69		19.2504	44.0839	2.32531		19.3904	45.9739	4.61531		19.8504	44.7139	2.46531		Illinois	22.9581	38.7959	2.90419		22.7	39.18	2.48		23.35	38.94	2.9		23.62	38.12	2.79		9	20.9659	42.9932	2.27338		21.695	41.205	2.39429		21.055
PI567598B	IL945	III	17.5	48.4	2.42	3	17.3785	47.6498	2.2		17.3304	46.2539	1.99531		16.4304	49.7739	4.33531		16.7104	48.3039	1.95531		Illinois	21.3581	41.096	2.41419		20.97	39.69	2.13		20.62	43	2.16		20.38	41.78	2.1		2	17.4986	44.2236	1.90027		15.96	46.21	1.25		16.44
PI567599	IL945	III	16.1	49	2.11	3	15.9785	48.2498	1.89		17.8904	46.9939	1.65531		17.7504	46.9939	4.43531		17.9104	47.2339	1.91531		Illinois	19.9581	41.696	2.10419		20.54	41.82	1.92		22.1	40.83	2.29		22.31	40.92	2.15		9	17.9659	45.8932	1.47338		20.105	43.905	1.74429		21.535
PI567600	IL945	IV	17.2	49.1	2.91	3	17.2	49.1	2.91		17.4604	46.7639	1.93531		16.6004	48.1439	4.22531		17.1804	48.5039	2.09531		Illinois	21.1796	42.5461	3.12436		20.8	40.03	2.11		21.13	42.07	2.48		21.15	41.91	2.3		7	10.9548	49.6637	2.63597		10.57	47.31	1.57667		11.37
PI567601	IL945	III	19.2	45.6	2.49	3	19.0785	44.8498	2.27		17.6204	45.5039	1.76531		17.6804	47.5039	3.84531		17.4804	47.2039	1.92531		Illinois	23.0581	38.2959	2.48419		21.28	39.25	1.96		21.48	40.02	2.38		21.17	39.81	2.12		7	13.1089	44.9768	2.04506		10.38	47.3	1.32667		11.6
PI567602D	IL945	IV	18.3	47.6	2.23	3	18.3	47.6	2.23		16.8004	46.6139	1.87531		16.9004	47.2839	3.97531		16.8304	48.2639	2.17531		Illinois	22.2796	41.0461	2.44436		20.96	39.35	2.17		21	41.27	2.57		20.32	41.36	2.37		7	12.0548	48.1637	1.95597		9.75	48.25	1.50667		12.07
PI567602A	IL945	III	18.2	47.8	2.58	3	18.0785	47.0498	2.36		17.3004	45.9039	1.85531		17.8904	47.1539	3.87531		17.5304	47.7939	2.17531		Illinois	22.0581	40.496	2.57419		20.82	40.07	2.05		21.41	40.83	2.52		21.5	40.93	2.37		7	12.1089	47.1768	2.13506		9.91	47.79	1.35667		12.51
PI567602B	IL945	III	17.9	48	2.32	3	17.7785	47.2498	2.1		17.9604	45.9839	1.91531		16.1604	47.1739	4.28531		17.5604	46.7139	2.05531		Illinois	21.7581	40.696	2.31419		20.52	40.54	1.92		22	40.3	2.6		21.39	40.32	2.32		7	11.8089	47.3768	1.87506		10.14	47.17	1.54667		12.69
PI567602C	IL945	IV	17.4	47.3	2.36	3	17.4	47.3	2.36		17.9504	44.1239	1.92531		17.3904	46.4839	4.17531		18.0804	45.4939	2.29531		Illinois	21.3796	40.7461	2.57436		21.9	38.24	2.23		21.24	39.39	2.46		21.47	39.14	2.43		7	11.1548	47.8637	2.08597		11.1	45.27	1.56667		11.89
PI567603B	IL945	IV	18.2	45.6	3.25	3	18.2	45.6	3.25		18.6704	46.3239	2.51531		16.7904	47.3139	3.88531		18.0804	46.4039	2.57531		Illinois	22.1796	39.0461	3.46436		22.51	39.74	2.8		21.6	39.7	2.77		21.79	39.95	2.77		2	17.536	42.6847	2.6756		16.83	44.38	1.79		17.87
PI567603A	IL945	III	16.4	51.3	2.05	3	16.2785	50.5498	1.83		16.8504	47.6739	2.12531		16.6904	48.7139	4.09531		16.5104	48.7139	1.92531		Illinois	20.2581	43.996	2.04419		20.36	41.31	2.09		21.02	41.43	1.94		20.77	41.98	2.11		2	16.3986	47.1236	1.53027		15.86	46.3	1.33		16.13
PI567604B	IL945	IV	16.8	45.9	2.62	3	16.8	45.9	2.62		17.2504	46.6639	1.93531		16.5804	46.1739	4.17531		17.1704	47.1339	2.23531		Illinois	20.7796	39.3461	2.83436		21.01	39.7	2.12		21.66	39.23	2.82		21.18	39.73	2.48		7	10.5548	46.4637	2.34597		10.34	47.5	1.75667		10.69
PI567604A	IL945	IV	19.5	43.8	2.91	3	19.5	43.8	2.91		18.7704	45.4139	2.22531		18.9604	45.7339	4.06531		19.1904	45.7439	2.37531		Illinois	23.4796	37.2461	3.12436		22.01	38.54	2.58		22.99	38.89	2.66		23.23	39.15	2.61		7	13.2548	44.3637	2.63597		12.2	44.93	1.99667		12.43
PI567605	IL945	IV	17.5	48.8	2.08	3	17.5	48.8	2.08		17.5104	47.9939	2.13531		17.3804	47.0139	4.24531		17.5804	48.0639	2.34531		Illinois	21.4796	42.2461	2.29436		21.62	41.97	2.02		21.84	40.29	2.72		21.73	40.94	2.51		9	19.6701	45.4067	1.79575		20.025	44.815	2.11429		21.005
PI567607B	IL945	IV	20.2	45.3	3.1	3	20.2	45.3	3.1		19.0604	45.0339	1.94531		18.0104	46.9139	4.00531		19.4304	45.8139	2.11531		Illinois	24.1796	38.7461	3.31436		23.02	38.56	2.27		22.85	40.3	2.13		23.46	38.97	2.28		9	22.3701	41.9067	2.81575		21.045	43.225	1.98429		21.715
PI567607A	IL945	III	21.2	44.8	2.81	3	21.0785	44.0498	2.59		19.4204	44.9239	2.44531		19.4404	46.4439	4.04531		19.4904	45.5439	2.49531		Illinois	25.0581	37.496	2.80419		22.85	39.13	2.61		22.82	38.88	2.53		23.11	39.43	2.71		9	23.0659	41.6932	2.17338		21.645	42.615	2.32429		21.255
PI567608	IL945	IV	18.1	46.9	3.01	3	18.1	46.9	3.01		17.3204	47.4839	2.01531		17.9304	46.9639	4.33531		17.8204	47.3439	2.19531		Illinois	22.0796	40.3461	3.22436		20.68	42.2	2.16		22	40.7	2.48		21.92	40.71	2.42		2	17.436	43.9847	2.4356		16.37	46.21	1.17		17.49
PI567609	IL945	III	17.8	47	2.56	3	17.6785	46.2498	2.34		17.4304	46.2539	2.39531		17.9304	46.2939	4.01531		17.8304	46.2939	2.22531		Illinois	21.6581	39.696	2.55419		22.39	38.76	2.76		21.57	39.99	2.28		21.73	39.44	2.46		7	11.7089	46.3768	2.11506		10.74	45.83	2.04667		12.17
PI567610A	IL945	IV	17.9	48.3	1.17	3	17.9	48.3	1.17		17.8904	46.6339	1.91531		17.8004	46.4739	4.23531		17.7404	46.6539	1.62531		Illinois	21.8796	41.7461	1.38436		22.53	39.23	2.35		21.74	39.73	1.7		22.22	39.79	1.89		2	17.236	45.3847	0.5956		17.91	44.71	0.99		17.1
PI567612	IL945	IV	17.7	46.4	2.06	3	17.7	46.4	2.06		16.8704	47.4939	1.29531		16.4104	46.8539	4.21531		16.1104	47.7739	1.34531		Illinois	21.6796	39.8461	2.27436		20.98	39.32	1.72		20.12	40.88	1.62		20.15	41.33	1.57		2	17.036	43.4847	1.4856		15.6	45.03	0.68		16.21
PI567614B	IL945	IV	14.7	53.6	1.41	3	14.7	53.6	1.41		18.0004	46.9139	1.63531		16.9004	46.9139	4.10531		17.4404	47.4039	1.61531		Illinois	18.6796	47.0461	1.62436		21.36	41.02	1.84		21.72	40.39	1.88		21.55	41.31	1.84		2	14.036	50.6847	0.8356		16.94	44.02	1.01		17.26
PI567614C	IL945	IV	16	50.2	2.01	3	16	50.2	2.01		17.1104	47.6839	2.17531		16.6604	43.8739	4.21531		17.2404	47.3239	2.14531		Illinois	19.9796	43.6461	2.22436		21.19	39.62	2.47		20.79	38.98	2.27		20.82	40.56	2.3		7	9.75478	50.7637	1.73597		10.48	46.32	1.82667		11.36
PI567615	IL945	IV	18.5	46.2	2.05	3	18.5	46.2	2.05		19.4104	44.8239	1.82531		17.6104	47.0239	4.00531		18.1404	46.4239	1.91531		Illinois	22.4796	39.6461	2.26436		23.06	38.53	2.22		21.93	40.29	2.27		21.96	39.86	2.09		2	17.836	43.2847	1.4756		17.28	43.89	1.26		17.47
PI567616	IL945	IV	17	46.6	1.4	3	17	46.6	1.4		18.8304	45.1739	1.47531		16.8404	48.7739	4.27531		17.4304	47.4539	1.54531		Illinois	20.9796	40.0461	1.61436		22.39	39.14	1.97		21.2	41.41	1.91		21.39	40.82	1.71		2	16.336	43.6847	0.8256		16.98	44.34	0.97		16.83
PI567617C	IL945	IV	15.2	48	1.42	3	15.2	48	1.42		17.9004	46.3739	1.65531		15.9004	47.8339	4.19531		16.5904	47.7939	1.82531		Illinois	19.1796	41.4461	1.63436		20.71	40.61	1.86		19.82	40.78	2.29		19.89	41.55	2.04		7	8.95478	48.5637	1.14597		10.28	47.22	1.35667		11.17
PI567617A	IL945	III	16.3	49.4	1.94	3	16.1785	48.6498	1.72		18.4404	46.4039	1.78531		16.9304	47.8939	4.14531		16.8904	48.8539	1.74531		Illinois	20.1581	42.096	1.93419		22.8	39.58	2.1		20.49	42.14	1.83		20.85	42.08	1.93		2	16.2986	45.2236	1.42027		16.67	45.11	1.17		16.43
PI567617B	IL945	IV	15.2	51.1	1.44	3	15.2	51.1	1.44		17.8104	46.4839	2.07531		16.1904	48.8739	4.14531		16.6704	48.0739	1.82531		Illinois	19.1796	44.5461	1.65436		22.15	39.81	2.32		20.57	42.35	1.89		20.64	41.38	1.98		2	14.536	48.1847	0.8656		16.42	45.61	1.13		16.04
PI567618B	IL945	IV	14.1	51.5	1.47	3	14.1	51.5	1.47		18.8504	45.9839	1.54531		16.3104	48.0239	4.26531		17.5304	46.8839	1.56531		Illinois	18.0796	44.9461	1.68436		21.62	39.98	2.05		21.6	40.3	1.84		21.3	40.19	1.75		2	13.436	48.5847	0.8956		16.97	44.22	0.94		16.97
PI567618A	IL945	III	17.5	45.7	1.42	3	17.3785	44.9498	1.2		18.9404	45.5739	1.75531		16.1904	48.4339	4.30531		17.5704	47.3839	1.69531		Illinois	21.3581	38.3959	1.41419		22.47	38.43	2.03		21.09	41.21	1.99		21.28	41.03	1.95		2	17.4986	41.5236	0.900274		16.98	43.96	1.05		16.4
PI567620B	IL945	IV	17.5	45.7	2.19	3	17.5	45.7	2.19		18.3804	44.9639	2.13531		16.9604	46.8839	4.16531		17.5304	45.8439	2.18531		Illinois	21.4796	39.1461	2.40436		21.62	38.7	2.5		21.28	39.56	2.4		21.18	40.09	2.4		7	11.2548	46.2637	1.91597		11.34	45.61	1.80667		11.91
PI567620A	IL945	IV	17.4	47.6	2.41	3	17.4	47.6	2.41		18.9704	45.0339	1.94531		17.9504	45.7739	3.91531		18.0304	46.2239	1.95531		Illinois	21.3796	41.0461	2.62436		23.11	37.97	2.4		21.89	39.23	2.29		22.06	39.19	2.15		2	16.736	44.6847	1.8356		17.16	43.39	1.04		17.63
PI567621B	IL945	IV	16.8	45.1	1.48	3	16.8	45.1	1.48		17.7804	46.0339	1.79531		16.7104	45.9739	4.04531		16.5704	46.8339	1.86531		Illinois	20.7796	38.5461	1.69436		21.46	38.96	1.97		20.87	40.43	2.12		20.49	40.36	2.07		7	10.5548	45.6637	1.20597		10.4	47.55	1.22667		11.3
PI567622	IL945	IV	18	48.3	1.31	3	18	48.3	1.31		17.4204	48.0139	1.79531		16.7704	47.6939	3.87531		16.5904	48.2339	1.69531		Illinois	21.9796	41.7461	1.52436		21.17	40.55	2.13		20.54	41.61	1.61		20.57	41.87	1.92		2	17.336	45.3847	0.7356		16.02	45.67	1.03		16.5
PI567623	IL945	IV	18.7	44.9	2.28	3	18.7	44.9	2.28		18.8504	45.3139	1.55531		16.9404	46.8039	4.21531		18.0504	46.1139	1.56531		Illinois	22.6796	38.3461	2.49436		22.04	39.26	1.98		21.09	39.25	1.93		21.64	39.31	1.83		2	18.036	41.9847	1.7056		16.72	43.52	0.98		17.77
PI567624	IL945	III	19.7	41.7	1.93	3	19.5785	40.9498	1.71		18.4904	45.1739	1.55531		16.5104	45.4639	4.15531		17.1604	45.3739	1.42531		Illinois	23.5581	34.3959	1.92419		21.19	40.02	1.95		21.7	38.54	1.84		21.06	39.4	1.69		7	13.6089	41.0768	1.48506		11.05	45.43	1.06667		10.73
PI567627C	IL945	IV	15.1	46.7	0.89	3	15.1	46.7	0.89		17.1004	46.7839	1.69531		16.7404	46.7439	3.84531		16.3504	47.2639	1.67531		Illinois	19.0796	40.1461	1.10436		20.84	39.71	1.93		21.47	40.1	1.97		20.4	40.59	1.96		2	14.436	43.7847	0.3156		16.24	44.51	1.03		15.64
PI567627A	IL945	IV	16.7	45.9	1.35	3	16.7	45.9	1.35		17.1804	47.8239	1.97531		16.5704	47.3339	3.95531		16.8604	48.1439	1.77531		Illinois	20.6796	39.3461	1.56436		20.12	41.86	2.25		20.94	40.93	1.64		20.49	41.36	1.97		2	16.036	42.9847	0.7756		16.08	45.74	0.97		16.3
PI567627B	IL945	IV	18.5	42.8	2.15	3	18.5	42.8	2.15		18.4004	44.5639	1.80531		16.1304	46.3239	4.02531		17.5104	45.6839	1.84531		Illinois	22.4796	36.2461	2.36436		21.85	37.45	1.96		20.93	39.72	2.1		20.9	39.26	2.1		7	12.2548	43.3637	1.87597		11.2	46.07	1.22667		10.5
PI567628B	IL945	IV	17	47.2	1.45	3	17	47.2	1.45		17.4804	47.3039	1.98531		16.7704	46.1739	4.13531		17.1204	46.8739	1.72531		Illinois	20.9796	40.6461	1.66436		19.99	42.05	2.3		20.57	39.78	1.68		20.55	40.43	1.89		2	16.336	44.2847	0.8756		16.16	45.25	1		17.04
PI567628A	IL945	IV	17.4	46.7	1.78	3	17.4	46.7	1.78		17.6004	47.0339	2.01531		16.3704	46.9039	4.14531		17.2804	46.7639	1.69531		Illinois	21.3796	40.1461	1.99436		20.09	41.87	2.3		20.78	40.04	1.57		20.97	40.56	1.95		2	16.736	43.7847	1.2056		16.33	45.15	1		17.01
PI567630B	IL945	IV	17.1	46.2	2.29	3	17.1	46.2	2.29		17.9704	45.6139	2.09531		17.9704	47.0939	4.08531		17.3004	46.3139	2.11531		Illinois	21.0796	39.6461	2.50436		22.4	39.25	2.48		21.47	39.99	2.41		21.11	39.06	2.45		2	16.436	43.2847	1.7156		16.72	45.07	1.5		17.63
PI567630A	IL945	IV	15.7	49.2	1.56	3	15.7	49.2	1.56		17.1804	48.0739	1.77531		16.2004	47.9139	4.12531		16.6704	48.3139	1.72531		Illinois	19.6796	42.6461	1.77436		21.62	40.85	2.06		21.21	40.81	2.08		20.66	41.45	1.93		9	17.8701	45.8067	1.27575		18.815	44.845	1.49429		20.945
PI567631	IL945	IV	16.9	47.1	2.49	3	16.9	47.1	2.49		16.8104	47.3939	1.66531		17.1304	46.4539	4.15531		16.5704	46.7339	1.59531		Illinois	20.8796	40.5461	2.70436		21.33	40.88	1.91		21.33	40	1.93		20.31	40	1.79		9	19.0701	43.7067	2.20575		18.965	43.885	1.59429		19.855
PI567633	IL945	IV	18	45.8	1.6	3	18	45.8	1.6		16.7404	46.3939	1.50531		15.2004	47.6339	4.15531		16.3304	48.5639	1.46531		Illinois	21.9796	39.2461	1.81436		19.68	42.59	1.73		20.1	41.23	1.64		19.45	41.81	1.56		7	11.7548	46.3637	1.32597		9.43	48.14	1.09667		10.86
PI567637	IL945	IV	15.9	45.8	1.75	3	15.9	45.8	1.75		17.7504	45.4439	1.78531		16.2404	46.6139	4.20531		16.9104	46.2039	1.83531		Illinois	19.8796	39.2461	1.96436		20.12	39.53	1.95		21.06	39.15	2.14		20.59	39.54	2.03		7	9.65478	46.3637	1.47597		10.03	46.66	1.33667		11.83
PI567638	IL945	IV	18.9	47.8	2.04	3	18.9	47.8	2.04		17.6204	47.0039	1.84531		17.2004	46.1439	3.72531		17.4904	47.5039	1.75531		Illinois	22.8796	41.2461	2.25436		22.22	39.88	2.46		21.01	40.56	2.05		21.09	40.7	2.07		2	18.236	44.8847	1.4656		16.79	45.66	0.99		17.04
PI567639	IL945	IV	17.2	46.9	2.24	3	17.2	46.9	2.24		18.2104	45.5139	1.80531		17.2304	45.7939	4.28531		17.4804	46.2339	1.86531		Illinois	21.1796	40.3461	2.45436		23.04	37.78	2.32		21.35	39.27	2.17		21.81	39.42	2.09		2	16.536	43.9847	1.6656		16.84	43.74	0.94		16.73
PI567640	IL945	IV	19	44.9	1.91	3	19	44.9	1.91		19.1904	44.1639	1.77531		17.8304	46.0739	4.14531		18.0804	45.3639	1.90531		Illinois	22.9796	38.3461	2.12436		22.52	38.47	2.13		21.7	39.36	2.19		21.9	39.22	2.07		2	18.336	41.9847	1.3356		17.18	43.01	1.26		17.75
PI567641	IL945	IV	13.4	51.5	1.41	3	13.4	51.5	1.41		16.8304	47.5039	1.93531		15.5304	48.7239	3.89531		16.3504	48.2339	1.91531		Illinois	17.3796	44.9461	1.62436		20.61	39.42	2.06		19.85	43.15	1.96		20.21	41.64	2.17		2	12.736	48.5847	0.8356		15.61	46.55	1.14		15.83
PI567642C	IL945	IV	19	43.5	2.5	3	19	43.5	2.5		18.9204	43.8639	2.01531		17.4204	44.8439	4.18531		18.0004	44.4139	2.04531		Illinois	22.9796	36.9461	2.71436		22.6	37.47	2.13		21.62	38	2.23		21.95	37.88	2.26		7	12.7548	44.0637	2.22597		11.41	45.4	1.41667		11.62
PI567642B	IL945	IV	18.2	45.3	1.78	3	18.2	45.3	1.78		18.0004	46.8339	1.63531		16.0304	48.6239	3.95531		16.6504	48.6839	1.69531		Illinois	22.1796	38.7461	1.99436		20.61	40.55	1.84		20.35	41.35	1.95		20.61	41.77	1.85		2	17.536	42.3847	1.2056		15.75	45.51	1.12		16.09
PI567642A	IL945	IV	13.8	51	1.48	3	13.8	51	1.48		16.4604	47.9839	1.68531		15.8404	48.3839	4.25531		15.8104	48.0539	1.72531		Illinois	17.7796	44.4461	1.69436		20.56	40.63	1.94		20.19	41.59	1.98		20.19	42.05	1.86		2	13.136	48.0847	0.9056		14.75	46.62	1.15		16.65
PI567643	IL945	IV	18.6	45.4	2.22	3	18.6	45.4	2.22		19.3104	44.4739	1.80531		17.3304	46.2739	3.78531		18.1704	45.3139	1.85531		Illinois	22.5796	38.8461	2.43436		22.11	38.89	2.12		21.27	39.79	2.28		21.96	39.11	2.15		2	17.936	42.4847	1.6456		16.56	43.98	1.26		17.78
PI567644	IL945	III	11.7	55.4	1.05	3	11.5785	54.6498	0.83		16.6304	49.0139	1.77531		15.4204	49.5139	4.17531		15.8204	50.1139	1.66531		Illinois	15.5581	48.096	1.04419		20.3	40.98	2.23		19.63	42.8	1.81		19.34	43.13	1.94		2	11.6986	51.2236	0.530274		15.53	47.26	1.13		15.55
PI567645B	IL945	IV	19	45.6	1.94	3	19	45.6	1.94		18.9504	45.0839	1.67531		17.0604	47.6839	4.30531		17.5404	46.7739	1.67531		Illinois	22.9796	39.0461	2.15436		21.73	38.95	2.09		20.88	39.84	1.83		20.95	40.22	1.93		2	18.336	42.6847	1.3656		16.55	43.53	1.19		17.19
PI567645A	IL945	III	16.2	49.8	2.01	3	16.0785	49.0498	1.79		17.2904	45.8839	1.81531		17.2004	46.8139	4.00531		16.1204	46.7139	1.82531		Illinois	20.0581	42.496	2.00419		20.39	39.76	2		21	40.66	2.02		20.12	40.81	2.03		2	16.1986	45.6236	1.49027		15.89	44.15	1.24		17.12
PI567646B	IL945	IV	17.9	45.6	2.24	3	17.9	45.6	2.24		18.9704	44.7739	2.07531		18.6104	46.3239	4.17531		18.4204	46.4639	2.25531		Illinois	21.8796	39.0461	2.45436		22.85	38.49	2.24		22.56	39.79	2.62		22.02	39.63	2.51		2	17.236	42.6847	1.6656		16.78	44.3	1.59		18.12
PI567647A	IL945	IV	15.9	50.3	1.07	3	15.9	50.3	1.07		18.1304	44.1739	1.74531		15.8804	47.0939	4.25531		17.0104	46.2739	1.73531		Illinois	19.8796	43.7461	1.28436		21.08	38.57	1.76		20.9	39.41	2.13		21.16	39.05	2.01		7	9.65478	50.8637	0.795966		10.3	46.02	1.23667		11.33
PI567648C	IL945	IV	17.9	46.3	1.95	3	17.9	46.3	1.95		17.4704	45.2739	1.95531		16.7404	46.7039	3.82531		17.6504	46.4939	1.92531		Illinois	21.8796	39.7461	2.16436		21.49	38.45	2.13		20.8	40.36	2.17		21.41	40.06	2.11		7	11.6548	46.8637	1.67597		10.82	47.11	1.51667		11.79
PI567648B	IL945	IV	18.4	45.1	1.67	3	18.4	45.1	1.67		16.9104	44.9839	1.72531		16.9104	46.5639	4.18531		16.8004	46.3839	1.67531		Illinois	22.3796	38.5461	1.88436		20.19	40.1	1.91		20.79	39.84	2		20.68	39.83	1.85		7	12.1548	45.6637	1.39597		9.91	47	1.29667		11.64
PI567648A	IL945	III	16.4	47.1	1.77	3	16.2785	46.3498	1.55		16.7104	45.2839	1.79531		17.2704	46.9439	4.11531		16.5604	46.2739	1.79531		Illinois	20.2581	39.7959	1.76419		19.62	40.62	1.96		21.69	39.52	1.96		20.66	39.45	1.93		7	10.3089	46.4768	1.32506		9.53	47.83	1.38667		11.73
PI567649	IL945	III	15.3	50.8	1.69	3	15.1785	50.0498	1.47		18.2704	45.5939	1.55531		16.7004	48.3039	4.25531		16.6104	48.4939	1.68531		Illinois	19.1581	43.496	1.68419		21.96	40.19	1.75		20.48	42.01	2		21.06	42	1.89		2	15.2986	46.6236	1.17027		16.14	45.36	1.04		16.42
PI567650B	IL945	IV	18.5	45.8	1.61	3	18.5	45.8	1.61		19.3904	44.0239	1.94531		17.4804	46.2639	4.36531		18.9604	44.5739	1.85531		Illinois	22.4796	39.2461	1.82436		21.78	39.95	2.26		21.59	39.7	1.97		21.95	38.59	2.13		2	17.836	42.8847	1.0356		16.73	43.54	1.16		18.62
PI567650A	IL945	IV	19.4	45.2	2.29	3	19.4	45.2	2.29		19.1004	43.6739	1.90531		17.6204	46.9039	4.21531		18.3804	44.2939	1.76531		Illinois	23.3796	38.6461	2.50436		22.03	39.7	2.23		21.23	39.8	1.87		21.64	38.43	2		2	18.736	42.2847	1.7156		16.92	42.9	1.1		18.67
PI567653	IL945	IV	17.6	47.1	1.11	3	17.6	47.1	1.11		17.5004	47.2539	1.82531		17.5604	46.6239	4.17531		17.5604	47.7839	1.75531		Illinois	21.5796	40.5461	1.32436		21.18	40.71	2.05		21.19	40.03	1.97		21.22	40.93	2.05		2	16.936	44.1847	0.5356		16.31	45.33	1.08		17.12
PI567654	IL945	IV	16.9	47.3	1.96	3	16.9	47.3	1.96		17.0704	46.6039	1.79531		15.3704	47.8039	4.23531		15.9504	46.9439	1.79531		Illinois	20.8796	40.7461	2.17436		20.07	40.5	1.99		19.62	40.48	2.16		19.65	40.91	2		7	10.6548	47.8637	1.68597		9.87	47.22	1.35667		10.91
PI567655	IL945	IV	16.2	49.6	2.22	3	16.2	49.6	2.22		18.7704	45.3639	1.77531		16.9304	47.4139	4.32531		17.1104	46.6839	1.87531		Illinois	20.1796	43.0461	2.43436		22.63	39.59	2		20.88	40.43	2.15		21.19	40.4	2.05		2	15.536	46.6847	1.6456		16.72	43.64	1.19		17.26
PI567656	IL945	IV	17.3	45.5	1.77	3	17.3	45.5	1.77		17.9504	47.1339	2.08531		17.6604	44.8939	4.13531		17.7404	47.2339	1.77531		Illinois	21.2796	38.9461	1.98436		23.09	39.73	2.5		22	39.18	1.96		21.82	40.1	2.02		2	16.636	42.5847	1.1956		17.57	44.24	1.18		17.48
PI567658	IL945	IV	18.9	46.3	2.24	3	18.9	46.3	2.24		18.3204	46.3639	2.20531		17.8704	47.1239	3.86531		18.0404	46.7539	1.98531		Illinois	22.8796	39.7461	2.45436		23.48	39.14	2.69		21.5	40.09	2.07		22.01	40.26	2.13		2	18.236	43.3847	1.6656		17.67	44.51	1.32		17.21
PI567659	IL945	IV	15.3	47.8	1.8	3	15.3	47.8	1.8		17.5204	45.6939	1.72531		15.0204	47.0439	4.00531		16.4104	46.7639	1.82531		Illinois	19.2796	41.2461	2.01436		19.52	40.34	1.81		19.91	40.07	2.25		19.97	40.33	2.09		7	9.05478	48.3637	1.52597		10.17	46.71	1.27667		9.93
PI567660A	IL945	IV	17.4	44	2.39	3	17.4	44	2.39		18.6804	44.1739	1.96531		18.2304	44.6439	4.39531		18.3804	44.5539	2.03531		Illinois	21.3796	37.4461	2.60436		22.13	37.62	2		21.96	38.31	2.36		22	38.16	2.26		7	11.1548	44.5637	2.11597		11.15	45.67	1.38667		12.42
PI567661B	IL945	IV	19.5	45.2	1.78	3	19.5	45.2	1.78		19.2504	45.0939	1.97531		18.6404	45.6139	4.12531		18.4904	45.7439	1.82531		Illinois	23.4796	38.6461	1.99436		22.63	38.57	2.27		22.66	38.97	2.05		22.63	38.8	2.12		2	18.836	42.2847	1.2056		17.71	43.41	1.26		17.59
PI567662	IL945	IV	16.8	47.7	1.59	3	16.8	47.7	1.59		18.4404	48.5539	1.84531		17.8804	46.9939	3.93531		18.1704	48.2439	1.87531		Illinois	20.7796	41.1461	1.80436		22.42	39.9	2.06		21.42	41.9	2.19		21.71	42.25	2.03		9	18.9701	44.3067	1.30575		20.725	45.245	1.77429		20.045
PI567663	IL945	IV	18.2	46.7	1.68	3	18.2	46.7	1.68		19.8404	44.1839	1.99531		17.6904	46.3839	4.39531		18.5504	45.2739	1.97531		Illinois	22.1796	40.1461	1.89436		23.28	37.57	2.23		22.32	39.81	2.37		22.47	39.13	2.23		2	17.536	43.7847	1.1056		17.42	43.31	1.4		17.84
PI567664	IL945	IV	18.2	47.6	1.32	3	18.2	47.6	1.32		18.3504	47.1639	1.74531		17.3604	46.8739	4.20531		17.0304	48.1339	1.77531		Illinois	22.1796	41.0461	1.53436		22.08	40.41	2.14		21.12	41.14	1.98		20.77	41.74	1.98		2	17.536	44.6847	0.7456		16.4	45.28	1.15		16.96
PI567665	IL945	IV	16.1	48	1.2	3	16.1	48	1.2		18.7004	45.6639	1.84531		17.7004	48.6339	4.00531		17.4404	47.3539	1.77531		Illinois	20.0796	41.4461	1.41436		22.13	40.3	2.31		20.66	40.77	1.87		21.17	41.26	1.97		2	15.436	45.0847	0.6256		16.96	43.9	1.14		17.43
PI567666	IL945	IV	15.7	48.5	1.47	3	15.7	48.5	1.47		17.3504	47.7539	1.73531		16.4604	48.4939	4.16531		17.3204	47.8939	1.69531		Illinois	19.6796	41.9461	1.68436		20.82	41.25	2.02		21.19	40.67	1.77		20.6	41.08	1.92		2	15.036	45.5847	0.8956		15.52	46.1	0.99		18.17
PI567667B	IL945	IV	18.7	46.5	2.07	3	18.7	46.5	2.07		19.3104	45.4139	1.90531		18.5204	45.9339	4.23531		18.6504	46.3339	1.82531		Illinois	22.6796	39.9461	2.28436		22.61	38.97	2.14		22.28	39.75	2.12		22.38	39.54	2.13		2	18.036	43.5847	1.4956		17.12	43.79	1.31		18.4
PI567667A	IL945	IV	19.2	45.8	2.11	3	19.2	45.8	2.11		19.5404	44.4039	1.63531		17.0504	46.5739	3.97531		18.4404	45.7039	1.58531		Illinois	23.1796	39.2461	2.32436		23.38	37.95	2.06		21.83	40.42	1.85		22.4	38.7	1.76		2	18.536	42.8847	1.5356		16.87	44.15	1.01		18.32
PI567668	IL945	III	18.2	46.6	1.72	3	18.0785	45.8498	1.5		18.3104	45.7339	1.72531		16.2504	48.8339	4.17531		17.0004	48.1439	1.67531		Illinois	22.0581	39.2959	1.71419		22.47	38.96	2.15		20.52	41.34	1.78		21.43	40.86	1.93		2	18.1986	42.4236	1.20027		17.12	44.09	1.09		16.29
PI567671C	IL945	IV	20.7	42.1	1.08	3	20.7	42.1	1.08		15.2404	46.9839	1.69531		16.3904	44.5939	4.06531		15.1704	46.5639	1.70531		Illinois	24.6796	35.5461	1.29436		19.33	41.51	1.51		20.67	39.49	2.38		19.5	40.46	1.99		7	14.4548	42.6637	0.805966		8.68	47.8	1.16667		10.15
PI567671A	IL945	III	16.4	48.7	1.69	3	16.2785	47.9498	1.47		19.0104	44.8539	1.46531		16.2004	48.4439	4.10531		16.5704	48.4039	1.50531		Illinois	20.2581	41.3959	1.68419		21.92	39.19	1.8		20.12	41.86	1.78		20.45	41.83	1.73		2	16.3986	44.5236	1.17027		16.34	44.3	1.05		16.48
PI567671B	IL945	IV	16	50.6	1.82	3	16	50.6	1.82		18.9104	46.9439	1.54531		16.1704	48.2539	3.97531		17.4404	48.2939	1.56531		Illinois	19.9796	44.0461	2.03436		21.9	41.02	1.84		21.15	40.54	2.05		21.24	41.88	1.83		2	15.336	47.6847	1.2456		16.55	44.85	0.93		16.54
PI567672	IL945	IV	17.4	46.7	1.91	3	17.4	46.7	1.91		19.4004	44.6539	1.77531		17.6104	46.4339	4.17531		18.4004	45.7339	1.82531		Illinois	21.3796	40.1461	2.12436		22.75	38.68	2.1		21.95	40.23	2.12		22.1	39.33	2.05		2	16.736	43.7847	1.3356		16.98	43.65	1.23		17.24
PI567673B	IL945	IV	18.1	46.3	2.13	3	18.1	46.3	2.13		17.3904	45.7539	1.98531		17.4204	46.9539	4.41531		17.3004	47.1239	1.82531		Illinois	22.0796	39.7461	2.34436		21.45	39.07	2.15		20.72	40.27	2.12		21.1	40.34	2.12		7	11.8548	46.8637	1.85597		10.79	47.37	1.53667		11.56
PI567673A	IL945	III	18.6	44.9	2.1	3	18.4785	44.1498	1.88		18.4004	45.5739	1.90531		18.0304	46.2739	4.10531		18.2304	45.9139	1.84531		Illinois	22.4581	37.596	2.09419		21.55	40.88	2.11		21.59	39.94	2.11		21.87	39.87	2.03		2	18.5986	40.7236	1.58027		16.99	44.35	1.06		17.35
PI567674	IL945	IV	16.1	49	1.96	3	16.1	49	1.96		17.4104	46.0439	1.93531		17.4304	46.1239	4.10531		17.9204	45.6439	1.86531		Illinois	20.0796	42.4461	2.17436		20.67	40.4	2.17		22.35	38.94	1.95		21.21	38.57	2		7	9.85478	49.5637	1.68597		11	45.74	1.45667		11.34
PI567676B	IL945	IV	17.3	46.9	1.93	3	17.3	46.9	1.93		17.6704	45.0339	1.84531		16.6104	47.3939	4.24531		17.3404	45.9339	1.87531		Illinois	21.2796	40.3461	2.14436		22.26	37.41	2.15		21.11	40.52	2.09		21.3	39.56	2.01		2	16.636	43.9847	1.3556		16.6	44.66	1.2		17.51
PI567676A	IL945	IV	17.2	46.9	2	3	17.2	46.9	2		18.1404	45.5839	2.02531		17.9804	47.0339	4.21531		17.7804	46.6439	1.99531		Illinois	21.1796	40.3461	2.21436		22.65	38.79	2.47		22.1	40.49	2.2		22.01	40.03	2.19		2	16.536	43.9847	1.4256		17.64	44.34	1.32		17.15
PI567677	IL945	IV	18.3	46.7	2.13	3	18.3	46.7	2.13		18.3704	45.3539	2.03531		17.2604	46.7739	4.04531		17.3804	46.3439	2.14531		Illinois	22.2796	40.1461	2.34436		21.96	39.71	2.3		21.66	40.21	2.46		21.48	40.4	2.34		2	17.636	43.7847	1.5556		16.55	44.47	1.43		17.5
PI567678	IL945	IV	17.6	45.4	1.79	3	17.6	45.4	1.79		17.9304	46.2239	2.05531		17.0104	46.7739	4.19531		17.1304	46.6539	1.66531		Illinois	21.5796	38.8461	2.00436		23.34	37.88	2.56		21.06	40.02	1.8		21.43	39.96	1.89		2	16.936	42.4847	1.2156		17.12	44.82	0.98		17.08
PI567679C	IL945	IV	16	49.5	1.36	3	16	49.5	1.36		17.2604	46.6939	2.02531		15.5004	49.4339	4.09531		16.1204	48.6839	1.76531		Illinois	19.9796	42.9461	1.57436		21.86	39.78	2.31		19.92	42.28	1.95		20.39	41.97	2		2	15.336	46.5847	0.7856		16.09	45.9	1.04		15.16
PI567679A	IL945	III	16	50.6	2.4	3	15.8785	49.8498	2.18		17.5004	47.4139	1.32531		16.1704	48.4739	4.36531		16.5204	49.0639	1.34531		Illinois	19.8581	43.2959	2.39419		21.31	41.04	1.55		20.28	42.67	1.84		20.59	42.34	1.62		2	15.9986	46.4236	1.88027		16.43	45.75	0.79		15.63
PI567681	IL945	IV	17.7	45.5	1.7	3	17.7	45.5	1.7		16.9904	47.7039	1.86531		15.3404	49.3939	4.12531		16.2304	48.9239	1.74531		Illinois	21.6796	38.9461	1.91436		21.01	39.81	2.22		18.98	43.27	1.91		20.1	42.39	1.95		2	17.036	42.5847	1.1256		14.73	47.3	1.1		17.27
PI567683A	IL945	IV	16.7	47.2	0.85	3	16.7	47.2	0.85		17.3704	46.0439	1.69531		17.2504	46.2839	3.98531		17.4204	45.7839	1.64531		Illinois	20.6796	40.6461	1.06436		19.91	39.39	2.06		20.77	39.63	1.58		20.52	39.26	1.85		2	16.036	44.2847	0.2756		16.17	44.22	1		16.85
PI567686	IL945	III	16.6	49.4	1.77	3	16.4785	48.6498	1.55		18.8604	44.7339	1.41531		16.4004	48.6239	4.09531		16.6104	47.8539	1.49531		Illinois	20.4581	42.096	1.76419		21.92	38.86	1.84		20.12	41.96	1.84		20.48	41.82	1.73		2	16.5986	45.2236	1.25027		16.17	44.37	1.03		16.18
PI567688B	IL945	IV	20.1	45.1	1.83	3	20.1	45.1	1.83		19.1304	44.6139	2.04531		18.7904	45.2539	4.13531		19.2504	44.7339	1.96531		Illinois	24.0796	38.5461	2.04436		22.38	38.89	2.52		23.03	38.09	2.08		22.56	38.52	2.11		2	19.436	42.1847	1.2556		17.55	42.86	1.22		18.69
PI567689	IL945	IV	15.4	51.7	1.1	3	15.4	51.7	1.1		17.3204	49.1339	1.70531		15.7904	51.1839	4.14531		16.3804	51.2239	1.54531		Illinois	19.3796	45.1461	1.31436		20.98	42.01	2.02		19.84	44.23	1.85		20.04	44.32	1.78		2	14.736	48.7847	0.5256		15.68	46.91	1.18		15.95
PI567690	IL945	III	16.8	49.2	1.82	3	16.6785	48.4498	1.6		18.9604	44.8039	1.43531		16.4004	48.5339	4.17531		16.4804	48.2039	1.49531		Illinois	20.6581	41.8959	1.81419		21.85	39.42	1.79		20.36	41.78	1.88		20.42	41.92	1.69		2	16.7986	45.0236	1.30027		16.36	44.22	1.04		16.26
PI567691	IL945	IV	16.8	47.5	1.63	3	16.8	47.5	1.63		19.0504	44.8039	1.41531		16.2104	48.3039	3.98531		16.5904	47.9939	1.45531		Illinois	20.7796	40.9461	1.84436		21.94	39.01	1.79		20.32	41.84	1.82		20.57	41.63	1.71		2	16.136	44.5847	1.0556		16.39	44.23	1.03		16.21
PI567693	IL945	IV	15.8	49.8	1.61	3	15.8	49.8	1.61		18.8004	44.9539	1.70531		16.7204	47.6939	4.30531		16.7804	47.8339	1.64531		Illinois	19.7796	43.2461	1.82436		21.76	39.22	2.07		20.8	40.95	2.02		20.98	41.03	1.89		2	15.136	46.8847	1.0356		16.73	44.17	1.32		16.49
PI567694	IL945	IV	16	48.6	1.88	3	16	48.6	1.88		16.1704	48.5039	1.86531		16.2304	49.7539	4.33531		15.8704	48.7939	1.73531		Illinois	19.9796	42.0461	2.09436		20.52	40.19	2.15		19.86	42.39	1.69		19.89	41.55	1.88		2	15.336	45.6847	1.3056		15.13	46.65	1.07		16.55
PI567695	IL945	III	16.1	49.9	1.42	3	15.9785	49.1498	1.2		19.0504	44.8439	1.43531		16.0604	48.2939	4.08531		16.5704	48.2639	1.53531		Illinois	19.9581	42.596	1.41419		21.89	38.95	1.79		20.26	41.9	1.88		20.4	41.65	1.79		2	16.0986	45.7236	0.900274		16.31	44.43	1.05		16.2
PI567696C	IL945	IV	16.2	50.3	1.29	3	16.2	50.3	1.29		17.1104	46.5939	1.69531		16.8804	49.0839	3.92531		16.6704	48.3239	1.72531		Illinois	20.1796	43.7461	1.50436		20.36	41.75	1.74		21.22	41.12	1.98		20.9	41.86	1.87		2	15.536	47.3847	0.7156		16.07	45.43	1.17		16.46
PI567696B	IL945	IV	19.3	46.6	1.78	3	19.3	46.6	1.78		18.5904	45.1739	1.78531		17.7704	48.2439	4.03531		18.3104	46.4239	1.66531		Illinois	23.2796	40.0461	1.99436		21.69	40.41	2.2		22.37	39.91	1.81		22.16	40.33	1.88		2	18.636	43.6847	1.2056		17.31	43.61	0.99		17.35
PI567696A	IL945	III	15.5	49.5	2.45	3	15.3785	48.7498	2.23		17.5904	46.4739	1.75531		17.0304	47.2239	4.17531		17.4704	47.6239	1.86531		Illinois	19.3581	42.196	2.44419		20.83	41.91	1.73		21.2	40.94	2.36		21.23	40.85	2.03		7	9.40893	48.8768	2.00506		10.86	47.59	1.48667		11.48
PI567697	IL945	III	16.9	48.9	1.84	3	16.7785	48.1498	1.62		18.9904	44.7439	1.41531		16.2704	48.8339	4.29531		16.3604	48.2039	1.51531		Illinois	20.7581	41.596	1.83419		21.7	39.44	1.79		20.23	41.77	1.85		20.35	42.05	1.71		2	16.8986	44.7236	1.32027		16.37	44.37	1.05		15.88
PI567698B	IL945	IV	16.7	48.4	2.12	3	16.7	48.4	2.12		17.8904	45.9839	1.77531		17.4704	47.7439	4.25531		17.4004	47.6339	1.80531		Illinois	20.6796	41.8461	2.33436		21.74	39.91	2.16		21.36	41.26	2.07		21.27	40.81	2.02		2	16.036	45.4847	1.5456		16.07	45.26	1.1		17.8
PI567700	IL945	III	16.4	49	1.48	3	16.2785	48.2498	1.26		19.0804	44.9439	1.40531		16.1304	48.6539	3.97531		16.4804	48.4239	1.45531		Illinois	20.2581	41.696	1.47419		21.94	39.05	1.76		20.17	42	1.8		20.39	41.93	1.71		2	16.3986	44.8236	0.960274		16.28	44.53	1.02		16.23
PI567702A	IL945	IV	16.5	50.3	1.49	3	16.5	50.3	1.49		17.6304	47.8439	1.70531		15.8304	49.4839	4.15531		16.8604	49.2339	1.57531		Illinois	20.4796	43.7461	1.70436		21.34	40.84	2.03		20.22	42.55	1.94		20.59	42.78	1.85		2	15.836	47.3847	0.9156		16.09	46.06	1.13		17.12
PI567704	IL945	IV	18.2	49.4	1.96	3	18.2	49.4	1.96		17.6304	46.8739	1.68531		18.4004	47.4739	4.11531		17.9504	47.7239	1.98531		Illinois	22.1796	42.8461	2.17436		21.31	41.04	1.78		22.21	40.47	2.39		22.02	40.81	2.23		2	17.536	46.4847	1.3856		15.91	45.97	0.99		17.72
PI567705	IL945	III	16.7	48.7	1.61	3	16.5785	47.9498	1.39		19.0704	44.8139	1.42531		15.9704	48.8439	4.09531		16.4404	48.3739	1.47531		Illinois	20.5581	41.3959	1.60419		21.82	39.37	1.75		20.06	41.92	1.77		20.54	42.13	1.74		2	16.6986	44.5236	1.09027		16.32	44.33	1		15.93
PI567706B	IL945	III	15.7	47.9	1.9	3	15.5785	47.1498	1.68		16.7604	47.7939	1.71531		16.2304	47.6539	4.44531		15.9504	48.9639	1.79531		Illinois	19.5581	40.596	1.89419		20.54	40.88	2.04		20.43	41.28	2.08		20.13	42.24	2.02		7	9.60893	47.2768	1.45506		9.94	48.75	1.34667		10.67
PI567706A	IL945	III	15.6	47.6	1.64	3	15.4785	46.8498	1.42		18.9404	44.5339	1.80531		15.8604	48.5739	4.11531		17.1504	47.1639	1.83531		Illinois	19.4581	40.2959	1.63419		22.11	37.8	2.13		20.58	41.14	2.12		21.03	40.33	2.05		2	15.5986	43.4236	1.12027		15.82	44.17	1.25		16.54
PI567707	IL945	IV	19.5	46.3	2.13	3	19.5	46.3	2.13		17.3504	47.3139	1.71531		18.0004	47.7339	4.22531		17.7204	48.5739	1.94531		Illinois	23.4796	39.7461	2.34436		21.13	41.43	1.78		21.86	41.44	2.33		21.59	41.83	2.18		2	18.836	43.3847	1.5556		15.66	46.4	0.99		17.92
PI567708	IL945	IV	17.4	47.5	1.4	3	17.4	47.5	1.4		17.8104	47.7939	1.93531		16.6704	49.6039	4.18531		17.2004	49.0139	1.78531		Illinois	21.3796	40.9461	1.61436		21.91	40.51	2.31		20.08	42.95	1.94		21.33	42.72	2.02		2	16.736	44.5847	0.8256		16.6	46.39	1.18		16.93
PI567709	IL945	IV	16	51.8	1.53	3	16	51.8	1.53		17.3104	48.6539	1.65531		16.4404	49.9139	4.18531		16.5304	49.6939	1.44531		Illinois	19.9796	45.2461	1.74436		20.63	41.47	2.01		20.55	42.85	1.81		20.68	43.16	1.74		2	15.336	48.8847	0.9556		15.94	46.64	1.12		16.23
PI567710	IL945	IV	15.3	53.4	1.46	3	15.3	53.4	1.46		17.0604	49.2339	1.70531		15.6004	50.5339	3.97531		16.1004	51.0239	1.46531		Illinois	19.2796	46.8461	1.67436		20.84	42.08	2.03		19.65	43.74	1.72		19.67	44.07	1.66		2	14.636	50.4847	0.8856		15.62	47.04	1.15		15.95
PI567712	IL945	III	16.8	49.3	1.65	3	16.6785	48.5498	1.43		19.0404	44.8439	1.40531		16.1904	48.6439	4.02531		16.4004	48.1339	1.49531		Illinois	20.6581	41.996	1.64419		21.91	39	1.78		20.17	41.85	1.8		20.37	41.79	1.7		2	16.7986	45.1236	1.13027		16.32	44.32	1.03		16.31
PI567713E	IL945	IV	19.3	45.9	2.04	3	19.3	45.9	2.04		18.4504	45.5239	1.96531		18.3904	45.9039	3.83531		18.8104	45.3139	2.01531		Illinois	23.2796	39.3461	2.25436		22.13	39.28	2.16		22.62	39.02	2.19		22.6	38.03	2.21		2	18.636	42.9847	1.4656		16.98	44.65	1.11		18.73
PI567713B	IL945	IV	18.9	45.3	2.63	3	18.9	45.3	2.63		17.6204	46.5739	1.72531		17.5404	47.6839	4.43531		17.6304	47.8939	1.80531		Illinois	22.8796	38.7461	2.84436		21.9	40.12	1.87		21.7	41.41	2.12		21.87	41.22	2.09		2	18.236	42.3847	2.0556		16.01	45.67	0.98		17.65
PI567713A	IL945	III	19	45.7	1.42	3	18.8785	44.9498	1.2		18.3304	45.5339	1.88531		18.2504	46.0039	4.25531		18.3804	46.1839	1.91531		Illinois	22.8581	38.3959	1.41419		23.09	38.54	2.1		22.21	39.62	2.09		22.53	39.04	2.13		2	18.9986	41.5236	0.900274		16.6	44.51	1.05		18.32
PI567713C	IL945	IV	18.1	48.7	1.78	3	18.1	48.7	1.78		18.1304	46.4139	1.66531		17.9504	47.6439	4.04531		17.9404	47.7839	1.91531		Illinois	22.0796	42.1461	1.99436		21.61	40.72	1.85		21.79	40.83	2.29		21.84	41.23	2.13		2	17.436	45.7847	1.2056		16.18	45.67	1.02		17.79
PI567713D	IL945	IV	18.2	47.4	2.38	3	18.2	47.4	2.38		18.7904	46.5639	1.76531		17.9304	47.7839	3.92531		18.4404	48.2339	1.61531		Illinois	22.1796	40.8461	2.59436		22.34	40.6	2.05		21.9	40.6	1.82		22.13	41.48	1.86		2	17.536	44.4847	1.8056		17.1	45.69	0.9		17.8
PI567714	IL945	IV	16.3	48.5	1.84	3	16.3	48.5	1.84		17.1704	48.1739	1.82531		16.3104	49.3839	4.27531		16.7704	49.0239	1.63531		Illinois	20.2796	41.9461	2.05436		20.39	41.08	2.1		20.84	42.51	1.9		20.73	42.6	1.9		2	15.636	45.5847	1.2656		16.05	45.79	1.2		16.35
PI567715	IL945	IV	17	48.8	1.8	3	17	48.8	1.8		17.2504	47.8739	1.82531		16.2104	48.8439	4.17531		16.6704	48.6439	1.62531		Illinois	20.9796	42.2461	2.01436		20.52	40.93	2.09		20.75	42.02	1.86		20.59	42.06	1.85		2	16.336	45.8847	1.2256		16.27	45.38	1.21		16.44
PI567717C	IL945	IV	16.4	50.3	1.26	3	16.4	50.3	1.26		16.9104	48.3039	1.65531		16.3404	49.5439	3.96531		16.1204	49.3339	1.56531		Illinois	20.3796	43.7461	1.47436		20.45	42.58	1.98		19.86	42.16	1.82		19.95	42.9	1.78		2	15.736	47.3847	0.6856		15.59	46.59	1.01		16.15
PI567717B	IL945	IV	17.6	47.4	1.78	3	17.6	47.4	1.78		17.2604	48.3939	1.66531		15.6904	50.4139	4.01531		16.3804	49.5139	1.46531		Illinois	21.5796	40.8461	1.99436		20.52	41.37	1.97		20.22	43.1	1.67		20.48	43.25	1.66		2	16.936	44.4847	1.2056		15.89	46.55	1.08		15.8
PI567717A	IL945	III	17.8	49.7	1.63	3	17.6785	48.9498	1.41		18.5104	46.4539	1.58531		16.5604	48.9339	4.02531		17.2904	48.7039	1.51531		Illinois	21.6581	42.3959	1.62419		21.92	40.43	2.07		20.59	42.34	1.79		21.09	42.2	1.7		2	17.7986	45.5236	1.11027		16.43	45.5	1.06		16.94
PI567718	IL945	IV	18.3	47.7	1.62	3	18.3	47.7	1.62		17.4704	48.9339	1.76531		16.7604	48.5639	3.94531		17.2304	49.2339	1.75531		Illinois	22.2796	41.1461	1.83436		20.75	42.07	2.05		20.6	41.63	2.15		20.8	42.44	1.94		2	17.636	44.7847	1.0456		15.89	46.79	1.06		16.58
PI567719	IL945	IV	16.5	46.9	1.34	3	16.5	46.9	1.34		18.9104	46.2439	1.65531		17.2504	48.3139	4.04531		17.4304	47.9939	1.59531		Illinois	20.4796	40.3461	1.55436		23.12	39.02	2.13		21.27	42.09	1.68		21.8	41.39	1.81		2	15.836	43.9847	0.7656		17.19	45.13	1.01		17.47
PI567720A	IL945	III	17.5	49.5	1.35	3	17.3785	48.7498	1.13		18.1004	47.1439	1.60531		16.6404	49.9539	4.05531		16.9204	49.3439	1.49531		Illinois	21.3581	42.196	1.34419		21.44	41.01	2.15		20.75	43.09	1.65		20.89	42.75	1.78		2	17.4986	45.3236	0.830274		16.2	46.05	0.99		16.85
PI567721	IL945	IV	20.7	42.1	1.52	3	20.7	42.1	1.52		17.1404	48.2139	1.79531		15.9504	48.4839	4.04531		16.3104	48.4639	1.76531		Illinois	24.6796	35.5461	1.73436		20.08	41.5	2.13		20.46	41.92	1.94		20.64	42.28	1.93		2	20.036	39.1847	0.9456		16.07	45.77	1.14		16.17
PI567722	IL945	IV	16.2	50.9	1.79	3	16.2	50.9	1.79		17.3204	47.9439	1.62531		15.9704	49.3539	3.85531		16.4404	49.0139	1.60531		Illinois	20.1796	44.3461	2.00436		21.16	40.58	1.96		20.08	42.72	1.94		20.15	42.21	1.74		2	15.536	47.9847	1.2156		15.62	46.73	0.82		16.56
PI567725	IL945	IV	18.5	48.7	2.47	3	18.5	48.7	2.47		17.4604	46.9739	1.66531		18.2304	47.7839	4.03531		17.8304	47.9939	1.91531		Illinois	22.4796	42.1461	2.68436		21.06	41.13	1.76		22.16	40.79	2.31		21.95	41.49	2.18		2	17.836	45.7847	1.8956		15.81	45.98	0.97		17.83
PI567727B	IL945	IV	16.6	49.1	1.43	3	16.6	49.1	1.43		17.3604	48.1639	1.55531		16.0504	48.3439	4.02531		16.8804	48.8039	1.54531		Illinois	20.5796	42.5461	1.64436		20.79	40.66	1.9		20.56	42.45	1.89		20.75	41.81	1.79		2	15.936	46.1847	0.8556		15.98	46.48	0.99		16.28
PI567728	IL945	IV	15.5	48.2	1.4	3	15.5	48.2	1.4		16.5504	48.7839	1.46531		16.4504	49.7539	4.04531		16.1204	48.8739	1.49531		Illinois	19.4796	41.6461	1.61436		20.06	42.37	2.03		20.58	42	1.73		19.93	42.67	1.68		2	14.836	45.2847	0.8256		15.5	47.06	0.81		15.53
PI567731	IL945	III	17.8	47.4	1.96	3	17.6785	46.6498	1.74		18.7204	45.5239	1.63531		16.9804	47.4939	3.96531		17.2304	47.7439	1.74531		Illinois	21.6581	40.096	1.95419		21.91	39.94	1.82		20.64	41.7	1.95		21.11	41.92	1.95		2	17.7986	43.2236	1.44027		16.16	45.39	1.03		16.76
PI567732	IL945	III	16.5	47.6	2.02	3	16.3785	46.8498	1.8		17.3704	46.8639	1.79531		15.1704	47.7239	4.24531		16.1704	47.3539	1.79531		Illinois	20.3581	40.2959	2.01419		21.04	39.62	2.25		19.43	42.02	1.89		20.02	40.79	2.02		2	16.4986	43.4236	1.50027		15.37	45.38	1.16		15.96
PI567733	IL945	IV	19.5	46.3	2.41	3	19.5	46.3	2.41		17.3204	47.2639	1.73531		17.9804	47.7639	4.01531		17.7104	48.2839	1.99531		Illinois	23.4796	39.7461	2.62436		21.17	41.21	1.78		22.03	41.27	2.41		21.85	41.4	2.19		2	18.836	43.3847	1.8356		15.73	46.26	1.01		17.42
PI567734	IL945	IV	15.6	52	1.61	3	15.6	52	1.61		17.5104	48.4239	1.62531		17.1904	47.5339	4.04531		16.8304	48.3339	1.57531		Illinois	19.5796	45.4461	1.82436		21.25	41.12	2.07		21.26	41.5	1.84		20.85	41.64	1.86		2	14.936	49.0847	1.0356		15.58	46.4	0.91		17.03
PI567735	IL945	IV	18.7	46	1.83	3	18.7	46	1.83		17.2804	48.8239	1.79531		16.5304	49.1939	4.10531		17.1604	49.0539	1.68531		Illinois	22.6796	39.4461	2.04436		20.61	41.84	1.99		21.35	42	2.09		20.83	42.43	1.92		2	18.036	43.0847	1.2556		15.67	46.86	1.05		16.81
PI567738B	IL945	IV	19.3	43.6	1.51	3	19.3	43.6	1.51		19.6004	44.8739	1.78531		17.8804	46.2239	4.11531		18.4504	45.6539	1.88531		Illinois	23.2796	37.0461	1.72436		23.12	38.46	2.21		21.79	40.25	2.07		22.19	39.32	2.1		2	18.636	40.6847	0.9356		16.94	43.73	1.19		18.2
PI567739A	IL945	IV	18.2	45.7	2.32	3	18.2	45.7	2.32		18.6604	46.4139	2.02531		17.7504	46.7539	4.05531		17.9704	47.0739	2.03531		Illinois	22.1796	39.1461	2.53436		21.75	39.73	2.23		21.89	40.3	2.37		22.05	40.33	2.33		2	17.536	42.7847	1.7456		17.57	44.07	1.46		16.72
PI567740	IL945	IV	18.2	46.1	1.79	3	18.2	46.1	1.79		19.2304	45.4339	1.83531		17.7004	45.5039	4.09531		18.6804	45.4939	1.86531		Illinois	22.1796	39.5461	2.00436		22.49	39.63	2.15		21.5	40.05	2.12		22.15	39.1	2.06		2	17.536	43.1847	1.2156		16.72	44.47	1.18		18.41
PI567742A	IL945	IV	17.8	44.9	1.58	3	17.8	44.9	1.58		17.1604	47.8339	1.76531		17.0504	47.6539	3.85531		16.9504	48.2939	1.77531		Illinois	21.7796	38.3461	1.79436		20.75	41.31	2.07		20.81	41.42	2.04		20.83	41.6	2.01		2	17.136	41.9847	1.0056		15.8	46.74	1.02		16.83
PI567743	IL945	IV	17.1	48.6	2.76	3	17.1	48.6	2.76		18.2804	47.2339	2.10531		16.7504	47.6239	4.23531		18.2204	47.0839	2.21531		Illinois	21.0796	42.0461	2.97436		20.8	42.99	2.19		21.33	41.04	2.42		21.46	40.58	2.41		2	16.436	45.6847	2.1856		16.49	46.21	1.3		17.42
PI567744A	IL945	IV	17.7	47.1	1.68	3	17.7	47.1	1.68		17.6404	47.5239	1.84531		16.0204	47.3339	4.05531		16.6804	48.8639	1.77531		Illinois	21.6796	40.5461	1.89436		21.24	41.23	1.97		19.59	41.06	2.14		19.87	42.46	1.98		2	17.036	44.1847	1.1056		15.68	46.41	0.93		16.7
PI567745	IL945	IV	19	43.5	2.01	3	19	43.5	2.01		18.6504	45.9039	2.02531		18.3504	45.9239	4.22531		18.3204	46.6139	2.04531		Illinois	22.9796	36.9461	2.22436		21.97	40.5	2.3		22.18	40.16	2.11		21.99	39.78	2.23		2	18.336	40.5847	1.4356		16.95	45.44	1.14		17.46
PI567749B	IL945	IV	19.3	44.1	2.66	3	19.3	44.1	2.66		18.3804	45.6039	2.10531		18.0404	45.2239	3.99531		18.3104	45.7439	2.24531		Illinois	23.2796	37.5461	2.87436		22.89	39.12	2.55		21.85	39.06	2.39		21.92	38.85	2.41		2	18.636	41.1847	2.0856		16.54	44.48	1.23		17.57
PI567749A	IL945	IV	18.4	46.4	2.38	3	18.4	46.4	2.38		17.3604	47.4239	1.99531		18.0404	47.3539	4.19531		17.8504	47.2339	2.21531		Illinois	22.3796	39.8461	2.59436		20.63	42.13	2.17		21.96	40.81	2.56		21.96	40.82	2.44		2	17.736	43.4847	1.8056		16.43	46.31	1.17		17.15
PI567750	IL945	IV	18.9	43.2	2.06	3	18.9	43.2	2.06		18.3704	44.4039	2.01531		16.6704	44.6939	4.11531		18.1804	43.8139	1.86531		Illinois	22.8796	36.6461	2.27436		22.27	39.91	2.29		21.72	38.17	1.91		22.06	38.08	2.12		2	18.236	40.2847	1.4856		17.06	43.07	1.11		17.52
PI567751B	IL945	IV	18	45.8	1.96	3	18	45.8	1.96		17.5204	46.6839	1.99531		18.2904	45.5439	4.08531		17.4904	46.6339	1.97531		Illinois	21.9796	39.2461	2.17436		21.92	40.93	2.33		21.88	40.23	2.43		21.4	40.15	2.21		2	17.336	42.8847	1.3856		16.02	44.59	1.13		17.91
PI567751A	IL945	IV	19.1	45	2.1	3	19.1	45	2.1		18.3204	46.0539	2.00531		18.3404	44.9539	4.01531		18.2404	46.4439	1.86531		Illinois	23.0796	38.4461	2.31436		22.52	40.05	2.35		22.08	39.03	2.29		22.06	39.5	2.09		2	18.436	42.0847	1.5256		16.56	43.61	0.95		18.79
PI567753A	IL945	II	20.2	43.8	2.23	3	18.8912	45.0649	1.65		17.8004	45.9339	2.02531		17.5104	46.4139	4.10531		18.0004	45.8739	1.92531		Illinois	22.8708	38.5111	1.86436		21.64	40.42	2.31		22.34	39.13	1.93		21.95	39.18	2.15		2	19.7414	40.5138	2.20517		17.04	44.57	1.19		17.32
PI567754	IL945	IV	18	44.2	1.58	3	18	44.2	1.58		17.4904	46.2439	1.74531		17.2604	46.0939	4.17531		17.4704	46.0839	1.83531		Illinois	21.9796	37.6461	1.79436		21.29	40.94	2.07		21.38	39.54	2.03		21.54	39.81	1.98		2	17.336	41.2847	1.0056		16.15	45.48	0.96		16.15
PI567755B	IL945	IV	19.7	44.1	2.34	3	19.7	44.1	2.34		18.2304	46.3639	2.13531		17.8204	46.1139	4.20531		18.0504	46.5539	2.01531		Illinois	23.6796	37.5461	2.55436		22.3	40.25	2.38		21.78	39.91	2.19		21.57	39.58	2.31		2	19.036	41.1847	1.7656		16.71	44.95	1.4		17.8
PI567755A	IL945	IV	17.1	46	1.61	3	17.1	46	1.61		18.8304	45.7739	2.00531		17.6104	45.6639	3.71531		18.5904	45.9139	1.98531		Illinois	21.0796	39.4461	1.82436		22.42	39.85	2.5		21.53	39.89	2.22		21.96	39.52	2.2		2	16.436	43.0847	1.0356		16.8	43.88	1.31		18.14
PI567758	IL945	IV	20.4	43.3	2.39	3	20.4	43.3	2.39		18.2004	44.5539	2.07531		16.8704	46.6039	4.10531		17.2804	45.0039	1.83531		Illinois	24.3796	36.7461	2.60436		22.31	39.19	2.35		21.32	37.98	2.16		21.77	37.74	2.13		2	19.736	40.3847	1.8156		16.34	43.27	1.02		17.32
PI567760	IL945	IV	17.6	45.5	2.32	3	17.6	45.5	2.32		17.1404	47.5439	1.79531		17.4904	46.8539	4.09531		17.1004	47.7539	1.72531		Illinois	21.5796	38.9461	2.53436		22.61	40.02	2.19		21.19	40.72	2.2		21.69	41.43	2		2	16.936	42.5847	1.7456		16.39	46.58	1.16		16.94
PI567761	IL945	III	15.3	46.2	0.98	3	15.1785	45.4498	0.76		17.2304	47.0739	1.77531		17.8904	47.2539	4.05531		17.8404	47.6339	1.58531		Illinois	19.1581	38.8959	0.974194		21.11	41.36	1.84		21.46	40.75	1.6		21.41	40.92	1.68		2	15.2986	42.0236	0.460274		16.75	45.14	0.89		16.72
PI567762A	IL945	IV	19.4	43.6	2.37	3	19.4	43.6	2.37		18.1204	46.2839	1.73531		16.6904	46.4539	4.18531		17.7704	46.3039	1.71531		Illinois	23.3796	37.0461	2.58436		21.12	41.56	2.14		21.29	40.07	1.7		21.83	40.38	1.93		2	18.736	40.6847	1.7956		15.65	45.7	0.85		17.36
PI567765D	IL945	IV	21	42.4	2.24	3	21	42.4	2.24		18.9504	44.2039	2.14531		19.1504	45.4639	4.26531		18.8104	44.2239	1.90531		Illinois	24.9796	35.8461	2.45436		23.09	39.05	2.51		23.22	38.64	1.92		23.02	37.7	2.18		2	20.336	39.4847	1.6656		18.11	42.42	1.21		17.8
PI567765A	IL945	III	17.3	49.4	1.25	3	17.1785	48.6498	1.03		18.6304	46.3939	1.93531		17.0404	46.1639	4.22531		18.5604	46.9339	1.84531		Illinois	21.1581	42.096	1.24419		21.55	40.9	2.27		22.58	38.91	2.36		22.59	40.11	2.02		2	17.2986	45.2236	0.730274		16.74	44.5	1.18		18.47
PI567765B	IL945	IV	19	44.9	1.63	3	19	44.9	1.63		18.5004	45.7739	2.03531		18.6004	45.7439	4.17531		18.5904	45.8839	1.82531		Illinois	22.9796	38.3461	1.84436		23.19	40.2	2.25		22.61	39.1	2.07		22.45	39.63	2.01		2	18.336	41.9847	1.0556		18.08	43.36	1.22		17.9
PI567765C	IL945	IV	20.8	45	1.61	3	20.8	45	1.61		19.8904	45.2839	1.99531		18.9804	47.0439	4.27531		19.5704	46.0839	1.76531		Illinois	24.7796	38.4461	1.82436		22.91	40.09	2.47		23.01	39.38	1.89		23.17	39.19	1.92		2	20.136	42.0847	1.0356		18.52	43.16	1.29		18.3
PI567767D	IL945	IV	17.7	44.5	1.78	3	17.7	44.5	1.78		17.6704	45.6439	1.72531		16.6204	47.2139	4.06531		17.5204	45.5839	1.82531		Illinois	21.6796	37.9461	1.99436		20.88	41.65	1.86		20.93	40.34	2.25		21.42	39.37	2.07		2	17.036	41.5847	1.2056		16.59	45.09	1.18		17.17
PI567767B	IL945	IV	20.9	45	3.78	3	20.9	45	3.78		19.4104	45.4039	3.07531		20.7604	44.3939	4.10531		19.6904	45.4539	3.17531		Illinois	24.8796	38.4461	3.99436		23.83	37.36	2.77		24.09	38.64	3.41		24.07	38.8	3.4		1	22.06	42.2467	3.648		22.87	40.95	3.8		21.79
PI567768	IL945	III	NA	NA	1.81	3	NA	NA	1.59		19.0004	44.8739	1.40531		NA	NA	3.96531		NA	NA	1.46531		Illinois	NA	NA	1.80419		21.97	38.92	1.78		20.2	42.08	1.79		20.43	41.8	1.65		2	NA	NA	1.29027		16.24	44.45	1.01		16.19
PI567769	IL945	IV	17.5	44.8	1.57	3	17.5	44.8	1.57		17.2304	47.2439	1.97531		17.9504	46.6139	4.25531		17.2204	47.3539	2.03531		Illinois	21.4796	38.2461	1.78436		21.79	40.86	2.42		21.5	40.16	2.55		21.33	40.8	2.27		2	16.836	41.8847	0.9956		16.04	46.46	1.4		17.6
PI567770C	IL945	IV	19.5	43.1	1.68	3	19.5	43.1	1.68		18.9704	44.7739	2.02531		18.9204	46.2139	3.88531		18.8404	44.7839	1.95531		Illinois	23.4796	36.5461	1.89436		22.12	39.12	2.38		22.38	38.87	2.08		22.7	38.27	2.16		2	18.836	40.1847	1.1056		17.28	43.18	1.18		17.97
PI567770A	IL945	III	19.1	43.7	2.13	3	18.9785	42.9498	1.91		16.4604	46.7339	1.76531		17.8804	46.1439	4.21531		17.2104	46.3539	1.76531		Illinois	22.9581	36.3959	2.12419		21.53	39.13	1.93		21.27	39.27	2.1		21.15	39.39	2.03		2	19.0986	39.5236	1.61027		16	44.71	0.99		16.91
PI567771E	IL945	IV	18.4	45.5	1.14	3	18.4	45.5	1.14		17.8204	46.3839	2.28531		17.5704	47.7939	4.43531		17.7104	47.3039	2.13531		Illinois	22.3796	38.9461	1.35436		21.11	40.26	2.46		21.42	39.84	2.34		21.78	39.92	2.35		2	17.736	42.5847	0.5656		16.77	45.11	1.47		17.5
PI567771D	IL945	IV	18.2	47.2	2.07	3	18.2	47.2	2.07		17.9904	46.7939	2.37531		17.5904	46.8339	4.06531		17.9604	46.7339	2.01531		Illinois	22.1796	40.6461	2.28436		21.36	40.04	2.46		21.65	39.75	2.06		21.97	39.78	2.24		2	17.536	44.2847	1.4956		16.9	45.01	1.53		17.15
PI567771B	IL945	III	18.2	47.5	2.12	3	18.0785	46.7498	1.9		18.1004	46.4339	2.33531		18.0504	47.4439	4.18531		18.4604	46.4939	2.05531		Illinois	22.0581	40.196	2.11419		21.26	40.16	2.47		22.24	40.6	2.17		22.13	40.2	2.31		2	18.1986	43.3236	1.60027		17.05	45.2	1.54		17.62
PI567771A	IL945	II	17.5	49.2	2.07	3	16.1912	50.4649	1.49		17.1404	47.1139	2.23531		18.2404	45.9139	4.16531		17.4904	46.8539	2.15531		Illinois	20.1708	43.9111	1.70436		20.33	40.85	2.42		21.63	39.02	2.45		21.21	39.26	2.45		2	17.0414	45.9138	2.04517		16.6	44.64	1.42		17.18
PI567772	IL945	IV	18	46.2	2.15	3	18	46.2	2.15		17.3704	45.9939	2.10531		16.9804	48.0439	4.45531		16.8004	46.1739	2.08531		Illinois	21.9796	39.6461	2.36436		20.71	39.48	2.36		21.59	39.56	2.25		21.01	39.71	2.28		7	11.7548	46.7637	1.87597		10.14	46.53	1.67667		11.65
PI567773	IL945	IV	17.5	46.3	1.35	3	17.5	46.3	1.35		17.6404	46.8939	1.87531		16.7504	46.3539	4.01531		17.5504	46.0539	1.70531		Illinois	21.4796	39.7461	1.56436		21.95	40.47	2.22		21.06	39.82	1.74		21.48	39.71	1.95		2	16.836	43.3847	0.7756		17.09	44.65	1.01		17.38
PI567775B	IL945	IV	19	44.1	2.17	3	19	44.1	2.17		19.3304	44.9139	1.84531		18.6404	45.7739	4.37531		18.4204	45.7939	1.95531		Illinois	22.9796	37.5461	2.38436		22.74	38.58	2.23		22.4	39.21	2.21		22.39	39.51	2.18		2	18.336	41.1847	1.5956		16.79	44.07	1.26		18.07
PI567776	IL945	III	15.1	50.5	1.96	3	14.9785	49.7498	1.74		17.5904	47.3539	1.71531		17.1504	46.7639	4.09531		17.4604	47.0039	1.62531		Illinois	18.9581	43.196	1.95419		21.38	40.7	2.04		21.6	39.82	2.07		21.81	41.1	1.84		2	15.0986	46.3236	1.44027		15.86	45.64	0.77		17.92
PI567777	IL945	IV	18	45	2.23	3	18	45	2.23		18.8404	44.7739	1.89531		17.8604	46.1539	4.04531		18.0904	45.5739	1.96531		Illinois	21.9796	38.4461	2.44436		23.37	37	2.2		22.06	38.78	2.28		22.39	38.71	2.17		2	17.336	42.0847	1.6556		17.61	42.46	1.09		17.63
PI567778	IL945	III	18.2	46.2	2.02	3	18.0785	45.4498	1.8		16.5704	46.6839	1.81531		18.2304	45.8039	4.03531		17.3104	45.1339	1.83531		Illinois	22.0581	38.8959	2.01419		21.63	39.13	1.93		21.9	38.76	2.11		21.59	38.47	2.11		2	18.1986	42.0236	1.50027		16.07	44.85	1.03		17.47
PI567779B	IL945	IV	19.2	43	2.99	3	19.2	43	2.99		18.2604	45.3239	2.23531		18.1504	45.6139	4.11531		17.9704	45.3139	2.21531		Illinois	23.1796	36.4461	3.20436		22.83	39.27	2.58		22.41	38.61	2.47		22.02	38.69	2.49		2	18.536	40.0847	2.4156		16.59	44.11	1.39		18.2
PI567779A	IL945	IV	18.7	45.4	2.59	3	18.7	45.4	2.59		19.0404	44.8139	1.99531		17.4804	46.1139	4.19531		18.0704	46.1139	1.95531		Illinois	22.6796	38.8461	2.80436		23.14	37.7	2.44		22.07	39.35	2.32		22.1	38.94	2.18		2	18.036	42.4847	2.0156		17.26	43.21	1.07		17.12
PI567780B	IL945	IV	17.6	46	2.2	3	17.6	46	2.2		16.7804	46.1839	1.81531		16.4204	46.4739	4.30531		16.2004	46.2339	1.92531		Illinois	21.5796	39.4461	2.41436		19.48	40.32	1.82		20.36	39.81	2.31		19.86	39.2	2.16		7	11.3548	46.5637	1.92597		10.09	46.07	1.37667		11.17
PI567780A	IL945	IV	18.9	44.9	2.6	3	18.9	44.9	2.6		18.2004	45.5939	2.26531		18.5404	43.7539	4.03531		18.3604	44.0539	2.34531		Illinois	22.8796	38.3461	2.81436		21.34	39.53	2.21		22.37	38.08	2.72		22.33	38.15	2.57		7	12.6548	45.4637	2.32597		12.01	44.23	1.85667		12.05
PI567781	IL945	IV	17.5	45.2	1.83	3	17.5	45.2	1.83		17.1004	47.3239	1.75531		18.3904	44.9039	4.14531		17.8204	46.3539	1.91531		Illinois	21.4796	38.6461	2.04436		19.57	41.29	1.9		22.31	38.68	2.18		21.66	39.03	2.15		7	11.2548	45.7637	1.55597		11.75	45.58	1.44667		11.05
PI567782	IL945	I	24.2	41.9	3.01	3	21.2738	43.8039	2.29		20.5504	42.7139	2.85531		20.3004	43.8139	4.17531		20.8504	42.6039	3.12531		Illinois	25.2535	37.25	2.50802		24.59	36.15	2.76		24.13	37.5	3.38		25.2	36.37	3.38		1	23.76	39.5	2.94231		24.3	38.87	3.85		21.65
PI567785	IL945	I	23.2	45.6	3.18	3	20.2738	47.5039	2.46		19.7204	43.8939	3.26531		19.7104	44.4439	4.37531		19.9304	43.6339	3.32531		Illinois	24.2535	40.95	2.67802		23.56	37.59	2.99		24.25	36.66	3.41		24.01	36.63	3.49		1	22.76	43.2	3.11231		23.52	40.18	4.2		21.76
PI567786	IL945	II	22	39.7	3.72	3	20.6912	40.9649	3.14		19.5504	44.0039	3.03531		19.9304	43.1639	3.92531		19.5704	43.4839	3.16531		Illinois	24.6708	34.4111	3.35436		23.99	36.79	3.02		24.13	36.32	3.34		23.98	36.77	3.32		1	23.1464	40.0773	3.23864		22.79	40.11	4.07		22.36
PI567902	IL945	III	21.5	43.4	4.44	3	21.3785	42.6498	4.22		20.3304	43.5639	3.25531		20.1404	43.5339	4.25531		20.4404	43.7339	3.35531		Illinois	25.3581	36.096	4.43419		24.41	35.94	3.18		23.78	36.53	3.63		24.03	37.01	3.63		1	22.5386	40.8	3.88929		23.66	39.21	4.12		22.73
PI572240	IL945	IV	19.9	44.8	3.67	3	19.9	44.8	3.67		19.1904	44.3939	3.00531		19.9404	44.9139	4.03531		19.3604	44.6339	3.05531		Illinois	23.8796	38.2461	3.88436		23.45	36.83	3.06		23.36	38.9	3.4		23.52	38.03	3.24		1	21.06	42.0467	3.538		22.75	41.13	3.82		21.41
PI572241	IL945	I	23.6	43.6	3.65	3	20.6738	45.5039	2.93		20.5604	42.9739	3.21531		19.4104	43.2439	3.91531		20.1104	42.3639	3.31531		Illinois	24.6535	38.95	3.14802		25.05	35.5	3.3		23.81	36.65	3.59		24.44	36.24	3.6		1	23.16	41.2	3.58231		23.64	39.16	4.27		22.48
PI572242	IL945	II	21.4	37.9	4.27	3	20.0912	39.1649	3.69		21.0404	42.4339	2.83531		19.9904	44.4939	4.32531		21.1604	42.1239	2.88531		Illinois	24.0708	32.6111	3.90436		24.98	35.22	2.93		24.12	36.69	3.32		24.92	35.86	3.09		1	22.5464	38.2773	3.78864		24.73	38.81	4.02		22.32
PI572243	IL945	I	20.1	48.2	3.31	3	17.1738	50.1039	2.59		19.3704	45.5139	2.74531		19.9304	47.6239	4.14531		19.4504	46.2139	2.74531		Illinois	21.1535	43.55	2.80802		23.55	37.21	2.84		23.38	40.09	3.12		23.29	39.84	2.93		8	19.9711	47.594	2.73774		22.4566	43.765	2.84		21.6666
PI572244	IL945	II	20.3	40.4	3.85	3	18.9912	41.6649	3.27		19.4604	44.6039	2.96531		19.8004	44.8039	4.16531		19.2104	44.0439	2.96531		Illinois	22.9708	35.1111	3.48436		23.33	37.59	2.53		23.9	37.2	3.35		23.48	37.32	3.23		1	21.4464	40.7773	3.36864		22.69	40.85	3.78		22.05
PI572245	IL945	I	20.5	45.2	3.45	3	17.5738	47.1039	2.73		19.9204	43.6439	2.99531		19.7704	45.9539	4.20531		20.2104	43.4339	3.13531		Illinois	21.5535	40.55	2.94802		23.74	36.82	2.87		24.42	38.1	3.41		24.57	36.82	3.31		1	20.06	42.8	3.38231		23.8	40.13	4.12		21.47
PI572265D	IL945	IV	17.3	47.8	2.24	3	17.3	47.8	2.24		18.3804	46.3139	2.18531		18.3604	45.2739	4.08531		18.3004	46.1339	2.13531		Illinois	21.2796	41.2461	2.45436		21.59	41.54	1.86		22.46	39.15	2.36		22.41	39.84	2.29		6	19.0399	46.3561	2.1956		20.1037	44.4292	2.14637		20.1637
PI574476B	IL945	IV	18	43.7	1.81	3	18	43.7	1.81		16.1304	46.6439	2.22531		15.5604	44.9339	4.41531		16.2804	45.5239	2.23531		Illinois	21.9796	37.1461	2.02436		19.34	40.18	2.4		20.09	38.57	2.5		19.81	38.26	2.55		7	11.7548	44.2637	1.53597		9.6	47.69	1.68667		11.31
PI574476A	IL945	IV	15.6	44	2.11	3	15.6	44	2.11		15.4704	46.9739	2.08531		17.4304	44.4239	4.29531		16.2004	45.5639	1.96531		Illinois	19.5796	37.4461	2.32436		18.84	40.27	2.25		21.32	38.33	2.15		19.98	38.6	2.19		7	9.35478	44.5637	1.83597		9.33	47.51	1.55667		10.99
PI574477	IL945	IV	21.4	44.3	3.26	3	21.4	44.3	3.26		19.7204	43.8439	2.69531		18.8804	44.8939	4.14531		19.4204	43.7839	2.93531		Illinois	25.3796	37.7461	3.47436		24.14	37.81	2.65		23.49	37.79	3.37		23.98	37.5	3.15		1	22.56	41.5467	3.128		23.27	40.09	3.79		21.71
PI574478A	IL945	II	17.2	44.9	3.29	3	15.8912	46.1649	2.71		18.2304	45.8039	2.58531		17.9104	47.9539	4.10531		17.8204	46.9739	2.35531		Illinois	19.8708	39.6111	2.92436		22.3	38.71	2.74		22.42	41.15	2.51		22.04	40.45	2.62		5	18.1127	42.332	2.45822		21.9016	42.9231	2.65		20.6416
PI574478B	IL945	II	16.6	48.9	1.13	3	15.2912	50.1649	0.55		16.1604	49.8439	1.65531		16.8904	46.2739	3.74531		16.2004	49.2239	1.61531		Illinois	19.2708	43.6111	0.764362		20.05	41.81	1.94		19.9	41.87	1.73		19.59	42.68	1.8		2	16.1414	45.6138	1.10517		15.93	46.54	0.94		16.77
PI574478C	IL945	II	17.6	48.4	2.35	3	16.2912	49.6649	1.77		18.0504	45.9339	2.58531		17.5904	46.3439	3.94531		17.8804	46.7239	2.60531		Illinois	20.2708	43.1111	1.98436		22.25	38.81	2.76		21.77	39.39	2.83		21.88	39.98	2.81		5	18.5127	45.832	1.51822		21.7016	43.0031	2.65		20.3816
PI574479B	IL945	II	20.5	45	1.13	3	19.1912	46.2649	0.55		18.3104	44.0339	2.26531		18.9304	45.8639	3.98531		18.3304	44.7439	1.77531		Illinois	23.1708	39.7111	0.764362		22.52	37.5	2.46		22.59	37.53	1.86		22.5	37.88	1.96		5	21.4127	42.432	0.298222		22.0616	41.5831	1.91		21.8316
PI574479A	IL945	II	18.9	46.9	0.36	3	17.5912	48.1649	-0.22		18.4204	44.1239	2.16531		19.3704	45.4439	4.19531		18.3804	44.6839	1.74531		Illinois	21.5708	41.6111	-0.00563758		22.71	36.96	2.46		22.8	37.72	1.68		22.75	37.89	1.97		2	18.4414	43.6138	0.335172		17.76	43.48	1.05		17.47
PI574480A	IL945	II	18.1	47.1	2.49	3	16.7912	48.3649	1.91		17.9104	46.3339	2.40531		18.0504	46.6339	4.28531		17.8204	46.3139	2.42531		Illinois	20.7708	41.8111	2.12436		21.91	40.08	2.75		21.9	39.63	2.79		22.03	39.29	2.69		7	12.3222	46.9444	1.92		11.7	45.75	2.06667		11.74
PI574534	IL945	III	21.2	43.8	3.8	3	21.0785	43.0498	3.58		20.2704	43.7139	3.40531		20.3704	44.9639	4.08531		20.4204	44.1839	3.44531		Illinois	25.0581	36.496	3.79419		24.53	35.61	3.18		24	37.48	3.81		24.37	37.1	3.66		1	22.2386	41.2	3.24929		22.92	41.11	3.94		22.21
PI576145	IL945	II	21.8	37.7	3.97	3	20.4912	38.9649	3.39		20.4204	43.2439	3.30531		19.6004	44.3939	4.20531		20.6204	43.2139	3.40531		Illinois	24.4708	32.4111	3.60436		23.33	36.77	2.83		24.68	35.7	3.68		24.79	36.36	3.61		1	22.9464	38.0773	3.48864		23.49	39.32	4.08		22.18
PI576146	IL945	II	21.2	40.5	4.12	3	19.8912	41.7649	3.54		20.1904	42.9539	3.36531		19.9504	41.9939	4.28531		20.1504	42.1739	3.61531		Illinois	23.8708	35.2111	3.75436		23.39	36.63	2.77		24.76	35.56	3.91		24.44	35.25	3.81		1	22.3464	40.8773	3.63864		23.25	39.04	4.17		21.85
PI576440	IL945	IV	20.3	46.2	3.91	3	20.3	46.2	3.91		20.5604	42.0639	3.16531		20.3204	42.9939	4.05531		20.9304	42.1439	3.19531		Illinois	24.2796	39.6461	4.12436		24.37	36.32	3.18		24.42	34.54	3.57		24.65	34.75	3.38		1	21.46	43.4467	3.778		24.12	38.7	4.28		23.16
PI132203	1MN63	0	18	44.8	0.93	4	18	44.8	0.93		18.5976	43.4535	0.987706		18.0376	43.7735	3.35771		18.4176	43.6835	0.917706		Minnesota	17.7618	45.3073	1.19082		17.9394	43.8509	1.27853		17.9294	44.6309	1.27853		18.1094	44.3909	1.15853		6	19.3758	45.8822	1.58772		19.4337	45.0292	1.33637		19.1537
PI132205	1MN63	0	16.8	45.6	1.82	4	16.8	45.6	1.82		17.9076	43.1035	1.75771		19.1476	40.7635	3.27771		17.9776	42.7835	1.62771		Minnesota	16.5618	46.1073	2.08082		18.2494	42.8209	1.86853		17.8694	43.5109	1.79853		18.1694	42.4109	2.05853		8	18.1206	46.4415	2.12219		20.4366	43.555	2.14		17.9266
PI152361	1MN63	0	18.5	42.8	1.56	4	18.5	42.8	1.56		18.9776	42.3535	1.45771		20.3376	43.5535	3.32771		19.2376	43.0235	1.43771		Minnesota	18.2618	43.3073	1.82082		18.8494	42.7909	1.73853		18.2794	43.7109	1.60853		19.3894	43.3809	1.63853		4	19.1387	45.4525	1.8225		20.2529	43.86	1.84		19.5029
PI152573	1MN63	0	16.4	44.9	0.69	4	16.4	44.9	0.69		18.0776	44.2435	1.04771		18.1876	44.2635	3.36771		17.9176	44.3635	1.01771		Minnesota	16.1618	45.4074	0.950824		17.6794	43.9909	1.29853		17.9694	44.3209	1.34853		17.9994	45.1009	1.32853		6	17.7758	45.9821	1.34772		19.5137	45.1092	1.41637		18.6037
PI153208	1MN63	0	17.6	44.5	0.94	4	17.6	44.5	0.94		18.7376	42.8535	1.12771		17.8476	43.9835	3.41771		18.5376	42.9935	1.06771		Minnesota	17.3618	45.0074	1.20082		18.2494	42.7309	1.39853		17.6994	43.9909	1.24853		18.4894	43.5209	1.31853		6	18.9758	45.5821	1.59772		19.9837	44.3092	1.41637		19.1237
PI153209	1MN63	0	17.1	41.9	1.59	4	17.1	41.9	1.59		17.8176	42.4835	1.79771		20.1976	42.4735	3.34771		17.7976	42.2635	1.83771		Minnesota	16.8618	42.4074	1.85082		18.0194	43.1009	2.13853		18.8294	43.3209	1.91853		17.8694	43.0909	2.03853		8	18.4206	42.7415	1.89219		19.6566	43.205	2.15		19.2066
PI153210	1MN63	0	16.6	45.9	1.53	4	16.6	45.9	1.53		18.6376	44.2435	1.35771		18.2776	43.8035	3.38771		18.3676	44.5435	1.24771		Minnesota	16.3618	46.4074	1.79082		17.9894	44.2209	1.59853		18.1394	44.7609	1.32853		18.5294	45.0709	1.46853		6	17.9758	46.9821	2.18772		19.7437	45.6492	1.60637		19.3637
PI153213	1MN63	0	17.7	44.3	1.59	4	17.7	44.3	1.59		18.9276	42.7335	1.72771		18.2976	43.2735	3.36771		18.2576	43.2735	1.60771		Minnesota	17.4618	44.8073	1.85082		19.3994	42.8409	1.97853		17.4694	43.6909	1.78853		18.5094	42.8909	1.91853		8	19.0206	45.1415	1.89219		20.5766	43.855	2.19		19.2066
PI153233	1MN63	0	21.2	40.4	2.08	4	21.2	40.4	2.08		20.0776	40.5935	1.98771		20.8776	41.8035	3.34771		20.0776	40.9635	1.89771		Minnesota	20.9618	40.9074	2.34082		19.7394	42.1909	2.27853		20.2694	40.8309	2.12853		20.3394	41.0609	2.16853		8	22.5206	41.2415	2.38219		21.3566	42.715	2.44		21.9266
PI153234	1MN63	0	17.1	47	1.45	4	17.1	47	1.45		19.0476	43.1435	1.72771		18.4376	44.8835	3.30771		19.0776	43.6735	1.76771		Minnesota	16.8618	47.5074	1.71082		18.7694	43.7509	1.92853		18.1494	43.7009	2.00853		18.5594	44.2709	2.00853		8	18.4206	47.8415	1.75219		20.8966	43.275	2.27		20.0566
PI153237	1MN63	0	18.4	42.6	1.89	4	18.4	42.6	1.89		18.8276	42.1435	1.84771		19.6976	41.4835	3.34771		19.1376	41.4835	1.98771		Minnesota	18.1618	43.1073	2.15082		18.6694	42.9309	2.04853		18.5694	41.3209	2.44853		18.8894	41.8609	2.32853		4	19.0387	45.2525	2.1525		19.8729	43.77	2.06		19.5929
PI153240	1MN63	0	20.2	39.5	2.03	4	20.2	39.5	2.03		20.3376	41.0835	1.93771		21.1276	40.0735	3.35771		20.5676	40.5635	1.87771		Minnesota	19.9618	40.0074	2.29082		19.9194	41.3209	1.98853		19.9194	40.6909	2.20853		20.6194	40.8509	2.14853		4	20.8387	42.1525	2.2925		21.0929	42.92	2.26		21.4429
PI153241	1MN63	0	19.3	41	2.43	4	19.3	41	2.43		18.8676	42.8035	1.84771		19.5776	41.3135	3.34771		19.0676	42.2635	1.90771		Minnesota	19.0618	41.5074	2.69082		18.4694	43.4809	1.96853		18.2294	41.5409	2.22853		18.6694	42.3209	2.17853		4	19.9387	43.6525	2.6925		19.9929	44.18	2		19.6029
PI153245	1MN63	0	20.6	40.4	2.7	4	20.6	40.4	2.7		20.3376	40.4435	2.21771		21.1376	39.7635	3.38771		20.5376	40.6535	2.31771		Minnesota	20.3618	40.9074	2.96082		19.1794	41.3609	2.44853		19.9194	40.7009	2.63853		20.2494	40.9909	2.58853		5	21.7216	41.3765	2.56833		22.3916	41.1031	2.71		22.2316
PI153246	1MN63	0	20	42.9	2.33	4	20	42.9	2.33		19.9176	42.5635	2.01771		20.0276	42.9535	3.29771		20.0376	42.7335	2.03771		Minnesota	19.7618	43.4074	2.59082		19.5794	43.5409	2.31853		19.6694	42.3409	2.27853		19.8294	43.0509	2.28853		8	21.3206	43.7415	2.63219		21.7266	42.975	2.55		20.7866
PI153249	1MN63	0	20.2	41.6	2.78	4	20.2	41.6	2.78		19.4676	42.2135	2.07771		20.4476	42.7635	3.26771		19.7376	42.3535	2.05771		Minnesota	19.9618	42.1073	3.04082		18.9494	43.3009	2.42853		19.4194	42.5909	2.27853		19.5094	42.8209	2.33853		8	21.5206	42.4415	3.08219		21.3566	42.965	2.62		21.0266
PI153259	1MN63	0	20.4	41.9	1.37	4	20.4	41.9	1.37		19.9076	40.6835	1.90771		19.8276	43.8235	3.36771		19.8676	41.6535	1.72771		Minnesota	20.1618	42.4074	1.63082		19.6494	41.8009	2.07853		19.6794	41.8709	1.97853		19.9294	41.7909	1.94853		8	21.7206	42.7415	1.67219		21.0266	44.365	2.07		21.2166
PI153265	1MN63	0	20.7	38.6	1.36	4	20.7	38.6	1.36		19.9076	41.1235	1.53771		20.2176	40.2435	3.34771		19.9576	40.7635	1.54771		Minnesota	20.4618	39.1073	1.62082		19.1294	43.0609	1.77853		19.7294	42.7109	2.11853		19.8894	42.2809	1.70853		4	21.3387	41.2525	1.6225		20.1729	43.59	1.9		20.3629
PI153299	1MN63	0	20.6	43.1	2.66	4	20.6	43.1	2.66		20.1676	40.0135	2.12771		21.3576	40.6735	3.41771		20.2776	40.1935	2.15771		Minnesota	20.3618	43.6073	2.92082		19.2494	42.1109	2.36853		19.9494	41.1309	2.38853		20.0694	40.7709	2.41853		5	21.7216	44.0765	2.52833		22.3816	40.6931	2.64		22.2616
PI153306	1MN63	0	20	39.1	2.86	4	20	39.1	2.86		19.2776	42.8235	1.88771		19.5476	41.0335	3.24771		19.4076	42.3035	1.93771		Minnesota	19.7618	39.6073	3.12082		19.4594	43.7609	2.00853		18.8094	41.8309	2.25853		19.1394	42.5309	2.19853		6	21.3758	40.1822	3.51772		19.8837	44.1892	2.16637		19.9937
PI153318	1MN63	0	20.9	40.3	1.83	4	20.9	40.3	1.83		20.4576	41.0335	1.97771		21.1276	39.4735	3.38771		21.0276	40.3935	1.96771		Minnesota	20.6618	40.8073	2.09082		20.1294	41.5109	1.99853		20.3994	39.9009	2.29853		20.7694	40.6909	2.22853		4	21.5387	42.9525	2.0925		21.2229	42.95	2.29		21.3229
PI154189	1MN63	0	18.6	41.6	1.51	4	18.6	41.6	1.51		19.8776	39.7435	1.68771		19.2176	43.3235	3.21771		19.7976	40.0935	1.56771		Minnesota	18.3618	42.1073	1.77082		19.0594	41.5309	1.89853		19.0894	40.9209	1.56853		19.3594	40.4909	1.80853		6	19.9758	42.6822	2.16772		20.8237	42.0992	1.88637		19.1937
PI154190	1MN63	0	17.9	43.8	1.09	4	17.9	43.8	1.09		18.2476	44.1335	0.977706		17.3876	45.9435	3.22771		17.9276	45.3935	0.817706		Minnesota	17.6618	44.3073	1.35082		18.0894	43.4309	1.30853		16.5194	46.5309	1.19853		17.3094	45.4509	1.10853		6	19.2758	44.8822	1.74772		19.2937	45.0592	1.25637		18.6737
PI154191	1MN63	0	18.8	43.5	1.05	4	18.8	43.5	1.05		18.7776	42.8335	1.52771		18.9676	43.2835	3.40771		18.7876	43.1235	1.39771		Minnesota	18.5618	44.0074	1.31082		18.4494	43.0909	1.55853		18.3194	43.2209	1.76853		18.6794	43.5009	1.65853		8	20.1206	44.3415	1.35219		20.3866	44.725	1.82		20.8666
PI154192	1MN63	0	19.2	42.3	1.59	4	19.2	42.3	1.59		19.2476	42.1135	1.82771		19.5976	42.4035	3.40771		19.3176	42.3635	1.64771		Minnesota	18.9618	42.8073	1.85082		19.1794	42.9809	2.05853		19.1194	43.3609	1.80853		19.2094	42.7209	1.94853		8	20.5206	43.1415	1.89219		20.7666	45.125	2.17		20.8366
PI154193	1MN63	0	18.2	43.2	1.31	4	18.2	43.2	1.31		19.3976	42.6635	1.62771		20.0176	43.1935	3.39771		19.3976	43.4235	1.40771		Minnesota	17.9618	43.7073	1.57082		18.9794	43.0009	1.97853		19.3494	42.6909	1.64853		19.3194	43.7909	1.67853		8	19.5206	44.0415	1.61219		20.9166	45.395	1.97		20.6966
PI154194	1MN63	0	19.9	41	1.31	4	19.9	41	1.31		20.3376	41.2135	1.74771		18.6476	42.6735	3.40771		20.2976	41.8835	1.63771		Minnesota	19.6618	41.5074	1.57082		20.6094	41.8709	1.93853		19.3194	41.8209	1.98853		20.4494	42.3709	1.83853		6	21.2758	42.0821	1.96772		20.6437	43.8392	2.06637		20.6837
PI154196	1MN63	0	16	49.4	1.29	4	16	49.4	1.29		18.1576	42.9635	1.56771		19.0176	44.7135	3.24771		18.2376	44.3435	1.30771		Minnesota	15.7618	49.9074	1.55082		18.1794	42.5309	1.79853		18.0594	46.1309	1.31853		18.0894	44.7109	1.60853		6	17.3758	50.4821	1.94772		19.5737	44.4892	1.89637		18.8037
PI154197	1MN63	0	18.4	47.8	0.87	4	18.4	47.8	0.87		20.0476	40.5735	1.66771		19.2876	44.1735	3.31771		19.9276	41.6135	1.40771		Minnesota	18.1618	48.3073	1.13082		19.4494	42.2209	1.71853		18.7894	42.6009	1.51853		19.6694	42.1309	1.65853		6	19.7758	48.8822	1.52772		20.6137	43.1892	1.81637		20.5537
PI154198	1MN63	0	17.9	45.6	0.69	4	17.9	45.6	0.69		18.3376	43.0635	1.46771		19.1976	45.9935	3.34771		18.1276	44.8635	1.15771		Minnesota	17.6618	46.1073	0.950824		18.3394	42.4909	1.71853		17.9594	46.6809	1.28853		18.1794	45.3109	1.39853		6	19.2758	46.6822	1.34772		19.2337	45.0292	1.60637		19.8337
PI154199	1MN63	0	17.4	46.7	0.85	4	17.4	46.7	0.85		19.0876	43.2835	1.40771		18.6976	44.8735	3.31771		18.9476	44.1135	1.26771		Minnesota	17.1618	47.2073	1.11082		18.4894	42.7709	1.69853		17.9194	44.9909	1.32853		18.6194	44.6609	1.48853		6	18.7758	47.7822	1.50772		19.8337	44.8992	1.63637		19.7337
PI154200	1MN63	0	18.9	47	0.86	4	18.9	47	0.86		18.5276	44.1235	1.49771		18.3976	44.8535	3.25771		18.4976	45.5635	1.21771		Minnesota	18.6618	47.5074	1.12082		18.5894	43.0009	1.69853		18.1994	47.0009	1.40853		18.4994	46.0409	1.51853		6	20.2758	48.0821	1.51772		19.3537	45.7392	1.64637		19.6037
PI161431A	1MN63	0	17.9	42.4	1.26	4	17.9	42.4	1.26		18.9376	42.7735	1.35771		18.9876	41.7435	3.35771		18.3976	43.0135	1.27771		Minnesota	17.6618	42.9074	1.52082		19.2094	42.5309	1.91853		18.0094	44.2809	1.57853		18.5594	43.5409	1.57853		4	18.5387	45.0525	1.5225		19.6629	43.55	1.81		19.7729
PI161431B	1MN63	0	17.1	43.1	1.01	4	17.1	43.1	1.01		19.2576	41.3835	1.44771		18.5076	43.1735	3.35771		18.9376	41.3035	1.41771		Minnesota	16.8618	43.6073	1.27082		19.0194	41.1909	1.88853		18.0194	44.1309	1.48853		19.1594	41.7709	1.64853		4	17.7387	45.7525	1.2725		19.9929	42.29	1.87		19.7629
PI161989	1MN63	0	19.1	40.9	2.19	4	19.1	40.9	2.19		19.3476	41.9935	1.59771		19.5276	41.4135	3.28771		19.4676	41.7835	1.68771		Minnesota	18.8618	41.4074	2.45082		19.1694	42.2909	1.92853		18.6294	42.0009	1.90853		19.3994	42.3909	1.89853		4	19.7387	43.5525	2.4525		20.5229	43.09	2.08		19.4529
PI179822	1MN63	0	20.6	42	2.23	4	20.6	42	2.23		19.9376	41.7735	2.19771		20.6176	41.4135	3.41771		20.0476	41.9135	2.23771		Minnesota	20.3618	42.5074	2.49082		19.6094	41.7909	2.29853		19.5794	42.9709	2.48853		20.0294	42.5309	2.49853		8	21.9206	42.8415	2.53219		22.1066	42.565	2.86		20.6766
PI180499	1MN63	0	21.8	39.7	2.7	4	21.8	39.7	2.7		20.8476	41.4535	2.11771		21.6776	40.1135	3.45771		21.0776	40.2935	2.24771		Minnesota	21.5618	40.2073	2.96082		20.3494	42.2409	2.36853		20.7494	39.9309	2.48853		21.2494	40.8609	2.52853		8	23.1206	40.5415	3.00219		22.5566	41.845	2.66		21.9866
PI180501	1MN63	0	21.3	39.1	2.26	4	21.3	39.1	2.26		20.9176	41.6535	2.02771		21.1276	40.1635	3.32771		21.0076	40.7135	2.19771		Minnesota	21.0618	39.6073	2.52082		20.2094	42.6409	2.31853		20.8594	40.3309	2.53853		20.9594	41.0709	2.45853		8	22.6206	39.9415	2.56219		22.4966	42.075	2.55		22.0366
PI180502	1MN63	0	21.4	40.2	2.35	4	21.4	40.2	2.35		21.1976	41.2535	2.10771		21.9876	39.6835	3.34771		21.3576	39.9835	2.22771		Minnesota	21.1618	40.7073	2.61082		20.0994	42.7509	2.32853		21.6194	40.0209	2.71853		21.2094	40.3409	2.49853		8	22.7206	41.0415	2.65219		22.7666	41.465	2.57		22.2766
PI180507	1MN63	0	21.5	43.6	2.29	4	21.5	43.6	2.29		21.1176	41.3535	1.80771		20.7076	40.7235	3.28771		21.2676	40.6235	1.86771		Minnesota	21.2618	44.1073	2.55082		20.2594	42.7209	2.20853		20.3494	41.4309	2.22853		21.1394	41.5309	2.13853		8	22.8206	44.4415	2.59219		22.8766	41.565	2.31		21.6466
PI180508	1MN63	0	17.5	43	1.99	4	17.5	43	1.99		18.2876	44.0335	1.53771		18.5876	41.5635	3.28771		18.1476	43.4935	1.57771		Minnesota	17.2618	43.5074	2.25082		18.0494	43.5009	1.60853		18.0194	43.0409	1.78853		18.0594	43.9009	1.79853		6	18.8758	44.0821	2.64772		19.3537	45.6092	1.78637		19.7137
PI180509	1MN63	0	16.9	41.7	1.72	4	16.9	41.7	1.72		18.7776	42.7235	1.43771		18.2576	41.9835	3.25771		18.6376	41.8235	1.55771		Minnesota	16.6618	42.2073	1.98082		18.9894	41.8609	1.65853		17.4594	41.9009	1.83853		18.5694	42.1809	1.84853		6	18.2758	42.7822	2.37772		19.9337	44.2192	1.68637		19.3037
PI180516	1MN63	0	17	41.1	1.6	4	17	41.1	1.6		18.7376	42.8535	1.37771		17.6976	42.0935	3.35771		18.6376	42.3735	1.51771		Minnesota	16.7618	41.6073	1.86082		18.8994	42.1809	1.50853		17.5394	43.2509	1.97853		18.2394	42.9109	1.72853		6	18.3758	42.1822	2.25772		20.0237	44.4092	1.62637		19.3937
PI180517	1MN63	0	17.1	42.7	1.78	4	17.1	42.7	1.78		18.8076	42.7235	1.45771		17.7876	41.1835	3.40771		18.3776	42.0335	1.55771		Minnesota	16.8618	43.2073	2.04082		18.9594	42.1509	1.65853		17.7094	42.5109	1.93853		18.2594	42.1809	1.79853		6	18.4758	43.7822	2.43772		20.0137	44.1192	1.67637		18.8737
PI180519	1MN63	0	19.4	46.4	1.32	4	19.4	46.4	1.32		19.8776	41.6835	1.58771		19.8876	43.7435	3.37771		19.8776	41.4635	1.64771		Minnesota	19.1618	46.9074	1.58082		20.2694	41.1309	1.90853		19.2194	43.2809	1.87853		20.0394	41.6609	1.92853		6	20.7758	47.4821	1.97772		20.2837	43.6592	1.79637		21.2437
PI180521	1MN63	0	19.6	44.7	1.53	4	19.6	44.7	1.53		19.9276	42.5235	1.49771		20.0876	44.8835	3.29771		20.1676	43.3835	1.49771		Minnesota	19.3618	45.2073	1.79082		20.0894	41.8909	1.84853		19.3894	44.0209	1.81853		19.8794	43.2709	1.77853		6	20.9758	45.7822	2.18772		20.2437	44.1492	1.74637		21.5637
PI180524	1MN63	0	20.3	40.9	2.06	4	20.3	40.9	2.06		20.8876	40.0535	1.76771		21.5476	40.0435	3.31771		20.9976	39.6235	1.85771		Minnesota	20.0618	41.4074	2.32082		19.8994	42.4709	2.19853		20.8894	40.2309	1.98853		21.2594	40.2009	2.11853		6	21.6758	41.9821	2.71772		21.9537	41.6192	2.09637		21.9937
PI180525	1MN63	0	21.9	39	2.03	4	21.9	39	2.03		21.0676	39.9535	1.76771		21.2676	39.6535	3.25771		20.8976	39.5635	1.85771		Minnesota	21.6618	39.5074	2.29082		19.9994	42.1409	2.10853		20.7294	40.4909	2.18853		21.2294	40.1809	2.13853		6	23.2758	40.0821	2.68772		22.0337	41.2492	2.11637		21.7537
PI180530	1MN63	0	20.2	43.7	1.65	4	20.2	43.7	1.65		19.8976	43.0735	1.75771		20.6376	41.3735	3.35771		19.9976	41.6135	1.95771		Minnesota	19.9618	44.2073	1.91082		19.2594	42.7709	1.97853		19.6894	40.9409	2.09853		20.2694	42.1309	2.21853		8	21.5206	44.5415	1.95219		21.7666	43.295	2.3		21.7366
PI180532	1MN63	0	20.9	41.1	2.09	4	20.9	41.1	2.09		20.2476	43.5635	1.67771		20.5276	43.0235	3.24771		20.4676	43.7835	1.73771		Minnesota	20.6618	41.6073	2.35082		19.3194	43.3509	1.83853		20.0294	43.4109	2.04853		20.1094	43.3009	1.93853		8	22.2206	41.9415	2.39219		22.0866	43.595	2.22		21.3166
PI184047	1MN63	0	19.4	41.4	1.96	4	19.4	41.4	1.96		19.3776	41.7435	1.69771		19.9876	39.7635	3.22771		19.4676	41.0335	1.74771		Minnesota	19.1618	41.9074	2.22082		19.2094	42.4209	1.83853		18.9094	41.3209	2.07853		19.5194	41.6309	2.03853		4	20.0387	44.0525	2.2225		20.1629	42.43	1.92		20.2729
PI189857	1MN63	0	18	44.1	1.46	4	18	44.1	1.46		20.2476	41.4235	1.60771		18.9176	43.2735	3.36771		20.1476	41.4935	1.58771		Minnesota	17.7618	44.6073	1.72082		19.9394	42.2209	1.83853		19.3994	42.5109	2.01853		20.1894	42.4509	1.87853		6	19.3758	45.1822	2.11772		20.7837	43.6092	1.93637		20.7037
PI189859	1MN63	0	17.2	44.4	1.14	4	17.2	44.4	1.14		18.9976	42.7735	1.71771		18.6776	43.5635	3.35771		18.3976	43.1335	1.70771		Minnesota	16.9618	44.9074	1.40082		19.4394	42.8509	1.98853		17.8794	43.4709	1.95853		18.9494	43.4109	1.91853		8	18.5206	45.2415	1.44219		20.5566	43.955	2.18		19.8566
PI189861	1MN63	0	19.8	38.2	1.9	4	19.8	38.2	1.9		19.5976	41.0235	1.60771		20.5076	41.4935	3.37771		19.8376	41.7535	1.56771		Minnesota	19.5618	38.7073	2.16082		18.8394	41.5809	1.69853		19.2994	41.2409	1.88853		19.3194	41.4309	1.84853		4	20.4387	40.8525	2.1625		20.2629	42.49	1.92		20.2229
PI189862	1MN63	0	18.1	43.5	1.93	4	18.1	43.5	1.93		19.3876	42.2335	1.77771		18.8776	42.5035	3.36771		19.3876	42.6035	1.75771		Minnesota	17.8618	44.0074	2.19082		19.9494	42.2309	2.12853		18.2294	43.8209	1.89853		19.3394	42.7609	2.00853		6	19.4758	44.5821	2.58772		19.9637	44.3792	2.02637		20.0637
PI189866	1MN63	0	14.9	44.3	0.93	4	14.9	44.3	0.93		15.1576	42.7235	0.817706		16.4976	42.7235	3.30771		15.1876	42.9535	0.777706		Minnesota	14.6618	44.8073	1.19082		14.4394	43.3609	0.958529		13.8494	46.2209	1.07853		14.6094	43.3709	1.05853		7	11.7	45.7	1.56167		6.21	48.3	0.386667		8.34
PI189868	1MN63	0	16.8	44.9	1	4	16.8	44.9	1		18.0576	43.1535	1.31771		17.9776	44.4635	3.46771		17.6276	43.6935	1.24771		Minnesota	16.5618	45.4074	1.26082		17.7194	43.4409	1.47853		17.5094	44.3609	1.45853		17.7394	44.0609	1.47853		6	18.1758	45.9821	1.65772		18.8237	45.1592	1.66637		19.3237
PI189869	1MN63	0	18.9	45.5	0.95	4	18.9	45.5	0.95		18.9876	43.0135	1.41771		18.0576	44.2335	3.26771		18.2176	43.4335	1.34771		Minnesota	18.6618	46.0074	1.21082		18.7994	43.5709	1.59853		17.4594	43.5509	1.52853		18.6194	43.9509	1.56853		6	20.2758	46.5821	1.60772		19.7137	44.8992	1.70637		19.0037
PI189870	1MN63	0	17.3	42.3	1.26	4	17.3	42.3	1.26		18.8976	42.4635	1.23771		18.6376	43.1635	3.33771		18.7376	42.7035	1.18771		Minnesota	17.0618	42.8073	1.52082		18.6694	42.8209	1.55853		18.2894	43.2209	1.41853		18.3794	43.2809	1.48853		6	18.6758	43.3822	1.91772		19.6137	44.7292	1.59637		19.6637
PI189871	1MN63	0	17	43.4	1.8	4	17	43.4	1.8		19.7876	42.3335	1.79771		19.1676	42.0735	3.30771		19.5876	42.2835	1.81771		Minnesota	16.7618	43.9074	2.06082		20.0894	41.6109	2.09853		18.7394	43.0809	1.99853		19.3394	42.9509	2.04853		6	18.3758	44.4821	2.45772		20.2737	44.7692	2.02637		20.6937
PI189872	1MN63	0	18.2	43.8	1.78	4	18.2	43.8	1.78		18.5176	42.1035	2.13771		19.5476	42.7335	3.38771		18.6876	41.9535	2.18771		Minnesota	17.9618	44.3073	2.04082		19.1194	42.0009	2.44853		17.6694	42.2909	2.33853		18.6394	42.0909	2.38853		8	19.5206	44.6415	2.08219		20.9466	43.305	2.42		19.7366
PI189873	1MN63	0	17.5	42	1.43	4	17.5	42	1.43		19.2876	42.2735	1.89771		19.1176	42.3535	3.35771		19.2876	42.0635	1.86771		Minnesota	17.2618	42.5074	1.69082		18.5294	42.7409	2.01853		18.9194	42.6109	1.94853		19.1094	43.3409	2.12853		6	18.8758	43.0821	2.08772		19.8037	45.1092	2.19637		20.6537
PI189875	1MN63	0	17	47.3	1.46	4	17	47.3	1.46		19.3576	43.2135	1.74771		18.6476	44.4635	3.31771		19.3276	43.5535	1.74771		Minnesota	16.7618	47.8073	1.72082		19.1794	43.5409	2.10853		18.6694	42.9309	1.97853		19.0794	44.1109	1.99853		8	18.3206	48.1415	1.76219		21.0566	43.845	2.34		20.6066
PI189878	1MN63	0	17.9	46.4	2.06	4	17.9	46.4	2.06		19.2976	42.8635	1.68771		18.7176	45.5935	3.31771		19.2576	43.5035	1.68771		Minnesota	17.6618	46.9074	2.32082		19.4194	42.8809	1.95853		18.7394	44.4409	1.96853		19.1894	43.8809	1.91853		8	19.2206	47.2415	2.36219		21.1166	43.085	2.21		20.0366
PI189880	1MN63	0	17.3	48.9	1.62	4	17.3	48.9	1.62		18.9076	43.6835	1.82771		18.2876	45.0335	3.26771		18.8076	44.0435	1.79771		Minnesota	17.0618	49.4074	1.88082		18.7394	44.1209	2.02853		18.2594	44.4609	2.03853		18.5494	44.5309	2.06853		8	18.6206	49.7415	1.92219		20.8166	43.825	2.35		19.8966
PI189883	1MN63	0	20.2	41.1	2.64	4	20.2	41.1	2.64		20.4176	40.2735	2.16771		21.4376	40.2135	3.34771		20.7876	40.5735	2.31771		Minnesota	19.9618	41.6073	2.90082		19.1994	41.6009	2.40853		20.3594	40.6509	2.62853		20.4594	40.9009	2.54853		5	21.3216	42.0765	2.50833		22.4816	41.1231	2.65		22.2416
PI189886	1MN63	0	16.8	47	1.76	4	16.8	47	1.76		18.7476	43.3535	1.86771		18.4776	46.3535	3.31771		18.6076	43.7035	1.87771		Minnesota	16.5618	47.5074	2.02082		18.8094	43.5209	2.08853		18.1394	43.9909	1.99853		18.5094	44.2109	2.10853		8	18.1206	47.8415	2.06219		20.7466	43.305	2.38		19.8466
PI189894	1MN63	0	18.4	44	1.55	4	18.4	44	1.55		19.1776	42.4635	1.51771		19.2076	42.9435	3.36771		19.1676	42.3635	1.53771		Minnesota	18.1618	44.5074	1.81082		18.7194	43.1309	1.82853		19.7194	43.1109	1.97853		19.1594	42.8609	1.79853		4	19.0387	46.6525	1.8125		20.3129	43.78	1.91		19.7329
PI189897	1MN63	0	18.6	41.9	2.43	4	18.6	41.9	2.43		19.2176	42.2735	1.91771		20.0576	41.1235	3.31771		19.4676	41.6535	2.01771		Minnesota	18.3618	42.4074	2.69082		19.0794	43.2709	2.11853		19.0194	41.8209	2.26853		19.3794	42.3509	2.23853		4	19.2387	44.5525	2.6925		20.0929	43.74	2.07		19.9729
PI189898	1MN63	0	19.9	40.1	2.19	4	19.9	40.1	2.19		18.6276	42.5635	1.82771		19.4876	42.1335	3.32771		18.9976	42.4835	1.90771		Minnesota	19.6618	40.6073	2.45082		18.5894	42.9309	2.01853		18.6494	42.2809	2.28853		18.6994	42.3909	2.17853		4	20.5387	42.7525	2.4525		20.0029	43.93	2.04		19.5029
PI189899	1MN63	0	18.7	44	1.78	4	18.7	44	1.78		19.4176	42.7135	1.76771		18.7676	42.6835	3.26771		19.3676	42.8735	1.80771		Minnesota	18.4618	44.5074	2.04082		19.6194	42.5309	2.07853		19.2394	43.7509	2.05853		19.3194	43.3509	2.02853		8	20.0206	44.8415	2.08219		21.1066	43.165	2.3		20.7666
PI189901	1MN63	0	17.1	47.6	1.24	4	17.1	47.6	1.24		18.5676	43.4435	1.78771		18.8976	44.3835	3.34771		18.4176	43.7435	1.79771		Minnesota	16.8618	48.1073	1.50082		18.4594	44.8709	2.02853		18.3594	43.6109	1.90853		18.4694	44.2409	1.98853		8	18.4206	48.4415	1.54219		20.0966	44.405	2.27		20.2166
PI189904	1MN63	0	18.7	46.1	1.85	4	18.7	46.1	1.85		19.2876	43.5635	2.24771		19.3576	44.6435	3.32771		19.1576	44.1335	2.23771		Minnesota	18.4618	46.6073	2.11082		19.1394	43.5809	2.45853		18.5194	45.0209	2.24853		18.9294	44.5709	2.41853		8	20.0206	46.9415	2.15219		20.9166	44.275	2.79		20.6166
PI189906	1MN63	0	18.8	45.6	1.86	4	18.8	45.6	1.86		19.4876	43.1835	2.13771		20.0376	43.3835	3.38771		19.5076	43.8335	2.08771		Minnesota	18.5618	46.1073	2.12082		19.1794	43.5509	2.40853		18.6394	43.4409	2.04853		19.4494	44.1309	2.30853		8	20.1206	46.4415	2.16219		21.2166	43.675	2.74		20.3366
PI189913	1MN63	0	19.2	40.8	1.93	4	19.2	40.8	1.93		19.4276	41.9535	1.69771		19.8076	40.2835	3.26771		19.5676	41.3235	1.77771		Minnesota	18.9618	41.3073	2.19082		19.2294	42.4709	1.80853		18.8594	41.2109	2.05853		19.4194	41.6909	2.04853		4	19.8387	43.4525	2.1925		20.1729	42.57	1.92		20.0529
PI189932	1MN63	0	19.3	40.5	1.92	4	19.3	40.5	1.92		19.8876	42.2835	1.91771		19.1276	41.4635	3.38771		19.8776	42.6235	1.96771		Minnesota	19.0618	41.0074	2.18082		19.6794	41.8309	1.96853		19.7894	43.3909	2.30853		19.9894	43.4409	2.15853		6	20.6758	41.5821	2.57772		20.7037	43.6792	2.34637		20.5437
PI189939	1MN63	0	18.3	41.8	2.2	4	18.3	41.8	2.2		18.7676	44.0835	1.56771		17.8476	43.9835	3.45771		18.6676	44.8035	1.54771		Minnesota	18.0618	42.3073	2.46082		18.5794	43.5209	1.95853		17.1894	45.2709	1.77853		18.2294	44.9809	1.77853		8	19.6206	42.6415	2.50219		20.5066	43.155	2.12		19.3866
PI189944	1MN63	0	18.3	43.6	1.92	4	18.3	43.6	1.92		18.7176	43.0235	1.72771		18.7176	42.7035	3.36771		18.6476	43.2435	1.78771		Minnesota	18.0618	44.1073	2.18082		18.2694	43.9409	2.06853		18.7894	44.9909	1.95853		18.5094	43.3109	2.03853		8	19.6206	44.4415	2.22219		20.5066	43.675	2.14		18.9666
PI189950	1MN63	0	14.3	44.7	1.08	4	14.3	44.7	1.08		15.5076	41.8435	1.03771		17.0676	43.7235	3.34771		15.3876	42.0135	1.10771		Minnesota	14.0618	45.2073	1.34082		14.7494	43.2609	1.33853		14.8094	45.7809	1.19853		14.9394	42.9109	1.28853		7	11.1	46.1	1.71167		7.18	46.33	0.826667		8.71
PI189952	1MN63	0	20.7	40.6	2.28	4	20.7	40.6	2.28		20.0976	41.7135	2.14771		20.3576	42.1135	3.31771		20.0176	41.9035	2.13771		Minnesota	20.4618	41.1073	2.54082		20.5494	42.6109	2.37853		19.3194	43.6109	2.31853		20.3694	42.2809	2.37853		5	21.8216	41.5765	2.14833		22.4916	41.4631	2.73		21.4116
PI189964	1MN63	0	20.1	41.9	1.47	4	20.1	41.9	1.47		19.2976	43.9635	1.90771		19.3776	43.4635	3.35771		19.2376	43.6635	1.85771		Minnesota	19.8618	42.4074	1.73082		18.4994	45.1209	2.38853		19.0394	42.8809	1.83853		19.2694	44.3409	2.18853		8	21.4206	42.7415	1.77219		20.5866	46.245	2.37		20.5966
PI189965	1MN63	0	19.2	42.5	2.3	4	19.2	42.5	2.3		19.9876	41.0235	2.11771		19.5776	42.5235	3.36771		19.9476	41.2335	2.13771		Minnesota	18.9618	43.0074	2.56082		18.7294	42.2009	2.37853		18.7194	42.2509	2.19853		19.3194	41.6409	2.43853		8	20.5206	43.3415	2.60219		21.4566	42.065	2.56		20.3366
PI194624	1MN63	0	18.5	41.9	0.84	4	18.5	41.9	0.84		20.3776	40.9935	1.45771		19.8276	41.5435	3.32771		20.4176	41.0935	1.41771		Minnesota	18.2618	42.4074	1.10082		19.8894	41.3309	1.79853		19.5994	41.2409	1.63853		20.4994	41.2709	1.67853		4	19.1387	44.5525	1.1025		21.0329	41.91	1.79		20.5329
PI194625	1MN63	0	17.6	41.3	1.98	4	17.6	41.3	1.98		19.8776	42.3435	1.41771		20.4576	42.1035	3.34771		19.9076	42.4635	1.36771		Minnesota	17.3618	41.8073	2.24082		19.2694	42.1609	1.65853		19.8294	43.3709	1.99853		19.7894	42.5409	1.67853		6	18.9758	42.3822	2.63772		20.2437	44.5892	1.70637		21.1237
PI194626	1MN63	0	18.9	40.4	1.94	4	18.9	40.4	1.94		20.1276	41.7635	1.55771		20.2676	41.8535	3.48771		20.0976	42.2635	1.45771		Minnesota	18.6618	40.9074	2.20082		19.6094	41.6909	1.78853		19.5394	41.4509	1.63853		20.1894	42.2909	1.68853		6	20.2758	41.4821	2.59772		20.5537	43.9992	1.80637		20.9137
PI194627	1MN63	0	19.6	42.8	1.72	4	19.6	42.8	1.72		20.3076	40.7035	1.68771		19.0276	42.0735	3.42771		19.7376	41.0335	1.60771		Minnesota	19.3618	43.3073	1.98082		19.5994	42.3309	2.01853		19.0194	42.0309	1.78853		19.7894	41.6209	1.87853		8	20.9206	43.6415	2.02219		21.1566	42.545	2.06		21.2166
PI194630	1MN63	0	19.5	41.7	1.18	4	19.5	41.7	1.18		20.9376	41.4135	1.56771		19.1376	42.5535	3.31771		20.6476	41.7835	1.54771		Minnesota	19.2618	42.2073	1.44082		20.0794	42.8509	1.79853		19.6994	42.6309	1.92853		20.4794	42.3109	1.78853		6	20.8758	42.7822	1.83772		21.1137	43.8792	1.84637		21.1737
PI194631	1MN63	0	19	44	1	4	19	44	1		19.7376	41.9535	1.39771		18.9576	44.2335	3.46771		19.1976	42.7435	1.28771		Minnesota	18.7618	44.5074	1.26082		19.2394	43.0709	1.64853		18.4294	43.8309	1.50853		19.2694	43.5209	1.49853		6	20.3758	45.0821	1.65772		20.5937	43.6492	1.67637		19.8137
PI194632	1MN63	0	18.9	46.6	1.02	4	18.9	46.6	1.02		19.5576	42.2635	1.41771		19.3676	43.4435	3.33771		19.6276	43.1035	1.27771		Minnesota	18.6618	47.1073	1.28082		18.9794	43.2809	1.66853		18.7894	43.3109	1.39853		19.0594	43.1009	1.50853		6	20.2758	47.6822	1.67772		20.4437	44.4292	1.63637		19.9937
PI194633	1MN63	0	17.9	47.1	1	4	17.9	47.1	1		18.4476	43.1635	1.20771		18.2676	44.7235	3.28771		18.3476	44.7235	1.02771		Minnesota	17.6618	47.6073	1.26082		18.2694	41.9109	1.52853		18.1994	44.6909	1.36853		17.8694	44.4809	1.24853		6	19.2758	48.1822	1.65772		19.5337	44.6892	1.58637		19.4237
PI194634	1MN63	0	18.4	44.8	0.96	4	18.4	44.8	0.96		20.0576	42.2235	1.51771		19.9376	41.7935	3.41771		19.8776	42.7135	1.39771		Minnesota	18.1618	45.3073	1.22082		19.6394	42.6009	1.89853		19.5494	42.0309	1.56853		19.9694	42.7009	1.66853		6	19.7758	45.8822	1.61772		20.2237	44.5192	1.85637		21.0537
PI194635	1MN63	0	17.5	46.7	0.93	4	17.5	46.7	0.93		19.3876	42.5035	1.21771		19.4276	45.4835	3.39771		19.5576	43.9435	1.08771		Minnesota	17.2618	47.2073	1.19082		19.4594	42.3009	1.69853		17.9994	44.7309	1.15853		19.2094	43.4609	1.28853		6	18.8758	47.7822	1.58772		20.1637	44.0592	1.53637		19.9437
PI194636	1MN63	0	20.8	43.3	1.08	4	20.8	43.3	1.08		20.1076	41.7435	1.38771		19.7976	42.7635	3.34771		19.9176	42.4835	1.19771		Minnesota	20.5618	43.8073	1.34082		19.3294	42.4409	1.81853		19.7294	42.2609	1.34853		19.8294	42.3509	1.47853		6	22.1758	44.3822	1.73772		20.1437	44.2192	1.63637		20.9437
PI194638	1MN63	0	20.6	40.8	0.89	4	20.6	40.8	0.89		20.3176	41.2435	1.50771		19.7876	42.2735	3.36771		20.1776	41.6935	1.37771		Minnesota	20.3618	41.3073	1.15082		19.6894	42.2209	1.87853		19.9694	41.1209	1.55853		20.0794	42.0109	1.63853		6	21.9758	41.8822	1.54772		20.7337	43.2892	1.81637		21.4037
PI194639	1MN63	0	20.3	40.8	0.95	4	20.3	40.8	0.95		20.7176	40.6235	1.50771		20.0476	41.7635	3.36771		20.6576	40.8935	1.36771		Minnesota	20.0618	41.3073	1.21082		20.3294	41.4209	1.93853		19.8294	40.9109	1.43853		20.8094	41.1809	1.61853		6	21.6758	41.8822	1.60772		20.8037	42.7592	1.79637		21.3337
PI194641	1MN63	0	19.3	44.5	0.78	4	19.3	44.5	0.78		18.4576	43.9135	1.10771		19.1176	44.6235	3.38771		18.4676	44.9035	1.02771		Minnesota	19.0618	45.0074	1.04082		18.0994	43.9609	1.44853		17.9294	44.6209	1.28853		18.1694	45.1809	1.27853		6	20.6758	45.5821	1.43772		19.1737	45.2692	1.47637		19.7737
PI194643	1MN63	0	20.3	44.5	1.51	4	20.3	44.5	1.51		20.5076	41.2435	1.70771		19.2176	41.6335	3.31771		19.8276	41.8835	1.65771		Minnesota	20.0618	45.0074	1.77082		19.6094	41.8909	1.89853		18.9794	43.2309	1.89853		19.6494	42.1409	1.89853		6	21.6758	45.5821	2.16772		20.7337	43.2492	1.97637		20.6837
PI194644	1MN63	0	18.5	43.4	1.55	4	18.5	43.4	1.55		19.9476	41.0935	1.48771		19.6676	42.6435	3.32771		19.5076	41.8335	1.38771		Minnesota	18.2618	43.9074	1.81082		19.2694	42.1209	1.80853		18.7894	42.2909	1.56853		19.4794	42.0409	1.67853		6	19.8758	44.4821	2.20772		20.4737	43.1092	1.76637		20.7037
PI194645	1MN63	0	18.7	44.1	1.53	4	18.7	44.1	1.53		20.5876	41.4235	1.62771		20.0376	43.8535	3.28771		20.2376	42.1935	1.52771		Minnesota	18.4618	44.6073	1.79082		20.4294	41.4409	1.98853		19.4794	44.2209	1.63853		19.9094	42.3109	1.75853		6	20.0758	45.1822	2.18772		21.1137	43.3292	1.86637		20.5037
PI194646	1MN63	0	17.5	39.7	1.16	4	17.5	39.7	1.16		20.3176	41.0235	1.56771		19.6776	42.8135	3.45771		19.9976	41.8935	1.50771		Minnesota	17.2618	40.2073	1.42082		19.5094	42.2909	2.01853		19.3494	42.0309	1.67853		19.7594	42.6709	1.76853		6	18.8758	40.7822	1.81772		20.7537	42.8192	1.90637		20.5837
PI194647	1MN63	0	17.5	42.5	1.6	4	17.5	42.5	1.6		20.5776	41.2235	1.67771		19.6676	42.5835	3.35771		20.2576	41.6035	1.53771		Minnesota	17.2618	43.0074	1.86082		20.4594	41.8109	2.07853		19.6894	41.1209	1.65853		20.0994	41.5509	1.74853		8	18.8206	43.3415	1.90219		21.6566	42.665	2.02		21.3666
PI194648	1MN63	0	18.7	40.7	1.48	4	18.7	40.7	1.48		19.6176	41.1835	1.39771		20.2176	42.0735	3.28771		19.2776	41.6235	1.24771		Minnesota	18.4618	41.2073	1.74082		19.4794	42.3009	1.77853		18.6494	41.5309	1.41853		19.3294	41.9009	1.57853		6	20.0758	41.7822	2.13772		20.0037	42.8392	1.79637		20.4737
PI194653	1MN63	0	17.5	42.4	0.94	4	17.5	42.4	0.94		19.3676	41.6035	1.52771		19.9676	42.2435	3.40771		19.0876	41.9135	1.30771		Minnesota	17.2618	42.9074	1.20082		18.9494	41.5909	1.87853		19.2494	42.4309	1.50853		19.3894	41.9809	1.62853		6	18.8758	43.4821	1.59772		19.8537	43.1892	1.77637		20.2237
PI194654	1MN63	0	20.1	41.8	1.74	4	20.1	41.8	1.74		20.0876	41.6935	1.48771		19.5276	42.2735	3.39771		19.5476	42.2235	1.35771		Minnesota	19.8618	42.3073	2.00082		19.4594	42.4209	1.85853		19.3794	41.8209	1.75853		19.3394	42.3609	1.68853		8	21.4206	42.6415	2.04219		21.1866	43.195	1.81		21.1366
PI194655	1MN63	0	20.6	42.1	1.43	4	20.6	42.1	1.43		21.1576	41.3435	1.45771		20.0576	42.2435	3.26771		20.8276	41.5035	1.36771		Minnesota	20.3618	42.6073	1.69082		20.1594	42.5709	1.82853		19.9894	41.2609	1.79853		20.5194	41.7309	1.62853		8	21.9206	42.9415	1.73219		22.1166	42.985	1.85		21.4466
PI194656	1MN63	0	19.9	42.1	1.67	4	19.9	42.1	1.67		20.8976	40.7835	1.58771		19.6276	43.5335	3.30771		20.4776	41.1435	1.41771		Minnesota	19.6618	42.6073	1.93082		20.4094	41.7509	1.99853		19.5594	42.3409	1.59853		20.4094	41.3909	1.72853		6	21.2758	43.1822	2.32772		21.2337	42.4592	1.83637		20.9037
PI196486	1MN63	0	19.5	43.6	0.71	4	19.5	43.6	0.71		20.5276	41.5935	1.56771		20.2276	42.4535	3.22771		20.2676	42.2135	1.46771		Minnesota	19.2618	44.1073	0.970823		20.0194	42.2109	1.82853		19.7994	42.9609	1.71853		20.3294	42.6909	1.70853		6	20.8758	44.6822	1.36772		20.8237	44.1892	1.84637		20.8737
PI196491	1MN63	0	19.5	42.3	1.12	4	19.5	42.3	1.12		19.9076	41.3535	1.47771		20.3576	41.4835	3.28771		19.7676	41.4435	1.30771		Minnesota	19.2618	42.8073	1.38082		19.5394	41.8609	1.90853		19.5794	42.0509	1.42853		19.9694	41.8209	1.52853		6	20.8758	43.3822	1.77772		20.2137	43.3992	1.78637		21.1337
PI196501	1MN63	0	20.5	41.2	1.54	4	20.5	41.2	1.54		19.9276	41.3935	1.45771		19.1076	42.3035	3.29771		19.8076	41.7035	1.40771		Minnesota	20.2618	41.7073	1.80082		19.5994	41.4909	1.79853		19.0694	41.0409	1.70853		19.7994	41.7709	1.65853		6	21.8758	42.2822	2.19772		20.2537	43.8492	1.74637		21.4037
PI196502	1MN63	0	20.5	43.4	0.75	4	20.5	43.4	0.75		19.1476	42.6935	1.84771		20.0976	41.6335	3.31771		19.3376	42.6935	1.79771		Minnesota	20.2618	43.9074	1.01082		19.1494	42.7109	2.19853		18.8894	41.8309	1.61853		18.9994	42.5409	2.07853		6	21.8758	44.4821	1.40772		19.8337	44.3292	2.13637		20.6137
PI196504	1MN63	0	18.7	47.7	1.29	4	18.7	47.7	1.29		18.5576	43.2435	1.50771		18.6876	41.8235	3.35771		18.5176	43.6435	1.41771		Minnesota	18.4618	48.2073	1.55082		18.3494	42.6209	1.80853		17.4394	44.8109	1.50853		18.5394	44.1409	1.69853		4	19.3387	50.3525	1.5525		19.5429	44.29	1.84		19.7229
PI196525	1MN63	0	19.1	42.4	1.7	4	19.1	42.4	1.7		19.9976	42.4935	1.46771		18.6676	43.9035	3.30771		19.6776	43.1135	1.39771		Minnesota	18.8618	42.9074	1.96082		19.6194	42.3309	1.66853		18.2294	43.9109	1.76853		19.5294	43.2309	1.68853		6	20.4758	43.4821	2.35772		20.4937	43.9692	1.75637		20.3837
PI196526	1MN63	0	17.9	45.4	0.75	4	17.9	45.4	0.75		20.4076	41.5535	1.63771		19.3976	42.6635	3.36771		19.8576	42.0635	1.55771		Minnesota	17.6618	45.9074	1.01082		19.2494	42.3409	1.91853		18.7394	42.9409	1.63853		19.3394	42.9209	1.79853		6	19.2758	46.4821	1.40772		20.5937	43.5792	1.89637		20.8137
PI196527	1MN63	0	18.4	45.8	1.94	4	18.4	45.8	1.94		19.6076	43.0235	1.50771		19.3976	41.9435	3.29771		19.2776	43.2035	1.47771		Minnesota	18.1618	46.3073	2.20082		19.1594	43.2109	1.88853		18.7194	43.4209	1.80853		19.1194	43.5609	1.72853		6	19.7758	46.8822	2.59772		20.2237	44.4992	1.96637		20.2437
PI196528	1MN63	0	18.1	44.2	0.9	4	18.1	44.2	0.9		19.4076	42.7235	1.18771		18.8576	43.9935	3.45771		19.4976	43.6935	1.01771		Minnesota	17.8618	44.7073	1.16082		19.5394	42.6209	1.56853		18.4794	44.4109	1.29853		19.6494	43.8409	1.37853		6	19.4758	45.2822	1.55772		19.9137	44.6992	1.45637		19.9837
PI196529	1MN63	0	18	46.4	0.75	4	18	46.4	0.75		19.0376	43.0235	1.13771		18.8176	44.3135	3.32771		18.7676	43.6335	1.05771		Minnesota	17.7618	46.9074	1.01082		19.0694	42.2909	1.57853		18.2994	43.3509	1.30853		18.7594	43.7809	1.29853		6	19.3758	47.4821	1.40772		19.8237	44.4892	1.47637		19.9737
PI196530	1MN63	0	19	45.4	0.9	4	19	45.4	0.9		19.0376	42.2635	1.15771		18.8176	43.8035	3.29771		18.9076	42.9335	1.08771		Minnesota	18.7618	45.9074	1.16082		18.1194	43.1909	1.49853		18.7094	43.1809	1.48853		18.8394	43.4809	1.31853		6	20.3758	46.4821	1.55772		19.3537	44.6992	1.43637		20.2537
PI198067	1MN63	0	20.1	43	0.77	4	20.1	43	0.77		18.7876	42.8535	1.59771		18.6676	43.4035	3.42771		18.5376	42.8235	1.59771		Minnesota	19.8618	43.5074	1.03082		18.5194	43.3609	1.83853		17.7894	44.2309	1.57853		18.5594	42.8509	1.84853		6	21.4758	44.0821	1.42772		19.9637	44.5092	1.87637		19.3437
PI200595	1MN63	0	19	44	2.03	4	19	44	2.03		19.8776	42.0435	2.12771		20.4376	42.3235	3.23771		19.9376	41.9635	2.12771		Minnesota	18.7618	44.5074	2.29082		19.3694	43.0009	2.40853		19.6194	42.6509	2.34853		19.7994	42.5009	2.38853		8	20.3206	44.8415	2.33219		21.7066	42.635	2.64		20.9966
PI204652	1MN63	0	20.4	40.9	2.56	4	20.4	40.9	2.56		20.5876	40.3635	2.19771		21.3676	40.4235	3.28771		20.9376	40.7835	2.33771		Minnesota	20.1618	41.4074	2.82082		19.3094	41.5509	2.43853		20.3894	40.8809	2.66853		20.6494	40.9309	2.58853		5	21.5216	41.8765	2.42833		22.5416	41.3131	2.66		22.4616
PI227323	1MN63	0	17.8	45.8	1.92	4	17.8	45.8	1.92		18.7776	43.5935	1.77771		18.0676	46.1835	3.30771		18.7276	44.1135	1.78771		Minnesota	17.5618	46.3073	2.18082		18.9894	43.5709	2.05853		18.5994	44.4809	2.05853		18.5994	44.2609	2.01853		8	19.1206	46.6415	2.22219		20.7466	43.495	2.32		19.8366
PI227326	1MN63	0	20.4	41.6	2.15	4	20.4	41.6	2.15		20.0876	42.2835	1.94771		20.4476	40.8935	3.31771		20.2076	42.4035	1.93771		Minnesota	20.1618	42.1073	2.41082		19.9694	42.5409	2.13853		19.7194	42.0009	2.21853		20.2494	42.7009	2.24853		4	21.0387	44.2525	2.4125		20.5029	42.98	2.26		20.6129
PI227327	1MN63	0	19.4	42.5	1.49	4	19.4	42.5	1.49		19.6976	40.8835	1.62771		18.8676	44.3235	3.26771		19.5276	40.7235	1.62771		Minnesota	19.1618	43.0074	1.75082		19.1494	42.7909	1.79853		19.4694	42.1509	2.04853		19.3294	41.9709	1.85853		8	20.7206	43.3415	1.79219		21.2366	42.625	2.04		20.7566
PI227565	1MN63	0	16.5	44	0.2	4	16.5	44	0.2		19.1476	41.0235	1.40771		18.6576	42.7435	3.41771		19.0076	40.8535	1.42771		Minnesota	16.2618	44.5074	0.460823		18.7494	41.6809	1.60853		18.3994	42.3109	1.77853		18.8494	41.5909	1.68853		6	17.8758	45.0821	0.857717		20.3537	43.5292	1.92637		19.9637
PI229330	1MN63	0	14.6	46.9	1.47	4	14.6	46.9	1.47		16.3776	45.8435	1.13771		18.0976	43.3935	3.16771		16.4276	45.8435	1.14771		Minnesota	14.3618	47.4074	1.73082		16.2394	46.1809	1.50853		16.5694	46.1009	1.51853		16.1294	45.9909	1.38853		6	15.9758	47.9821	2.12772		18.8237	45.5292	1.57637		17.0037
PI231172	1MN63	0	19.7	41.7	1.06	4	19.7	41.7	1.06		20.9576	40.5935	1.63771		20.8376	41.3135	3.40771		21.1176	40.7335	1.63771		Minnesota	19.4618	42.2073	1.32082		19.9394	42.5809	2.04853		20.2794	40.6009	1.77853		21.0494	41.1209	1.87853		6	21.0758	42.7822	1.71772		21.7037	42.1092	1.90637		21.8037
PI232902	1MN63	0	20.3	41.4	2.19	4	20.3	41.4	2.19		20.6876	39.2935	2.15771		20.8876	40.7135	3.27771		20.8776	39.3335	2.25771		Minnesota	20.0618	41.9074	2.45082		19.4394	41.2509	2.33853		20.5894	38.5609	2.34853		20.8394	39.9709	2.47853		5	21.4216	42.3765	2.05833		23.0916	39.2631	2.7		21.8516
PI232994	1MN63	0	19.9	39.2	2.35	4	19.9	39.2	2.35		20.6876	42.0135	2.00771		21.6876	39.7035	3.35771		20.8876	41.0735	2.14771		Minnesota	19.6618	39.7073	2.61082		20.2194	42.5809	2.30853		20.1994	39.9909	2.31853		21.0094	41.1709	2.36853		8	21.2206	40.0415	2.65219		22.2166	42.265	2.48		22.1766
PI232995	1MN63	0	18.1	42.1	1.97	4	18.1	42.1	1.97		18.3676	44.0235	2.00771		21.2776	42.2735	3.35771		18.9676	43.8735	1.90771		Minnesota	17.8618	42.6073	2.23082		18.3294	43.6109	2.22853		19.3294	43.2109	2.11853		18.9194	43.9009	2.19853		8	19.4206	42.9415	2.27219		20.2566	45.115	2.44		20.5966
PI232996	1MN63	0	20.1	39.7	2.17	4	20.1	39.7	2.17		19.6476	41.8935	1.66771		20.7276	42.0435	3.37771		19.7776	41.8035	1.70771		Minnesota	19.8618	40.2073	2.43082		20.0094	40.8709	1.97853		19.8794	42.6809	2.03853		19.7594	41.7309	1.97853		6	21.4758	40.7822	2.82772		20.4837	43.1392	1.92637		21.0837
PI232997	1MN63	0	21	39.9	2.21	4	21	39.9	2.21		21.1076	40.0235	1.71771		21.2876	40.5835	3.24771		21.1176	39.7135	1.75771		Minnesota	20.7618	40.4074	2.47082		19.9594	42.5009	2.05853		20.8594	40.1809	2.06853		21.3794	40.2209	2.06853		6	22.3758	40.9821	2.86772		21.9837	41.4592	2.05637		21.8137
PI232998	1MN63	0	20.8	42.5	1.59	4	20.8	42.5	1.59		18.6776	43.4735	2.02771		19.6576	43.2235	3.38771		18.7676	42.7735	1.99771		Minnesota	20.5618	43.0074	1.85082		17.9094	43.1509	2.43853		19.0494	43.8209	1.96853		18.6894	42.8209	2.22853		8	22.1206	43.3415	1.89219		20.3566	44.455	2.53		20.3466
PI232999	1MN63	0	20.8	42.4	2.37	4	20.8	42.4	2.37		20.5976	41.2735	1.99771		21.4776	40.7235	3.42771		20.5976	40.8035	2.10771		Minnesota	20.5618	42.9074	2.63082		19.8394	42.4809	2.29853		20.2494	41.2109	2.36853		20.8794	41.3509	2.39853		8	22.1206	43.2415	2.67219		22.1366	42.055	2.44		21.7166
PI238923	1MN63	0	18.4	42.3	1.89	4	18.4	42.3	1.89		19.1476	42.1335	1.87771		19.0476	42.0435	3.35771		19.2976	42.1135	1.94771		Minnesota	18.1618	42.8073	2.15082		19.4494	42.1009	2.01853		18.3194	42.6509	2.13853		19.0594	42.3009	2.18853		4	19.0387	44.9525	2.1525		20.2429	42.99	2.34		19.6529
PI238924	1MN63	0	19.5	42	2.3	4	19.5	42	2.3		19.9276	41.4435	2.17771		21.7076	40.9635	3.27771		19.9276	41.6035	2.18771		Minnesota	19.2618	42.5074	2.56082		19.6494	41.4209	2.28853		19.1194	43.5009	2.49853		20.1394	42.1509	2.51853		8	20.8206	42.8415	2.60219		21.9866	41.975	2.79		21.2766
PI240079	1MN63	0	20.9	40.1	1.77	4	20.9	40.1	1.77		20.4076	41.0935	1.67771		20.7876	41.4435	3.36771		20.5376	41.2135	1.63771		Minnesota	20.6618	40.6073	2.03082		20.1394	42.1109	1.97853		20.1294	40.8809	1.98853		20.4794	41.5809	1.91853		5	22.0216	41.0765	1.63833		22.5116	41.4831	2.1		22.7616
PI243550	1MN63	0	18.3	43.2	1.02	4	18.3	43.2	1.02		18.9376	43.6235	1.17771		17.7476	45.6535	3.33771		18.9576	44.5335	1.06771		Minnesota	18.0618	43.7073	1.28082		18.9394	43.1209	1.53853		17.5094	47.0309	1.26853		18.6894	44.9209	1.33853		6	19.6758	44.2822	1.67772		19.8237	45.4192	1.51637		19.1537
PI248395	1MN63	0	19.9	39.5	2.04	4	19.9	39.5	2.04		18.6676	43.2635	1.74771		20.3176	40.4835	3.36771		18.7276	42.9835	1.84771		Minnesota	19.6618	40.0074	2.30082		18.5294	43.4309	1.98853		18.4394	43.8709	2.22853		18.4694	43.7009	2.07853		4	20.5387	42.1525	2.3025		19.5129	44.13	2.08		19.5029
[truncated: 10,420 more rows]
[truncated: 5 more columns]
