# Supplementary material for: Prospects of Genomic Prediction in the USDA Soybean Germplasm Collection: Historical Data Creates Robust Models for Enhancing Selection of Accessions
Source: G3 (Bethesda). 2016 May 31;6(8):2329–41. doi: 10.1534/g3.116.031443 (PMC4978888; doi:10.1534/g3.116.031443)
Supplement: Supplemental Material [file supp_g3.116.031443_TableS6.xlsx]

## Sheet: tmi
Individual	matgroup	oil	protein	yield
FC001547	II	19.927	43.038	2.449
FC003609	I	18.727	44.494	2.309
FC029219	II	18.047	45.481	2.336
FC031122	I	18.369	44.772	2.12
PI030594	II	19.192	44.951	2.213
PI030599	II	18.192	44.847	2.514
PI030600	II	19.08	44.343	2.205
PI036653	I	17.665	45.908	2.07
PI047131	II	15.496	45.494	1.883
PI054604	II	17.583	45.986	2.207
PI054607	II	18.993	45.398	2.462
PI054608_1	II	17.605	44.575	1.992
PI054809	I	18.647	45.032	2.298
PI054853	I	17.862	45.138	2.222
PI054854	I	17.959	43.862	1.938
PI054857	I	18.343	43.381	2.35
PI054859	II	17.566	46.035	2.16
PI054862	II	19.054	44.315	2.373
PI054865	I	18.934	42.779	2.47
PI054873	II	17.779	44.423	1.925
PI060279	II	20.05	42.499	2.307
PI063271	I	16.806	45.336	1.934
PI065354	II	17.968	46.771	2.078
PI068410	II	20.478	41.767	2.305
PI068421	II	19.004	43.507	2.579
PI068427	II	19.883	42.645	2.54
PI068430	II	18.194	45.667	2.416
PI068436	II	19.378	43.043	2.623
PI068439	II	19.297	42.951	2.311
PI068446	II	19.248	42.977	2.436
PI068448	II	20.408	42.42	2.368
PI068455	II	18.679	45.171	2.186
PI068457	II	20.646	42.306	2.598
PI068457_1	II	18.979	43.636	2.394
PI068465	II	19.887	41.681	2.491
PI068465_1	II	17.808	44.576	2.14
PI068474_2	I	18.066	46.83	2.15
PI068475	II	20.22	41.276	2.372
PI068480	II	20.451	42.628	2.511
PI068481	II	20.02	42.909	2.363
PI068484_1	II	19.025	43.411	2.544
PI068484_4	II	18.7	44.389	2.273
PI068500	II	19.547	44.765	2.664
PI068516	II	18.605	44.984	2.072
PI068521	II	19.148	42.481	2.498
PI068554	I	18.464	45.901	2.579
PI068555	II	19.018	43.906	2.566
PI068562	II	19.217	43.091	2.392
PI068572	I	17.832	46.689	2.28
PI068576	I	18.458	45.762	2.158
PI068585	II	19.487	43.304	2.375
PI068586	I	19.441	42.368	2.415
PI068587	II	18.356	43.297	2.436
PI068598	II	20.245	42.416	2.374
PI068600	II	19.292	43.442	2.243
PI068604_2	I	19.298	44.925	2.354
PI068609B	II	18.399	43.634	2.445
PI068610	I	19.108	43.862	2.461
PI068627	II	19.861	42.612	2.455
PI068642	II	20.715	42.33	2.462
PI068661	II	18.341	45.883	2.029
PI068663	II	18.502	45.39	2.264
PI068666	II	19.731	42.292	2.461
PI068670_1	II	19.524	43.327	2.352
PI068670_2	II	19.297	42.939	2.324
PI068671	II	20.462	41.113	2.479
PI068676	II	19.1	43.24	2.348
PI068680	II	20.495	43.006	2.344
PI068680_2	II	19.865	42.383	2.593
PI068685	II	20.62	42.061	2.544
PI068687	II	19.745	44.364	2.204
PI068694	II	18.042	45.992	2.289
PI068696	II	18.519	44.995	2.097
PI068706	II	18.77	43.682	2.309
PI068708	II	20.161	42.447	2.493
PI068709	II	18.415	44.907	2.189
PI068712	II	19.479	43.812	2.388
PI068713	II	20.383	41.809	2.359
PI068715	II	17.89	44.877	2.153
PI068718	II	18.462	42.943	2.34
PI068725	II	18.173	46.485	2.379
PI068728	II	17.766	45.548	2.181
PI068729	II	19.178	44.522	2.123
PI068732	II	18.652	45.64	2.36
PI068736	II	19.022	45.961	2.304
PI068748	II	19.887	43.817	2.335
PI068762	II	17.582	45.622	2.142
PI068763	II	18.272	44.748	2.002
PI068765	II	18.363	44.287	2.131
PI068770	I	19.029	44.333	2.173
PI068778	II	18.28	45.544	2.333
PI068788	II	20.516	42.359	2.516
PI068815	II	18.216	44.441	1.938
PI069500	II	18.688	45.225	2.452
PI069501	II	19.997	42.933	2.344
PI069512	II	18.866	44.206	2.596
PI069532	II	18.954	43.59	2.24
PI069991	II	20.271	42.078	2.514
PI069996	II	20.46	41.67	2.39
PI070009	II	19.089	44.023	2.354
PI070017	I	18.761	44.322	2.413
PI070027	I	18.137	45.008	1.907
PI070036	II	20.107	42.406	2.345
PI070077	II	17.623	45.818	2.102
PI070078	II	19.413	44.089	2.408
PI070084	II	19.077	44.265	2.221
PI070087	I	18.311	45.388	2.251
PI070089	II	19.817	42.616	2.332
PI070197	II	17.546	46.373	2.046
PI070251	II	18.974	44.092	2.472
PI070456	II	19.653	41.527	2.638
PI070458	II	18.738	44.381	2.22
PI070460	II	18.516	43.63	2.192
PI070473_1	I	18.268	44.465	2.221
PI070476	II	19.3	44.864	2.358
PI070485	I	18.691	43.891	2.364
PI070495	II	18.305	44.858	2.217
PI070503	II	19.456	42.47	2.486
PI070507	II	18.505	44.788	2.121
PI070516	II	18.806	43.438	2.432
PI070520	I	19.087	44.221	2.208
PI072328	II	19.361	44.059	2.228
PI072337	II	18.351	44.948	2.101
PI072342	II	20.12	43.209	2.124
PI073583	II	19.403	42.832	2.169
PI073585	II	19.708	43.838	2.276
PI073587	II	17.657	45.581	2.282
PI073772	II	19.109	43.183	2.358
PI073780	II	18.977	43.733	2.111
PI078242	I	19.808	42.917	2.378
PI079586	II	16.77	44.73	2.057
PI079593	II	14.05	45.07	1.328
PI079596	II	18.343	43.993	2.124
PI079609	II	18.46	43.838	2.099
PI079610	I	19.107	44.742	2.188
PI079617	I	18.32	44.349	2.026
PI079694	I	13.407	45.138	1.236
PI079712	II	19.964	42.778	2.403
PI079737	II	18.876	43.75	2.192
PI079746	II	19.169	44.097	2.352
PI079756	II	16.658	44.496	2.07
PI079773	II	19.548	43.43	2.351
PI079862_1	II	18.858	44.362	2.433
PI079863	II	19.501	43.175	2.593
PI079870_1	I	19.703	43.599	2.511
PI079885	II	19.683	42.829	2.454
PI080471	II	18.4	43.66	1.625
PI080485	II	17.319	45.547	1.432
PI080671	II	19.734	43.36	2.275
PI081037_4	I	18.614	45.194	2.041
PI081040	I	19.132	42.837	1.906
PI081763	II	13.658	43.362	1.342
PI081765	I	14.423	42.809	1.38
PI081767	II	13.484	44.813	1.18
PI081768	II	15.115	45.122	1.851
PI081771	II	13.269	45.904	1.173
PI082183	I	17.98	44.929	2.355
PI082184	II	18.949	43.587	2.224
PI082263_2	II	18.06	44.472	2
PI082263_3	II	18.429	44.344	2.134
PI083945_3	I	18.972	42.988	2.276
PI084580	II	19.935	43.506	2.133
PI084609	II	15.654	45.285	1.941
PI084637	II	18.104	46.44	1.878
PI084665	II	18.71	45.324	2.292
PI084666_1	II	17.85	46.245	2.073
PI084668_1	II	18.508	45.995	1.919
PI084673_1	II	18.497	44.308	2.432
PI084674	I	17.656	45.403	2.002
PI084681	II	19.177	43.445	2.492
PI084683	II	19.346	43.908	2.4
PI084750	II	19.167	43.482	2.33
PI084810	I	18.166	45.278	1.964
PI084896	II	18.089	44.304	1.852
PI084921	II	20.076	42.42	2.705
PI084928	II	18.564	43.761	2.266
PI084954	II	19.798	43.218	2.59
PI085671	II	19.265	44.785	2.422
PI086002	II	14.046	45.317	1.307
PI086021	I	19.67	42.721	1.84
PI086022	II	17.877	44.57	1.733
PI086023	II	17.448	45.238	1.511
PI086031	II	18.617	43.771	2.144
PI086038	II	17.806	44.743	1.518
PI086050	II	18.934	44.57	1.481
PI086069	II	18.544	44.117	2.133
PI086102	II	18.596	43.742	2.259
PI086113	II	19.521	43.599	1.767
PI086115	II	19.911	43.803	2.378
PI086122	II	19.083	44.534	1.461
PI086137_1	II	18.604	43.126	1.667
PI086410	I	19.153	43.387	1.737
PI086411	I	18.814	43.585	2.542
PI086416	I	18.509	44.638	2.206
PI086443	II	18.406	45.517	2.36
PI086463	II	17.337	44.872	1.517
PI086737	I	17.029	46.139	1.564
PI086741	II	19.283	45.894	2.303
PI086878	II	18.833	43.359	2.331
PI086972_1	II	18.2	44.778	2.29
PI087524	II	19.303	44.522	2.291
PI087531	I	18.843	43.918	2.293
PI087619_1	II	18.484	44.534	2.187
PI087631	II	18.347	43.691	1.646
PI088293	II	18.599	44.031	2.315
PI088294_1	II	19.121	44.474	2.378
PI088295	I	18.885	43.977	2.238
PI088307	II	18.222	44.477	2.304
PI088309	II	19.622	43.306	2.343
PI088313	II	19.813	42.531	2.361
PI088355	II	19.113	43.409	2.203
PI088442	II	19.01	44.445	2.147
PI088443	I	18.636	44.921	2.034
PI088468	II	18.182	42.605	2.135
PI088479	II	20.628	42.456	2.372
PI088484	I	19.109	42.946	2.239
PI088495	II	20.155	42.253	2.458
PI088497	I	18.287	44.539	2.33
PI088777	II	21.287	42.972	2.399
PI088797	I	18.797	44.714	2.29
PI088798	II	19.176	45.038	2.449
PI088804	I	18.749	44.406	2.157
PI088805_2	I	19.403	43.733	2.024
PI088997	II	19.023	43.684	2.46
PI089000	II	18.069	44.987	2.46
PI089003_1	II	16.714	44.336	2.099
PI089005_5	II	18.572	44.956	1.953
PI089006_2	II	18.692	45.097	2.401
PI089008	II	16.248	44.298	1.848
PI089013	II	19.009	43.267	2.448
PI089014	II	17.864	45.925	2.214
PI089053	II	18.394	44.93	2.477
PI089055	I	18.28	44.571	2.361
PI089056_3	I	19.93	43.757	2.192
PI089057	I	18.553	45.677	2.296
PI089058	I	18.971	44.994	2.358
PI089059	II	19.432	43.209	2.163
PI089060	I	18.884	44.129	2.312
PI089061_1	I	19.248	43.649	2.427
PI089063	II	18.724	44.671	2.366
PI089064	II	19.72	43.233	2.476
PI089065_2	II	19.377	42.906	2.334
PI089073	II	18.925	44.532	2.308
PI089138	II	18.495	44.108	2.001
PI089153	II	17.72	45.501	2.208
PI089154_1	II	19.196	43.638	2.456
PI089156	II	18.893	44.116	2.005
PI089167	II	18.816	43.487	2.455
PI089170	II	18.77	45.534	2.213
PI090560	II	20.236	42.516	2.544
PI090570	II	18.334	44.682	2.238
PI090574	II	19.715	43.841	2.465
PI090575	II	19.294	43.168	2.417
PI091091	II	19.52	44.177	2.551
PI091102	II	16.095	44.197	1.874
PI091109	II	19.831	44.002	2.563
PI091110	I	18.879	44.314	2.275
PI091110_1	I	18.053	46.757	2.126
PI091117	II	18.115	43.639	2.222
PI091120	II	18.749	44.599	2.2
PI091120_2	II	18.183	45.959	2.305
PI091123	I	18.968	44.095	2.476
PI091126	II	19.337	44.198	2.483
PI091129	II	19.199	44.142	2.447
PI091132_2	II	17.891	45.446	2.096
PI091138	II	19.311	44.958	2.434
PI091141	II	19.341	44.348	2.351
PI091144	II	19.246	44.496	2.351
PI091156	II	19.224	44.18	2.455
PI091161	II	21.061	41.389	2.499
PI091164	II	18.538	43.912	2.474
PI091171	II	19.884	42.355	2.31
PI091180	II	19.369	43.84	2.352
PI091557	II	18.69	44.637	2.103
PI091725_3	II	19.216	44.61	1.886
PI091732_1	I	17.683	44.203	2.369
PI091732_2	I	19.268	43.897	1.911
PI092109	II	19.676	42.315	2.431
PI092460	II	17.641	45.877	2.137
PI092465	II	19.117	44.491	2.373
PI092468	I	20.025	43.339	2.962
PI092469	I	18.966	44.53	2.466
PI092470	I	18.656	44.475	2.316
PI092561	II	18.031	44.976	2.124
PI092569	II	18.434	44.05	2.02
PI092572	II	19.069	44.624	2.345
PI092573	II	18.689	43.547	2.16
PI092580	II	19.256	43.841	2.284
PI092582	II	19.646	43.861	2.213
PI092583	II	19.438	43.67	2.238
PI092589	II	17.81	45.956	2.237
PI092596	II	20.213	43.312	2.258
PI092598	II	20.248	42.409	2.354
PI092625	I	18.283	44.025	2.362
PI092627	II	20.675	42.114	2.458
PI092629	II	20.897	42.197	2.386
PI092630	II	19.69	42.986	2.424
PI092633	II	19.756	43.543	2.331
PI092639	II	18.72	43.934	2.296
PI092649	I	19.293	44.454	2.411
PI092660	II	19.463	42.96	2.37
PI092661	II	19.813	43.739	2.522
PI092671	II	19.172	44.552	2.263
PI092681	II	19.743	43.64	2.457
PI092694	II	19.06	43.484	2.6
PI092719	II	19.266	44.821	2.367
PI092748	II	19.145	44.078	2.255
PI093217	II	18.228	46.123	1.998
PI093559	II	19.03	44.103	2.533
PI093560	II	18.589	45.051	2.301
PI096171	II	15.99	45.854	1.741
PI096188	II	18.618	44.096	2.172
PI096193	I	19.13	44.169	2.293
PI096195	II	19.089	44.28	2.387
PI096201	II	18.786	43.837	2.245
PI096549	II	18.263	45.385	2.231
PI097605	II	18.831	43.889	2.247
PI548310	I	17.53	45.415	1.564
PI548312	I	17.865	43.997	2.257
PI548331	II	16.214	46.35	1.732
PI548336	I	18.609	44.708	2.136
PI548356	II	19.076	43.833	1.869
PI548368	II	18.331	45.042	2.333
PI548391	II	19.94	42.879	2.433
PI548393	I	18.359	44.395	2.243
PI548405	I	19.395	43.051	1.725
PI548407	I	18.998	43.555	1.793
PI548411	II	19.865	42.27	2.69
PI548417	I	18.557	42.194	2.185
PI548419	II	18.065	43.595	1.624
PI548516	I	19.606	42.382	2.484
PI548574	III	19.774	42.662	2.689
PI548579	II	19.548	43.732	2.525
FC002109	III	18.887	44.638	2.302
FC003548	IV	18.273	44.415	1.948
FC003654_1	IV	18.44	44.648	2.255
FC004002N	III	19.105	43.73	2.089
FC004007B	III	18.695	45.031	2.645
FC019976_1	IV	18.057	45.537	2.106
FC019976_2	IV	18.734	44.054	2.052
FC019979_1	IV	18.392	44.783	1.957
FC019979_2	III	17.94	44.604	1.894
FC019979_3	IV	18.682	43.996	2.14
FC019979_4	IV	17.152	46.556	1.885
FC019979_5	IV	18.096	42.683	2.096
FC019979_6	IV	18.92	43.682	1.895
FC019979_7	IV	18.325	43.907	2.361
FC031557	IV	17.839	45.303	1.867
FC031571	III	18.01	44.288	2.208
FC031572_3	III	18.989	44.243	2.383
FC031579	III	20.829	42.443	2.498
FC031630	IV	16.525	44.876	2.003
FC031684	III	18.623	45.682	2.108
FC031697	IV	20.387	41.663	2.705
FC031715	IV	18.711	44.833	2.383
FC031946	IV	19.482	42.522	2.35
FC033243	IV	20.617	41.729	2.564
PI019986	IV	18.576	44.181	2.054
PI054583	III	19.145	45.016	2.312
PI054591	III	17.667	44.463	1.933
PI054592	III	20.062	42.821	2.431
PI054600	IV	18.699	44.173	2.024
PI054606_1	IV	18.474	44.912	2.181
PI054606_2	IV	20.238	42.818	2.356
PI054608_2	III	18.947	44.199	2.283
PI054608_3	III	19.404	44.02	2.042
PI054608_4	IV	17.842	45.708	2.375
PI054608_5	III	19.418	44.016	2.363
PI054609	III	18.442	44.979	2.192
PI054610_1	III	20.432	42.251	2.504
PI054610_4	IV	19.928	43.686	2.177
PI054613	III	19.061	44.528	2.344
PI054614	IV	18.438	44.579	2.214
PI054615_1	III	18.329	45.237	2.182
PI054615_2	IV	19.376	43.262	2.519
PI054617	IV	19.46	44.537	2.36
PI054618	III	19.393	41.92	2.505
PI054620	III	20.102	43.507	2.369
PI054620_2	III	18.639	43.708	2.098
PI055089_1	III	18.955	43.593	1.996
PI055887	IV	18.362	43.558	2.427
PI056563	IV	18.85	45.601	2.23
PI057334	III	19.757	43.414	2.7
PI058955	IV	18.192	44.025	2.041
PI059849	IV	18.28	45.239	1.939
PI060272	III	17.721	45.811	2.073
PI060296_2	III	18.125	43.28	2.139
PI060970	IV	18.003	45.653	2.232
PI061940	III	19.752	43.444	2.432
PI061944	IV	18.316	43.955	2.156
PI062202	III	18.231	44.218	1.716
PI062202_2	IV	17.657	45.023	1.968
PI062483	III	18.149	45.523	2.167
PI063468	IV	18.661	43.228	2.383
PI063945	IV	19.091	44.07	1.789
PI064747	IV	17.952	44.784	1.911
PI068398	III	19.137	43.883	2.395
PI068423	III	19.798	42.674	2.318
PI068449	IV	18.774	45.428	2.475
PI068470	III	18.831	44.851	2.262
PI068483	III	19.837	43.657	2.358
PI068521_1	III	18.869	45.267	2.12
PI068523	III	19.612	43.157	2.462
PI068528	III	19.319	43.291	2.222
PI068530_2	III	19.729	43.926	2.344
PI068533_1	III	17.817	45.436	2.135
PI068533_2	III	19.649	42.193	2.282
PI068535	III	18.893	43.827	2.255
PI068560	III	20.058	43.348	2.15
PI068599	III	19.689	43.374	2.391
PI068604_1	III	19.047	43.684	2.188
PI068621	III	19.004	45.766	2.244
PI068644	IV	20.034	43.112	2.282
PI068648	III	18.585	44.431	2.023
PI068679	III	18.432	42.281	2.399
PI068679_2	IV	20.173	42.009	2.431
PI068692	IV	18.892	43.908	2.246
PI068692_2	III	20.357	41.904	2.487
PI068731	III	20.056	41.263	2.642
PI068732_1	III	18.372	44.8	2.305
PI068756	III	19.902	43.026	2.351
PI068759	III	19.165	45.722	2.145
PI068761_3	III	18.472	45.186	2.097
PI068768	IV	18.206	44.751	2.203
PI069507_1	IV	18.654	44.059	2.264
PI069515	III	19.053	45.353	2.145
PI069993	III	20.347	43.25	2.226
PI069995	III	18.92	44.195	2.206
PI070001	III	18.933	44.474	2.332
PI070013	IV	18.504	44.823	2.455
PI070014	III	19.05	43.84	2.228
PI070019	III	20.493	42.293	2.472
PI070023	III	18.154	45.504	2.331
PI070076	III	18.081	42.935	2.413
PI070080	III	18.891	43.704	2.257
PI070188	III	18.301	44.91	2.135
PI070192	III	18.134	44.167	2.058
PI070201	III	19.62	45.654	2.244
PI070202	III	18.384	45.598	2.211
PI070208	IV	17.972	46.472	2.021
PI070212	III	19.06	44.169	2.444
PI070229	IV	18.537	44.509	2.383
PI070242_2	IV	18.546	44.972	2.151
PI070243	IV	18.639	45.649	1.916
PI070247	III	18.214	45.477	2.319
PI070253	III	20.014	45.277	2.256
PI070462	III	19.02	43.927	2.284
PI070466_3	IV	18.85	44.015	2.015
PI070466_4	III	19.767	43.834	2.465
PI070467	IV	19.982	43.727	2.462
PI070469	III	19.186	44.259	2.137
PI070470	III	20.898	42.25	2.452
PI070471	III	18.847	43.323	2.289
PI070473	III	18.392	46.968	2.269
PI070490	IV	18.485	43.107	2.136
PI070500	III	19.751	43.252	2.189
PI070501	III	18.17	45.996	2.175
PI070515	III	18.388	44.977	2.329
PI070519	III	18.452	44.43	2.318
PI070528	III	18.08	46.142	2.364
PI070541	III	19.573	43.545	2.586
PI070559	III	20.099	42.241	2.26
PI070566	III	18.356	46.282	2.407
PI071444	IV	17.182	46.78	1.561
PI071461	III	18.945	44.534	2.352
PI071463	IV	18.619	45.222	2.297
PI071506	IV	19.283	44.248	1.962
PI071845	III	19.789	42.598	2.664
PI071850_1	III	19.556	43.442	2.381
PI072227	IV	17.462	45.313	1.615
PI072232	III	16.579	45.962	1.59
PI079616	III	17.643	46.952	2.372
PI079620	III	19.834	43.083	2.201
PI079627	III	18.564	45.091	2.154
PI079628	III	18.756	44.986	2.279
PI079691_4	III	16.259	45.11	1.712
PI079692	III	18.528	45.009	2.403
PI079696	IV	19.261	44.218	2.109
PI079710	III	18.798	42.478	2.1
PI079726	III	19.696	43.389	2.198
PI079732_3	IV	18.864	42.559	2.006
PI079732_4	IV	18.896	42.969	2.009
PI079743	IV	19.203	43.26	2.33
PI079797	III	20.045	42.997	2.498
PI079825_1	IV	19.414	42.979	2.402
PI079870_2	III	19.514	42.956	2.036
PI079870_4	IV	19.042	43.537	2.109
PI079870_6	IV	19.122	42.45	2.039
PI079872	III	18.207	45.52	2.147
PI079874_1	III	19.651	43.496	2.547
PI080459	III	18.876	43.824	2.046
PI080461	III	20.624	42.562	2.733
PI080466_1	III	18.529	42.666	2.103
PI080466_2	IV	19.037	44.527	1.896
PI080470	III	18.922	42.931	1.599
PI080473	IV	18.636	44.023	1.899
PI080479	IV	20.007	42.872	2.623
PI080480	III	20.745	43.053	2.221
PI080481	III	19.184	44.981	2.375
PI080488	IV	18.751	44.555	1.552
PI080498_1	IV	17.795	45.828	1.795
PI080825	III	18.214	44.09	1.614
PI080828_2	IV	18.166	45.772	2.022
PI080831	III	18.05	44.533	1.843
PI080834_2	IV	19.522	43.072	2.414
PI080837	IV	18.506	44.261	2.152
PI080841	III	18.62	45.024	1.803
PI080844_2	III	18.879	43.678	1.99
PI080844_3	III	18.942	44.347	1.884
PI080845_1	III	18.286	44.66	2.074
PI080845_2	III	18.492	44.677	2.027
PI080847_1	III	19.193	43.26	1.941
PI080847_2	IV	18.669	43.542	2.174
PI081023	IV	17.966	44.285	1.463
PI081029_1	IV	20.284	44.109	2.143
PI081030	IV	18.874	44.806	1.97
PI081030_1	III	18.153	44.849	1.862
PI081031_1	III	18.374	44.032	1.577
PI081031_2	III	19.876	44.479	2.23
PI081034_1	IV	19.273	43.548	2.283
PI081034_2	IV	19.388	43.338	2.281
PI081037_1	IV	17.792	45.05	1.701
PI081037_2	III	18.163	45.276	1.706
PI081037_3	III	17.36	45.274	1.527
PI081037_5	IV	18.357	44.893	2.04
PI081038	III	19.002	43.302	1.86
PI081041	III	18.985	42.478	1.997
PI081041_1	III	17.93	44.733	1.631
PI081042_1	IV	19.379	42.502	2.41
PI081042_2	IV	18.711	44.575	2
PI081044_2	III	17.856	44.724	2
PI081667	III	17.816	46.401	1.883
PI081777	IV	17.761	45.006	1.711
PI081780	III	18.41	44.985	1.908
PI081785	III	15.236	44.705	1.074
PI082218	IV	18.547	44.066	1.904
PI082232	III	17.137	44.978	1.66
PI082235	III	18.175	43.94	1.662
PI082246	IV	17.209	44.09	1.501
PI082246_1	III	18.48	44.82	2.088
PI082259	IV	19.235	44.035	2.279
PI082263_1	IV	18.648	44.717	2.098
PI082264	IV	16.94	46.219	1.629
PI082278	III	12.762	48.608	0.883
PI082291	IV	16.691	45.878	1.929
PI082295	IV	18.588	45.532	2.153
PI082296	IV	18.283	43.56	2.132
PI082302	III	18.034	44.957	2.1
PI082307	IV	18.428	45.263	2.057
PI082312N	IV	17.624	44.931	1.991
PI082325	IV	18.817	44.222	2.019
PI082326	IV	17.851	46.106	2.165
PI082509	IV	18.818	45.395	1.816
PI082527	IV	18.483	42.66	1.92
PI082534	IV	17.888	47.077	2.047
PI082544	IV	17.619	45.18	2.077
PI082554	IV	17.762	47.95	2.12
PI082555	IV	18.027	44.914	1.942
PI082558	IV	18.127	45.056	1.837
PI083853	IV	18.802	45.634	2.164
PI083858	IV	18.119	44.115	1.895
PI083868	IV	18.883	43.513	1.884
PI083881	IV	16.804	43.667	1.595
PI083881A	IV	17.01	45.179	1.793
PI083889	IV	18.746	44.753	1.992
PI083891	IV	18.381	45.411	2.067
PI083892	IV	18.336	44.6	1.953
PI083893	IV	18.638	43.451	1.868
PI083915	IV	18.706	44.294	1.891
PI083923	IV	18.524	45.219	1.786
PI083925	IV	19.407	41.778	2.305
PI083940	III	19.07	43.163	2.155
PI083944	IV	18.418	45.218	1.88
PI083945_1	III	18.55	46.076	2.291
PI083945_4	IV	18.349	45.097	2.291
PI084509	III	18.533	44.094	2.131
PI084578	III	19.062	43.813	2.215
PI084581	III	18.593	45.618	1.915
PI084594	IV	18.688	43.144	2.096
PI084610	III	17.069	46.699	1.941
PI084611	III	16.338	44.493	1.986
PI084619	III	19.009	44.77	2.196
PI084628	IV	18.815	44.502	1.759
PI084632	IV	18.954	45.284	2.305
PI084633	IV	18.14	45.067	2.107
PI084639	IV	17.622	44.494	1.797
PI084646	III	18.615	45.156	1.794
PI084646_2	IV	17.895	44.012	1.44
PI084656	III	19.6	43.497	2.536
PI084657	III	19.317	43.404	2.243
PI084660	IV	17.977	44.176	1.879
PI084662	III	18.369	45.027	2.341
PI084664	IV	17.789	45.447	1.881
PI084666	III	18.506	45.088	2.146
PI084669N	IV	17.719	44.62	1.796
PI084671	IV	19.686	43.127	2.218
PI084679	IV	18.008	45.048	1.87
PI084713	IV	17.817	45.414	1.978
PI084742	IV	17.778	46.129	1.936
PI084751	IV	16.426	42.875	1.56
PI084757	III	17.985	44.748	2.181
PI084807	IV	17.574	45.557	1.768
PI084908_1	IV	18.142	44.156	1.885
PI084908_2	III	18.091	43.664	1.69
PI084912	IV	18.45	44.165	1.824
PI084914	III	18.462	43.69	2.37
PI084939	IV	19.065	44.305	2.088
PI084944	IV	17.854	44.354	1.855
PI084946_1	IV	19.866	44.19	2.186
PI084946_2	IV	19.147	44.469	1.886
PI084957	III	18.845	43.866	2.042
PI084957_1	III	18.736	43.175	2.066
PI084960	IV	18.759	44.621	2.067
PI084970	III	18.536	44.18	1.926
PI084973	III	17.638	44.866	1.854
PI084976	III	17.214	44.055	1.652
PI084976_1	III	18.439	46.612	2.309
PI084985	IV	19.863	41.722	1.939
PI084987	III	17.901	43.082	1.191
PI084987A	III	17.956	43.96	1.743
PI085009_1	III	17.034	45.483	1.597
PI085009_2	III	17.205	45.113	1.762
PI085019	III	18.223	46.177	2.27
PI085272	III	17.91	45.84	1.918
PI085355	IV	18.826	45.396	1.872
PI085356	III	19.683	43.272	2.421
PI085407	IV	18.162	43.825	1.794
PI085420	IV	17.958	45.161	1.853
PI085420_1	IV	18.356	45.197	1.906
PI085424	IV	17.732	46.392	1.897
PI085437	III	18.998	43.976	1.797
PI085456	III	19.443	43.507	2.289
PI085469	IV	18.274	45.884	2.165
PI085506	IV	19.107	44.453	1.913
PI085519	IV	18.711	44.995	1.887
PI085559	III	18.79	45.011	2.216
PI085590	IV	18.65	44.574	2.023
PI085619	IV	18.385	45.201	1.942
PI085630	III	17.933	44.991	2.072
PI085658	IV	19.232	44.587	1.913
PI085663	IV	17.717	44.172	1.36
PI085668	III	19.098	44.757	2.413
PI086004	III	17.183	45.357	2.003
PI086006	III	15.563	45.665	1.504
PI086007	IV	18.713	43.839	1.879
PI086024	III	17.266	46.146	1.9
PI086026_1	III	18.387	43.781	1.839
PI086027	III	18.516	45.4	2.199
PI086028	III	19.058	44.252	1.527
PI086032	III	17.96	43.685	1.62
PI086046	II	14.076	45.095	1.312
PI086053	III	17.427	45.503	1.349
PI086060	IV	19.266	43.861	1.668
PI086062	IV	18.254	44.153	1.955
PI086071	III	17.87	43.323	1.46
PI086078_1	IV	18.659	44.165	1.764
PI086098	III	17.011	46.475	1.606
PI086109B	IV	18.146	45.099	1.785
PI086111	III	17.909	43.333	1.575
PI086112_1	IV	19.449	42.448	2.108
PI086114	III	19.206	43.44	1.99
PI086123	III	18.135	45.072	2.045
PI086128	IV	18.189	43.955	1.558
PI086134_1	IV	18.835	43.877	1.995
PI086134_2	IV	17.628	45.71	1.746
PI086134_3	III	18.906	44.728	1.595
PI086134_4	IV	19.238	45.632	1.925
PI086136	IV	18.403	43.809	2.216
PI086137	IV	17.963	45.06	1.665
PI086138	IV	17.372	46.082	1.402
PI086138R	IV	17.545	45.372	1.805
PI086142	III	18.236	43.042	1.663
PI086144	III	18.562	43.782	2.397
PI086145	III	18.969	43.271	2.17
PI086146	III	18.232	44.86	1.486
PI086150	IV	17.498	44.247	1.403
PI086153	III	18.03	43.812	1.998
PI086154	III	18.086	44.503	1.494
PI086301	III	19.727	42.842	2.556
PI086425	III	17.233	43.667	1.23
PI086445	III	19.181	43.837	2.241
PI086449	III	18.854	44.58	2.516
PI086452	III	17.123	43.976	1.49
PI086457	III	17.52	43.232	1.169
PI086457_1	IV	18.008	43.187	1.542
PI086469	III	17.046	44.665	1.579
PI086482	III	17.246	46.176	1.678
PI086482_1	III	19.519	42.682	2.65
PI086490_2	III	18.063	44.932	1.95
PI086490_3	IV	18.029	44.786	1.599
PI086490_4	IV	18.64	43.703	1.803
PI086491	IV	19.361	43.608	1.946
PI086504	IV	18.725	45.328	1.873
PI086510	III	18.275	44.492	1.826
PI086740	IV	17.975	45.199	2.209
PI086876	IV	16.87	45.225	1.677
PI086903_3	IV	19.331	43.876	1.807
PI086903_4	III	18.057	43.307	1.65
PI086904_1	IV	18.55	43.043	1.513
PI086908	IV	18.638	45.057	2.125
PI086972_2	IV	18.399	44.456	2.326
PI086978	IV	18.734	43.973	1.834
PI087013	IV	17.866	44.677	2.298
PI087026	III	17.446	44.912	2.104
PI087047	IV	17.31	45.027	1.801
PI087059	IV	15.898	43.592	1.854
PI087074	IV	18.263	44.902	1.829
PI087457	IV	19.107	42.773	1.894
PI087465_1	III	19.467	43.012	1.788
PI087465_2	III	19.513	42.562	1.908
PI087525	IV	16.824	46.685	1.844
PI087530	IV	19.327	44.75	2.356
PI087540	III	18.069	44.621	1.943
PI087575	IV	17.237	46.899	1.873
PI087600_1	III	18.646	43.417	1.978
PI087600_2	IV	19.13	44.552	1.887
PI087606	IV	18.67	44.194	2.166
PI087615	III	18.917	43.351	2.262
PI087617	III	18.977	44.623	2.013
PI087618	III	17.752	46.149	2.354
PI087619	III	19.068	44.036	2.397
PI087620	III	17.715	44.337	2.328
PI087620_1	IV	19.843	43.133	2.092
PI087622	IV	17.722	43.644	1.273
PI087623	IV	18.395	42.667	1.75
PI087631_3	IV	18.037	45.773	1.779
PI087632	IV	18.001	45.634	1.665
PI087634	III	20.051	42.072	2.341
PI088282	III	16.11	45.379	1.969
PI088287	III	17.517	43.247	2.039
PI088289	III	19.401	42.701	2.466
PI088291	III	18.026	46.026	2.345
PI088292	III	15.769	44.386	2.303
PI088297	III	19.74	42.441	2.305
PI088300	IV	18.411	45.524	2.188
PI088302_1	IV	18.735	45.35	2.073
PI088302_2	IV	19.188	45.689	2.394
PI088303_1	III	20.409	43.213	2.323
PI088306	III	19.511	44.138	2.364
PI088306_1	III	18.925	43.824	2.334
PI088312	III	20.053	43.005	2.403
PI088353	III	20.039	42.806	2.365
PI088444	IV	19.363	43.359	2.096
PI088445	III	19.441	44.377	2.515
PI088447	III	18.521	44.508	2.287
PI088447_3	III	19.264	43.284	2.52
PI088448	III	18.477	44.807	1.974
PI088452	IV	20.416	41.927	2.355
PI088458	IV	15.88	44.33	2.312
PI088459	IV	20.709	42.155	2.421
PI088466	III	20.297	42.906	2.472
PI088466_1	IV	18.162	45.844	2.125
PI088486	III	18.744	44.386	2.144
PI088490_1	III	18.797	43.789	2.221
PI088490_2	IV	17.271	46.095	2.023
PI088491	IV	19.206	44.603	1.767
PI088492	III	18.712	43.284	2.019
PI088499	IV	19.045	43.612	2.362
PI088502	III	18.164	44.894	1.985
PI088780	III	19.181	44.835	2.348
PI088782	III	19.198	44.519	2.481
PI088783	III	19.214	43.381	2.046
PI088788	III	16.245	45.181	1.892
PI088789	III	18.706	43.853	2.288
PI088790	III	19.735	43.135	2.458
PI088793	IV	18.385	44.783	2.167
PI088799	III	18.22	44.866	2.081
PI088803_1	III	18.435	44.667	2.191
PI088806	III	18.152	45.958	2.074
PI088809	III	19.189	43.081	1.91
PI088811	IV	18.065	45.329	1.867
PI088813	IV	18.768	44.447	1.8
PI088814	IV	16.189	46.884	1.474
PI088815	III	18.354	44.484	1.992
PI088816	IV	18.519	44.79	2.018
PI088818	III	16.973	44.996	1.79
PI088820N	IV	19.302	44.459	2.125
PI088823	III	18.089	45.165	2.107
PI088826	III	18.959	43.886	2.153
PI088886	III	19.946	42.92	2.454
PI088998_1	III	18.547	46.022	2.236
PI088998_2	III	18.716	45.509	2.014
PI089002_2	III	18.5	44.965	2.068
PI089003_2	III	18.227	43.749	2.058
PI089005_4	III	20.602	42.296	2.205
PI089007	III	18.463	45.798	2.321
PI089009	III	19.462	42.557	2.65
PI089010	IV	18.07	45.447	2.373
PI089056_2	IV	17.893	45.264	2.389
PI089061_2	III	19.783	43.082	2.678
PI089061_3	IV	18.78	45.166	2.104
PI089061N	III	19.025	44.336	2.349
PI089066	III	17.967	44.517	2.294
PI089067	III	18.247	43.498	2.319
PI089074	IV	18.592	45.193	2.059
PI089133	III	19.138	43.759	1.875
PI089134	III	18.562	44.118	2.032
PI089143	III	19.826	43.416	2.402
PI089150	III	18.979	44.557	2.01
PI089152	III	20.459	42.394	2.667
PI089154_2	IV	19.813	42.646	2.358
PI089162	III	19.467	44.148	2.56
PI089168	III	19.148	44.372	2.485
PI089471	IV	20.654	42.403	2.366
PI089769	IV	18.12	44.33	2.05
PI089772	IV	16.165	42.447	1.745
PI089773	III	17.963	43.829	1.926
PI089783	III	16.21	44.2	1.778
PI089784	III	17.626	45.302	2.117
PI090138	IV	17.785	45.628	1.739
PI090208	IV	17.769	45.324	1.75
PI090220	IV	18.899	42.682	1.945
PI090221	IV	18.883	43.133	2.11
PI090245	IV	18.734	43.91	2.281
PI090249	IV	17.633	46.78	1.955
PI090256	IV	18.016	44.785	1.924
PI090258	III	18.964	43.962	2.108
PI090305	IV	18.312	45.669	2.092
PI090354	IV	17.244	47.018	1.961
PI090369	IV	16.611	45.099	1.981
PI090392	III	17.699	44.724	2.312
PI090401	IV	17.599	44.686	1.883
PI090402	IV	18.878	44.486	2.154
PI090406_1	IV	18.581	46.242	2.036
PI090407	III	20.336	42.1	2.255
PI090479_1	IV	18.795	45.291	1.988
PI090479P	IV	16.802	46.519	1.946
PI090486	III	18.674	42.861	2.065
PI090490_2	IV	20.34	42.949	2.22
PI090495N	IV	18.708	43.241	2.18
PI090499_1	III	17.694	45.947	2.07
PI090499_2	IV	17.76	45.02	1.963
PI090566	III	18.872	43.435	2.267
PI090567_1	III	19.205	43.219	2.499
PI090573	III	17.996	44.947	2.063
PI090576_1	III	18.629	45.295	1.987
PI090576_2	IV	18.59	44.94	2.1
PI090579	III	18.302	43.832	1.896
PI090723	III	19.158	43.718	2.37
PI090760	IV	19.909	42.038	2.465
PI090763	IV	15.468	43.708	1.932
PI091073	IV	17.552	44.448	1.742
PI091082	IV	18.773	43.57	2.503
PI091083	III	18.155	47.366	2.128
PI091089	III	19.728	43.439	2.289
PI091100_1	III	20.027	41.817	2.608
PI091100_2	III	20.043	43.615	2.203
PI091100_3	III	19.364	44.956	2.403
PI091100_4	IV	19.87	41.419	2.513
PI091103	IV	18.983	43.634	2.477
PI091108_1	IV	19.164	41.73	2.499
PI091108_2	IV	18.555	44.135	1.912
PI091108N	III	18.546	44.293	1.922
PI091113	III	20.006	41.424	2.561
PI091120_3	III	18.737	43.432	2.212
PI091121_1	III	18.517	45.771	2.393
PI091121_2	IV	19.288	43.84	2.11
PI091127	III	16.454	45.111	1.94
PI091132_3	IV	18.792	43.301	2.142
PI091133	IV	18.696	45.217	2.42
PI091142	III	20.27	41.592	2.531
PI091151	III	18.554	44.511	2.298
PI091152	III	19.286	43.98	2.418
PI091153_1	IV	19.654	44.503	2.269
PI091153_7	IV	19.603	43.118	2.323
PI091154	III	18.776	45.045	2.058
PI091159	III	20.361	42.35	2.318
PI091159_4	IV	18.932	44.625	2.274
PI091160	III	18.593	45.961	1.829
PI091162	III	18.088	42.186	1.659
PI091163	IV	18.285	45.353	2.356
PI091165	III	19.703	42.878	2.229
PI091166	IV	19.188	44.285	1.902
PI091174	III	18.788	44.545	2.37
PI091178	IV	17.732	46.234	2.107
PI091178_1	IV	19.214	43.642	2.113
PI091340	III	18.553	45.579	1.771
PI091341	III	19.351	42.924	2.272
PI091343	III	17.79	45.478	2.161
PI091346	IV	17.288	44.98	1.79
PI091349	III	16.954	44.937	2.181
PI091679	IV	17.161	46.242	1.896
PI091702	IV	18.123	44.618	1.904
PI091719	IV	17.147	45.679	1.907
PI091725_2	IV	18.159	44.491	2.229
PI091725_4	III	18.385	44.506	2.093
PI091729	III	18.704	43.726	2.105
PI091730_1	III	18.492	45.034	2.28
PI091731	III	20.191	42.473	2.288
PI091731_1	IV	19.249	43.8	2.438
PI091733_1	IV	18.402	45.279	2.32
PI091734	IV	18.174	45.209	1.77
PI091750	III	19.811	42.823	2.427
PI092463	IV	18.315	43.672	2.021
PI092466	III	19.461	42.851	2.304
PI092557	IV	19.367	43.605	2.438
PI092560	III	16.866	45.981	1.901
PI092568	III	18.687	43.778	2.232
PI092577	III	19.125	44.644	2.301
PI092590	III	19.781	42.836	2.42
PI092601_1	III	19.051	43.253	2.365
PI092601_5	III	19.115	44.803	2.032
PI092602	III	19.423	43.772	2.454
PI092604	IV	18.627	45.432	2.711
PI092605	III	20.659	42.071	2.415
PI092618	III	18.757	44.515	2.399
PI092623	III	19.189	43.17	2.41
PI092636	IV	17.624	47.432	1.901
PI092640	III	18.389	44.812	2.064
PI092641	III	19.856	43.966	2.269
PI092641B	IV	17.691	46.549	2.182
PI092645	III	18.568	44.747	2.261
PI092651	IV	19.068	43.665	2.183
PI092654	III	18.976	43.226	2.07
PI092662	III	19.21	43.826	2.088
PI092663	III	18.839	43.265	2.053
PI092686	III	20.109	42.191	2.64
PI092688	III	20.224	42.77	2.419
PI092688_2	IV	16.936	45.942	1.675
PI092689	IV	18.475	44.674	2.369
PI092690	III	18.886	45.233	2.127
PI092702	III	19.983	43.608	2.393
PI092704	III	19.048	43.392	2.232
PI092707	III	21.174	40.913	2.549
PI092707_2	IV	19.193	43.663	2.156
PI092713	IV	18.566	44.951	2.237
PI092718_2	III	18.532	44.764	2.011
PI092722	III	18.984	44.415	2.505
PI092728	III	19.072	45.109	2.035
PI093055	IV	18.256	45.817	1.809
PI093563	III	17.29	45.851	1.889
PI093565A	III	18.253	45.55	2.225
PI094159_3	IV	18.145	44.309	2.125
PI094159B	IV	17.566	45.066	2.255
PI095740	III	17.225	45.534	1.922
PI095769	IV	16.918	46.864	1.822
PI095801	IV	18.072	44.931	2.08
PI095853	IV	18.142	45.305	1.826
PI095887	IV	18.382	45.435	2.069
PI096118	IV	18.539	45.618	1.977
PI096169B	IV	16.96	45.782	1.819
PI096194_3	III	19.917	42.678	2.371
PI096194P	IV	18.858	44.71	2.098
PI096280	IV	18.561	43.155	2.185
PI096333	IV	18.801	45.517	1.989
PI096783	IV	17.864	42.991	1.83
PI096786_1	III	19.476	43.105	2.034
PI096787	III	17.284	46.207	2.069
PI096927	III	17.024	44.892	1.857
PI096978	IV	18.421	45.127	1.995
PI096984	IV	18.995	44.356	2.024
PI097038	IV	17.955	45.818	2.084
PI097139	III	20.08	44.353	2.325
PI097155	IV	19.305	43.389	2.035
PI097222	IV	18.452	45.251	2.007
PI097225	IV	18.138	45.723	2.04
PI097627	III	19.152	43.585	1.646
PI098243	III	19.462	44.115	2.359
PI548298	III	19.602	42.528	2.42
PI548302	II	19.218	44.066	1.836
PI548334	IV	18.012	45.159	1.773
PI548339	IV	17.658	45.909	1.894
PI548342	IV	18.191	44.698	1.985
PI548350	IV	19.246	44.651	2.094
PI548351	IV	18.694	45.081	1.83
PI548352	III	18.784	43.476	1.793
PI548358	IV	17.514	41.836	1.533
PI548362	III	20.147	42.559	2.624
PI548365	III	19.637	44.422	2.558
PI548373	III	19.472	45.084	2.485
PI548377	III	19.726	41.809	2.619
PI548383	III	19.381	44.862	2.356
PI548386	IV	16.565	45.886	1.661
PI548392	IV	16.4	43.101	1.664
PI548422	IV	16.847	43.247	2.162
PI548429	IV	15.484	45.713	1.962
PI548533	IV	19.757	43.232	2.797
PI548574	III	19.774	42.662	2.689
PI548603	IV	20.338	42.139	2.682
FC030683	0	16.539	46.172	1.848
FC030684	0	17.814	45.653	2.234
FC030689	0	18.228	44.396	1.485
FC030691	0	18.002	45.88	1.589
FC030692	0	18.693	45.283	2.464
FC030694	0	18.785	43.879	1.964
FC032033	0	18.499	44.155	2.305
FC032141	0	19.036	45.651	2.231
PI068722	0	18.502	45.476	2.331
PI070242_4	0	20.396	42.189	2.368
PI079739	0	18.827	44.464	2.333
PI089001	0	19.479	43.17	2.474
PI548296	0	17.871	45.446	1.439
PI548332	0	18.396	45.439	2.087
PI548354	0	18.802	44.692	2.226
PI548379	0	19.153	43.747	2.341
PI548382	0	17.196	45.369	1.364
PI548389	0	18.493	42.939	2.083
PI548414	0	16.135	47.975	1.08
PI548498	0	19.045	43.034	2.031
PI548512	II	19.712	43.627	3.097
PI548571	I	19.668	42.198	2.429
PI548618	I	19.876	44.352	2.717
PI548630	II	20.368	42.179	2.786
PI548631	III	19.977	43.507	3.08
PI423753A	IV	18.261	46.894	1.717
PI548571	I	19.668	42.198	2.429
PI430596	II	17.04	45.631	1.323
PI430597	II	16.915	45.208	1.211
PI437080	II	16.677	45.512	2.083
PI437087	II	18.544	46.068	2.203
PI437093	II	18.622	45.594	2.314
PI437099	II	18.366	45.821	2.407
PI437109B	II	16.006	43.23	1.89
PI437111	II	18.867	44.243	2.217
PI437112A	II	16.989	44.647	2.111
PI437112B	II	16.622	44.907	2.123
PI437118B	II	20.089	43.122	2.137
PI437120	II	18.339	45.396	2.274
PI437121B	II	18.431	44.34	2.172
PI437122	II	18.583	44.226	2.271
PI437128	II	19.257	43.237	2.291
PI437129A	II	18.65	43.747	2.194
PI437130	II	19.639	43.662	2.4
PI437131	II	18.794	44.627	2.238
PI437135B	II	20.329	42.451	2.421
PI437143	II	19.223	44.963	2.299
PI437145B	II	17.574	46.639	1.879
PI437153B	II	19.577	42.698	2.585
PI437164	II	18.706	44.788	1.985
PI437169B	II	20.049	43.476	2.453
PI437306B	II	18.367	44.414	2.365
PI437309	II	18.159	45.047	2.201
PI437311A	II	18.702	44.657	2.388
PI437311B	II	18.996	44.157	2.374
PI437324	II	18.518	45.041	2.123
PI437325	II	18.628	44.65	2.05
PI437328	II	17.717	46.466	2.161
PI437331	II	20.041	42.394	2.454
PI437335	II	18.334	44.201	2.491
PI437340B	II	19.627	45.168	2.345
PI437340C	II	18.924	41.998	2.183
PI437341	II	20.413	42.591	2.618
PI437344D	II	19.046	43.493	2.27
PI437345	II	13.769	45.541	1.248
PI437346	II	19.082	45.198	2.394
PI437347	II	18.411	43.644	1.878
PI437355	II	19.099	43.683	2.354
PI437356	II	19.246	44.107	2.343
PI437358	II	19.326	44.636	2.583
PI437360	II	18.885	43.81	1.993
PI437361	II	18.019	46.139	2.427
PI437362	II	17.129	46.39	2.211
PI437369	II	18.486	45.273	2.322
PI437371	II	18.39	44.029	2.396
PI437374	II	19.735	42.8	2.419
PI437378B	II	17.963	46.71	1.966
PI437378C	II	17.99	46.331	2.235
PI437381D	II	18.57	44.54	2.506
PI437382	II	18.869	44.319	2.399
PI437383	II	17.963	44.769	2.34
PI437386	II	16.191	46.065	1.695
PI437387	II	18.112	45.134	2.398
PI437389C	II	18.557	44.361	2.11
PI437400	II	19.968	42.462	2.333
PI437402	II	16.835	46.319	2.153
PI437404	II	18.662	44.132	2.253
PI437407	II	17.973	45.059	2.299
PI437410	II	18.616	44.527	2.625
PI437415	II	18.71	44.946	2.314
PI437417	II	18.185	45.394	2.094
PI437419B	II	18.833	44.202	2.459
PI437420B	II	18.181	46.374	2.215
PI437420C	II	18.737	44.417	2.212
PI437427A	II	18.263	45.568	2.38
PI437427B	II	18.503	46.061	2.442
PI437427C	II	17.841	45.305	2.119
PI437428B	II	19.824	43.224	2.497
PI437431	II	18.339	44.327	2.22
PI437434A	II	17.365	46.084	2.225
PI437437A	II	19.959	43.451	2.473
PI437437B	II	20.143	43.145	2.519
PI437440	II	18.481	44.954	2.264
PI437441	II	18.4	44.952	2.33
PI437446	II	20.334	42.498	2.392
PI437447	II	18.57	43.983	2.572
PI437448	II	17.719	47.09	2.127
PI437453	II	18.064	44.633	2.255
PI437454	II	18.358	44.813	2.355
PI437455	II	17.713	46.7	2.127
PI437457	II	19.047	43.319	2.632
PI437458A	II	18.645	45.588	2.45
PI437458B	II	17.737	45.842	2.262
PI437459	III	17.468	45.679	2.222
PI437460	II	17.6	45.636	2.07
PI437462A	II	18.546	45.14	2.017
PI437462B	II	18.586	44.372	2.074
PI437462C	II	18.578	44.164	2.066
PI437463A	II	18.334	44.537	2.198
PI437465	II	16.718	46.542	1.838
PI437477B	II	18.457	45.831	1.771
PI437479	II	17.677	46.051	1.905
PI437480	II	18.07	46.135	2.197
PI437484	II	16.501	45.528	1.773
PI437488	II	19.357	43.369	2.314
PI437489	II	18.308	45.059	2.023
PI437493	II	17.029	47.781	1.759
PI437494	II	18.455	43.335	2.212
PI437495	II	17.884	43.358	1.918
PI437505	II	16.816	44.274	2.118
PI437513	II	18.409	44.946	1.994
PI437515A	II	18.055	46.56	2.336
PI437515B	II	17.823	45.723	2.118
PI437520A	II	18.635	44.654	2.263
PI437535	II	18.899	42.791	2.376
PI437550A	II	18.385	45.939	1.779
PI437550B	II	18.722	45.44	2.397
PI437568	II	17.85	43.239	1.985
PI437569	II	19.843	44.294	2.45
PI437572	II	15.791	46.097	1.95
PI437589	II	20.129	42.232	2.51
PI437593B	II	20.264	41.984	2.348
PI437601	II	18.619	45.961	2.238
PI437604	II	18.665	43.384	2.203
PI437605B	II	18.741	44.939	2.454
PI437606	II	18.427	44.575	2.359
PI437609B	II	19.308	44.161	2.431
PI437614B	II	19.687	43.21	2.604
PI437617	II	18.314	44.95	2.151
PI437618	II	18.624	44.618	2.203
PI437622B	II	18.632	43.667	2.406
PI437627	II	18.519	42.854	2.262
PI437630D	II	17.814	45.683	2.073
PI437631	II	19.294	43.961	2.445
PI437635B	II	18.295	44.102	2.406
PI437635C	II	18.094	43.688	2.494
PI437635D	II	18.234	43.346	2.502
PI437640B	II	19.649	43.267	2.5
PI437641A	II	17.964	44.38	2.441
PI437643B	II	19.248	43.127	2.268
PI437647	II	19.435	43.073	2.299
PI437648B	II	18.991	44.473	2.635
PI437651B	II	18.494	42.678	2.244
PI437653	II	17.868	43.954	1.97
PI437656	II	13.649	45.153	1.222
PI437657	II	17.868	45.95	2.126
PI437662	II	12.561	47.821	0.959
PI437663	II	13.19	44.705	1.121
PI437664	II	17.67	42.31	2.021
PI437669	II	16.148	44.506	1.552
PI437678B	II	19.118	43.657	2.418
PI437685B	II	16.68	46.084	2.107
PI437685C	II	17.228	45.595	2.136
PI437685D	III	17.163	45.647	2.105
PI437689	II	19.564	42.293	2.445
PI437695B	II	18.074	43.699	1.818
PI437699	II	19.242	45.073	2.453
PI437711A	II	16.563	47.423	2.193
PI437718	II	15.745	46.211	1.968
PI437722	II	19.724	43.259	2.545
PI437743	II	16.963	47.038	1.775
PI437752A	II	20.384	42.482	2.435
PI437752C	II	19.492	43.238	2.181
PI437753B	II	18.866	43.504	2.349
PI437770	III	16.02	45.019	1.878
PI437777	II	18.187	45.091	2.235
PI437788A	II	18.187	43.446	1.687
PI437791	II	16.591	43.511	1.371
PI437793	II	19.525	42.156	2.015
PI437795	II	18.09	45.668	2.356
PI437797	II	17.619	42.63	1.715
PI437803	II	16.565	44.204	1.706
PI437810	II	17.656	46.715	2.074
PI437814A	II	17.975	43.819	2.034
PI437814B	II	18.439	45.079	2.278
PI437818A	II	18.208	44.439	2.621
PI437818B	II	18.168	44.397	2.563
PI437820	II	19.508	44.634	2.321
PI437834B	II	19.196	43.658	2.358
PI437836	II	18.628	45.129	2.279
PI437838	II	19.278	44.455	2.399
PI437839A	II	19.462	44.368	2.473
PI437840A	II	16.755	43.878	1.917
PI437840B	II	17.626	41.585	2.184
PI437841	II	18.292	45.736	2.381
PI437843B	II	18.753	44.649	2.231
PI437844B	II	19.068	44.137	2.503
PI437845A	II	18.486	45.109	2.573
PI437845B	II	18.453	45.267	2.622
PI437848A	II	17.876	44.416	2.265
PI437848B	II	17.86	44.589	2.244
PI437851B	II	19.348	44.935	2.427
PI437865	II	18.589	44.17	2.282
PI437867A	II	19.179	44.664	2.355
PI437867B	II	19.171	43.691	2.356
PI437871	II	18.933	45.169	2.432
PI437873	II	19.745	42.265	2.496
PI437874	II	20.171	43.511	2.31
PI437877B	II	19.002	45.385	2.379
PI437878B	II	19.407	44.395	2.266
PI437881	II	19.109	44.684	2.453
PI437882B	II	19.085	45.144	2.454
PI437883	II	18.965	45.24	2.455
PI437884	II	18.92	45.177	2.433
PI437885	II	20.37	42.808	2.503
PI437887B	II	19.733	44.036	2.362
PI437887C	II	18.983	44.914	2.459
PI437889	II	18.453	45.074	2.24
PI437890B	II	17.962	46.776	2.193
PI437896	II	18.573	45.054	2.482
PI437899	II	18.444	45.493	2.349
PI437900	II	18.676	44.875	2.298
PI437902B	II	19.521	44.619	2.411
PI437902C	II	18.981	44.197	2.36
PI437908	II	19.084	42.678	2.391
PI437909B	II	19.614	43.831	2.509
PI437913	II	18.121	45.077	2.14
PI437943	II	18.247	45.728	2.416
PI437946A	II	18.272	44.039	2.491
PI437946B	II	17.975	46.053	2.157
PI437956B	II	18.82	43.919	2.173
PI437957B	II	18.244	44.783	2.042
PI437961	II	19.09	44.481	2.126
PI437964A	II	17.902	44.656	2.21
PI437964B	II	18.868	44.755	2.17
PI437973	II	19.2	43.063	2.386
PI437974B	II	19.49	42.299	2.466
PI437985A	II	19.252	44.549	2.37
PI437985B	II	19.119	43.931	2.322
PI438001	II	17.966	46.957	2.165
PI438003	II	19.758	43.318	2.395
PI438011	II	18.274	44.303	2.489
PI438019B	II	18.024	46.223	2.017
PI438046	II	19.036	44.5	2.368
PI438066	II	18.063	45.539	2.02
PI438069A	II	18.402	44.976	2.384
PI438069B	II	17.49	46.724	2.022
PI438069C	III	19.333	44.188	2.517
PI438070	II	18.116	45.225	1.616
PI438076	II	18.687	43.737	2.299
PI438080	II	17.596	45.645	2.075
PI438083	II	18.798	44.587	2.398
PI438086	II	19.248	43.489	2.236
PI438096	II	18.351	44.693	2.107
PI438114	II	17.372	46.602	2.106
PI438131	II	17.942	46.855	2.274
PI438133A	II	18.76	45.151	2.36
PI438133B	II	18.791	44.992	2.394
PI438139	II	20.434	43.052	2.238
PI438144	II	18.478	46.108	2.211
PI438152	II	13.149	45.03	1.23
PI438164B	II	19.238	42.529	2.302
PI438168	II	20.016	42.717	2.402
PI438176	II	20.466	42.325	2.368
PI438178	II	19.198	43.786	2.275
PI438183	II	16.789	45.283	2.099
PI438198	II	19.513	42.965	2.404
PI438199	II	18.26	43.587	2.411
PI438212C	II	18.759	43.927	2.16
PI438216	II	18.391	46.414	2.208
PI438219	II	19.315	44.998	2.443
PI438222	II	18.006	45.473	2.306
PI438226	II	17.925	46.775	2.385
PI438227	II	18.779	44.917	2.347
PI438228	II	18.388	42.959	2.264
PI438229	II	18.554	45.773	2.3
PI438234B	II	17.929	44.744	1.855
PI438235	II	18.019	46.122	2.288
PI438236	II	18.732	45.747	2.395
PI438242	II	19.171	43.416	2.422
PI438249B	II	16.213	46.388	1.821
PI438250B	II	16.253	46.783	1.658
PI438251	II	20.473	42.277	2.593
PI438252B	II	18.046	46.197	2.294
PI438257B	II	17.843	45.799	2.104
PI438259B	III	18.614	44.386	2.577
PI438266A	II	20.306	42.175	2.407
PI438266B	II	20.109	41.959	2.438
PI438270	II	19.607	42.798	2.478
PI438271B	II	19.408	42.521	2.201
PI438301	II	17.98	44.724	2.259
PI438308A	II	16.987	44.33	1.921
PI438314	II	17.78	45.629	2.551
PI438329	II	18.944	42.471	2.431
PI438332	II	17.511	44.587	2.175
PI438335	III	19.992	42.365	2.327
PI438357A	II	19.353	43.897	2.456
PI438383	II	18.508	44.756	2.312
PI438391	II	18.889	44.676	2.235
PI438434	II	17.638	44.775	2.415
PI438442A	II	20.126	42.355	2.511
PI438450	II	17.935	45.527	2.29
PI438485	II	18.277	44.392	1.864
PI438496A	II	16.648	46.427	1.97
PI438503B	III	15.942	45.02	1.965
PI438503C	III	17.201	42.138	2.143
PI438504B	II	18.29	42.388	2.232
PI438505	II	17.357	43.943	2.182
PI438506	II	17.231	46.541	1.925
PI438507A	II	16.948	43.614	2.216
PI438507B	II	17.03	43.673	2.194
PI438509B	II	19.733	41.946	2.489
PI445796	II	18.521	44.891	2.361
PI548512	II	19.712	43.627	3.097
PI548498	0	19.045	43.034	2.031
PI427138	0	15.165	47.793	1.436
PI430457	0	20.644	41.795	2.345
PI430536	0	19.166	43.603	2.271
PI430594	0	19.594	43.157	2.196
PI436612	0	19.141	43.89	2.366
PI436618	0	19.301	43.158	2.255
PI436619	0	20.747	41.354	2.423
PI436620	0	19.656	42.646	2.309
PI437069	0	19.428	44.28	2.22
PI437070	0	18.445	44.94	2.355
PI437072	0	18.966	44.118	2.326
PI437076	0	16.864	46.347	1.964
PI437078A	0	18.228	44.681	2.354
PI437078B	0	18.726	43.44	2.285
PI437079B	0	18.712	43.661	2.357
PI437090	0	19.448	42.166	2.472
PI437091	I	18.616	44.093	2.469
PI437096	0	19.696	44.595	2.248
PI437100	0	18.321	44.681	2.32
PI437107	0	19.286	43.919	2.139
PI437109A	0	19.188	43.829	2.287
PI437113	0	18.478	45.17	2.227
PI437115	0	18.564	43.731	2.462
PI437135A	0	18.917	44.288	2.365
PI437141	0	18.786	43.711	1.827
PI437149	0	19.021	44.11	2.279
PI437153A	0	19.603	43.252	2.348
PI437154	0	18.957	43.392	2.421
PI437157	0	18.794	44.374	2.285
PI437166A	0	19.499	43.744	2.273
PI437169A	0	19.321	44.627	2.161
PI437173	0	17.922	45.443	1.952
PI437174A	0	18.219	44.428	1.886
PI437175	0	18.943	44.29	2.219
PI437180	0	18.176	45.549	2.104
PI437189A	0	18.858	42.77	2.308
PI437191	0	18.639	44.047	2.211
PI437192	0	17.449	46.663	1.892
PI437193	0	19.093	43.729	2.309
PI437194	0	18.669	44.388	2.313
PI437198	0	16.773	43.96	2.027
PI437199	0	16.867	44.118	1.759
PI437201	0	18.828	43.608	2.279
PI437202	0	17.823	42.891	1.819
PI437208	0	17.184	43.772	1.827
PI437211B	0	18.178	43.469	1.993
PI437217	0	18.72	43.628	2.312
PI437221	0	17.447	43.684	1.887
PI437222	0	18.811	44.075	2.149
PI437223A	0	18.678	44.425	2.017
PI437224	0	17.7	45.634	1.963
PI437225	0	18.609	44.542	2.313
PI437227	0	17.176	43.634	1.846
PI437232	0	17.552	43.274	1.879
PI437239	0	18.939	42.334	2.184
PI437240	0	18.737	43.773	2.221
PI437241	0	17.42	43.42	1.92
PI437242	0	17.495	44.188	1.842
PI437243	0	17.185	44.605	1.91
PI437244	0	18.285	45.089	2.229
PI437245	0	18.755	44.416	2.323
PI437246A	0	18.757	43.955	2.339
PI437246B	0	20.178	42.57	2.293
PI437246C	0	18.839	45.33	2.274
PI437249	0	18.531	42.401	1.752
PI437250	0	17.491	45.18	1.967
PI437251B	0	18.183	42.384	2.033
PI437252	0	17.907	43.539	2.07
PI437253	0	17.698	43.129	1.884
PI437255	0	18.462	41.911	1.961
PI437256	0	18.1	42.412	1.974
PI437257	0	18.014	42.838	2.022
PI437259	0	17.922	43.116	1.923
PI437260A	0	17.362	42.596	1.814
PI437261A	0	17.713	43.297	2.031
PI437261B	0	16.925	44.07	1.757
PI437261C	0	17.774	43.003	1.781
PI437261D	0	17.669	43.459	2.008
PI437262	0	17.093	43.365	1.886
PI437263	0	18.037	42.945	1.914
PI437264	0	18.725	41.613	1.985
PI437265B	0	17.873	43.076	2.055
PI437265C	0	17.903	42.716	1.988
PI437265D	0	18.87	43.343	2.186
PI437267	0	17.518	43.813	1.888
PI437268	0	18.47	42.58	2.141
PI437275	0	17.592	43.04	1.729
PI437276	0	17.88	42.809	2.105
PI437279	0	17.03	44.169	1.91
PI437281	0	16.98	43.541	1.884
PI437283	0	18.101	45.842	2.042
PI437284	0	17.917	42.672	1.677
PI437285	0	19.429	42.429	2.316
PI437287	0	19.038	41.665	2.487
PI437288	0	17.055	43.541	1.854
PI437289	0	17.251	43.746	1.96
PI437292A	0	17.231	42.903	1.814
PI437292B	0	17.827	43.387	1.918
PI437293	0	17.645	44.367	1.772
PI437295	0	17.754	44.964	2.251
PI437296	0	17.292	46.166	1.974
PI437297	0	18.357	42.44	1.918
PI437302	0	19.2	43.85	1.84
PI437305	0	19.109	42.085	2.168
PI437306A	0	19.068	42.105	2.28
PI437339A	0	17.811	46.26	2.312
PI437344A	0	18.914	44.53	2.314
PI437351	0	19.389	42.462	2.082
PI437354	0	18.352	45.907	2.159
PI437363A	0	17.645	46.996	2.204
PI437380	0	18.469	44.77	2.337
PI437389A	0	19.405	42.664	2.355
PI437413	0	18.66	43.753	2.356
PI437419A	0	17.269	46.439	2.172
PI437483	0	19.183	43.49	2.302
PI437490	0	16.824	46.327	1.977
PI437501A	0	18.655	45.289	2.373
PI437502	0	18.694	45.661	2.396
PI437503	0	18.732	44.76	2.244
PI437506	0	18.56	44.319	2.253
PI437507	0	18.969	44.347	2.353
PI437512	0	18.295	45.97	2.045
PI437521	0	18.59	46.337	2.227
PI437523	0	17.556	43.07	1.919
PI437526A	0	18.404	45.119	2.294
PI437529	0	19.625	43.608	2.299
PI437537	0	19.255	42.591	2.337
PI437542	0	18.416	44.951	2.185
PI437552	0	19.172	43.843	2.31
PI437561	0	18.266	45.269	2.267
PI437564	0	19.303	44.378	2.374
PI437565	0	19.894	42.39	2.276
PI437566	0	18.782	44.193	2.266
PI437570	0	13.81	45.32	1.559
PI437579	0	18.698	44.418	2.266
PI437582	0	18.726	45.179	2.381
PI437590	0	19.049	44.14	2.203
PI437597A	0	19.564	43.716	2.128
PI437597B	0	18.799	44.036	2.301
PI437597C	0	19.641	43.479	2.146
PI437600	0	18.993	44.388	2.506
PI437611B	0	18.9	44.089	2.319
PI437615A	0	18.921	44.382	2.246
PI437615B	0	18.495	45.111	2.399
PI437620	0	18.65	45.338	2.164
PI437630A	0	18.974	43.78	2.354
PI437633A	0	17.96	45.01	2.267
PI437633B	0	18.417	43.977	2.343
PI437646A	0	18.915	44.64	2.393
PI437650A	0	19.492	43.581	2.255
PI437659	0	18.994	44.179	2.216
PI437665	0	18.748	44.464	2.298
PI437676A	0	19.164	43.536	2.241
PI437676B	0	18.748	43.6	2.09
PI437680B	0	18.486	44.616	2.215
PI437681	0	18.022	45.909	2.22
PI437720	0	19.466	43.763	2.09
PI437721A	0	16.572	47.376	1.332
PI437740A	0	18.96	44.3	2.407
PI437740B	0	18.745	45.314	2.357
PI437750	0	18.398	43.846	1.879
PI437753A	0	18.535	45.086	2.261
PI437756A	0	19.365	43.726	2.169
PI437764	0	18.703	44.435	2.281
PI437766	0	18.499	44.637	2.44
PI437768	0	18.766	44.45	2.291
PI437769	0	18.831	44.494	2.331
PI437772B	0	18.63	44.582	2.306
PI437775	0	18.936	44.217	2.303
PI437784	0	19.219	43.058	2.48
PI437831	0	18.693	44.655	2.278
PI437832	0	19.761	42.661	2.357
PI437857A	0	19.203	43.858	2.227
PI437872	0	18.971	44.435	2.31
PI437910A	0	18.82	44.863	2.252
PI437910B	0	18.768	44.669	2.319
PI437915A	0	18.959	42.351	2.535
PI437915B	0	19.091	43.457	2.343
PI437917	0	19.065	44.021	2.334
PI437955A	0	18.836	44.333	2.292
PI437977	0	19.47	43.651	2.339
PI437989	0	18.445	46.076	2.209
PI437991A	0	19.213	44.746	2.359
PI437991B	0	19.611	44.019	2.615
PI437995A	0	18.143	45.111	2.166
PI437996B	0	18.781	44.43	2.305
PI437998	0	18.604	44.21	2.255
PI437999	0	18.728	44.637	2.425
PI438013	0	18.932	44.098	2.239
PI438014	0	17.937	45.248	2.189
PI438015	0	19.042	43.446	2.329
PI438016A	0	19.258	44.819	2.267
PI438016B	0	18.936	44.082	2.368
PI438019A	0	18.555	45.475	2.149
PI438020	0	18.85	45.058	2.163
PI438021	0	18.481	44.244	2.433
PI438022	0	18.868	44.505	2.23
PI438025	0	18.853	44.027	2.328
PI438027A	0	19.14	43.767	2.306
PI438029	0	18.543	45.52	2.17
PI438035	0	19.177	44.045	2.225
PI438037	0	18.843	43.784	2.297
PI438039	0	19.419	43.782	2.564
PI438040	0	19.16	43.974	2.255
PI438041	0	18.272	44.333	2.25
PI438050A	0	19.039	44.563	2.364
PI438094A	0	18.171	44.367	2.099
PI438109A	0	17.887	45.054	2.151
PI438117	0	19.534	43.952	2.391
PI438138A	0	18.601	44.166	2.258
PI438148	0	19.051	45.264	2.34
PI438155	0	18.247	45.654	2.48
PI438157	0	18.576	44.402	2.266
PI438158A	0	19.044	43.459	2.325
PI438159	0	17.305	45.25	2.333
PI438162	0	19.016	45.01	2.365
PI438200	0	19.127	43.622	2.209
PI438204	0	19.072	43.595	2.359
PI438208	0	18.582	44.476	2.141
PI438217	0	18.095	45.492	2.018
PI438233A	0	18.661	43.517	2.455
PI438233B	0	18.679	44.391	2.305
PI438239A	0	18.058	43.002	1.962
PI438264	0	18.752	44.617	2.251
PI438265	0	18.87	44.996	2.271
PI438267	0	19.196	43.527	2.361
PI438277	0	15.868	46.694	1.659
PI438279	0	19.494	42.975	1.926
PI438313	0	19.001	42.025	1.957
PI438319A	0	17.96	43.797	2.227
PI438327	0	19.025	43.713	2.315
PI438336	0	18.959	41.343	2.102
PI438337	0	18.68	45.113	2.438
PI438348A	0	19.403	43.108	2.478
PI438348B	0	19.043	43	2.205
PI438358A	0	17.355	45.247	2.147
PI438358B	0	17.839	45.081	2.34
PI438359	0	19.56	42.566	2.477
PI438360B	0	18.741	42.886	2.28
PI438364	0	19.105	43.225	2.41
PI438375B	0	18.898	44.383	2.256
PI438379	0	18.911	43.113	2.109
PI438384	0	19.376	40.625	2.147
PI438385	0	19.699	42.93	2.291
PI438387	0	18.645	44.105	2.196
PI438389	0	18.572	43.836	2.056
PI438390	0	19.428	42.892	2.472
PI438392	0	19.423	43.095	2.47
PI438395	0	18.081	45.197	2.011
PI438399	0	19.296	42.777	2.532
PI438400	0	18.108	43.462	1.934
PI438402	0	19.637	41.596	2.369
PI438406	0	18.269	43.247	2.166
PI438416	0	19.058	43.809	1.987
PI438417	0	20.247	42.545	2.247
PI438456	0	17.952	43.609	2.153
PI438468	0	18.748	44.603	2.328
PI438469	0	18.876	41.853	2.06
PI438470	0	20.235	42.216	2.576
PI438482	0	19.127	43.977	2.117
PI438510	0	18.671	42.302	2.126
PI442026	0	19.804	42.856	2.474
PI442038B	0	18.264	43.485	1.993
PI445787	0	19.739	42.956	2.29
PI445790	0	18.304	45.384	2.255
PI445792	0	19.687	42.145	2.631
PI445795	0	19.145	42.57	2.498
PI445816A	0	18.864	44.618	2.269
PI445821	0	19.526	42.665	2.47
PI445823	0	19.107	43.7	2.525
PI445827A	0	17.144	47.053	1.808
PI445827B	0	17.258	47.314	1.725
PI445829A	0	20.326	41.407	2.477
PI445829B	0	19.876	41.78	2.48
PI445831	0	19.352	41.642	2.155
PI445833	0	19.292	43.144	2.096
PI548571	I	19.668	42.198	2.429
PI458244C	IV	18.041	44.965	1.787
PI548571	I	19.668	42.198	2.429
PI548498	0	19.045	43.034	2.031
PI079691	III	17.427	46.899	2.254
PI548667	V	20.016	42.827	3.168
PI424005	III	15.049	48.336	1.376
PI468919	III	12.255	47.582	0.699
PI504481	III	18.022	43.524	2.055
PI504482	IV	16.541	45.161	1.551
PI504486	II	19.618	44.164	2.617
PI504487	III	17.508	43.465	2.009
PI504490	II	19.693	43.811	1.804
PI504493	I	17.247	45.893	1.913
PI504500	II	19.616	43.4	2.382
PI504501	II	19.538	43.275	2.438
PI504503	IV	16.393	45.135	1.667
PI504508	III	19.043	44.829	1.868
PI504509	IV	18.598	43.054	1.884
PI506420	IV	19.454	43.522	2.76
PI506838B	III	17.668	43.867	1.947
PI507174	II	18.291	43.646	1.786
PI507196	II	16.936	46.603	1.656
PI507268	IV	18.517	41.872	1.962
PI534647	III	19.86	42.178	3.413
PI534648	III	20.322	42.826	3.328
PI548571	I	19.668	42.198	2.429
PI549045A	IV	12.322	49.096	0.674
PI561233B	II	19.654	42.217	2.513
PI561233C	II	19.727	42.484	2.303
PI567344A	IV	18.342	42.132	1.568
PI573008	II	20.901	41.669	3.301
PI577798	IV	19.238	44.18	2.79
PI578057	III	21.391	41.387	2.98
PI578363	II	16.549	46.453	1.593
PI578365	II	18.181	44.42	1.567
PI578368	III	19.428	43.547	2.721
PI578369	II	19.143	44.445	2.455
PI578370	III	19.466	43.878	2.422
PI578376	II	18.262	42.574	1.968
PI578378	II	19.832	42.612	2.344
PI578380B	II	19.659	42.848	2.602
PI578383	IV	17.747	43.641	1.975
PI578390	II	19.972	42.678	2.586
PI578399	II	18.53	43.4	2.043
PI578401D	II	19.27	42.758	2.33
PI578402	II	20.701	41.985	2.462
PI578405	II	20.202	42.075	2.639
PI578406	II	20.897	41.477	2.429
PI578409B	II	20.017	42.56	2.534
PI578410	II	20.441	42.481	2.586
PI578411	II	20.619	41.548	2.695
PI578412	II	19.375	43.702	2.194
PI578413	II	20.168	41.98	2.399
PI578414	II	20.533	41.816	2.423
PI578416	II	19.648	41.429	2.382
PI578419A	II	18.402	42.716	2.33
PI578419B	II	19.631	42.784	2.448
PI578473B	IV	18.86	43.673	1.564
PI578477B	IV	18.083	45.38	1.951
PI578477C	IV	17.794	45.43	1.985
PI578478A	IV	19.193	44.743	2.401
PI578490	IV	18.781	44.356	2.239
PI578492	II	19.853	42.31	2.658
PI578493	II	20.835	42.65	2.418
PI578494A	IV	19.783	42.439	2.443
PI578495	IV	19.336	42.621	2.596
PI578497A	III	18.286	44.142	2.274
PI578497B	III	19.983	43.212	2.611
PI578498A	III	18.13	45.905	1.949
PI578499A	II	15.846	45.973	1.079
PI578499B	II	15.964	45.684	1.29
PI578499C	II	15.924	45.052	1.238
PI578505	II	20.444	42.281	2.591
PI583366	IV	19.579	43.07	2.969
PI583835	III	20.497	41.312	2.55
PI583837	III	20.641	41.238	2.755
PI584441	III	21.272	41.776	3.062
PI586980	III	19.297	44.187	3.379
PI587185	III	20.18	43.111	3.561
PI587981	III	17.028	45.473	1.316
PI587987A	IV	19.856	43.562	1.721
PI587989B	IV	17.955	45.302	1.622
PI587999A	IV	17.828	46.591	1.314
PI587999B	IV	18.273	46.366	1.695
PI587999C	IV	17.292	45.936	1.503
PI588008C	IV	17.798	43.809	1.41
PI588052A	IV	18.53	45.002	1.733
PI590931	IV	20.201	42.001	3.425
PI590932	IV	19.701	42.602	3.336
PI592901	II	19.613	41.666	2.464
PI592928	II	19.241	42.93	1.901
PI592930	II	19.139	44.46	1.61
PI592932	II	19.188	43.436	1.79
PI592933	II	20.376	43.209	1.932
PI592935	III	18.644	44.291	1.667
PI592936	II	19.114	45.181	2.754
PI592937	IV	16.895	43.368	2.037
PI592938	II	19.326	44.099	2.357
PI592939	IV	19.319	41.512	2.585
PI592940	IV	19.141	42.101	2.582
PI592941	II	20.653	42.616	2.687
PI592942	III	18.617	44.579	2.406
PI592944	II	19.954	41.826	2.523
PI592947	IV	19.182	44.1	2.51
PI592948	IV	20.216	43.297	2.694
PI592949	IV	18.839	47.034	1.998
PI592953	IV	18.478	44.658	2.19
PI592954	II	18.487	44.051	2.029
PI592956A	II	18.728	43.614	2.75
PI592956C	II	17.582	46.152	2.354
PI592959	II	20.809	41.147	2.57
PI592968	II	20.269	42.093	2.676
PI592969	II	21.301	40.12	2.436
PI592971	III	20.139	42.41	2.705
PI592972	II	20.298	41.745	2.383
PI592973	II	20.139	42.849	2.764
PI592974	III	20.948	41.046	2.78
PI592978	III	19.14	43.318	2.38
PI592979	II	20.237	42.62	2.493
PI592980	IV	20.117	42.551	2.515
PI592981	III	19.479	43.995	2.466
PI593256	IV	19.426	43.865	3.419
PI593258	III	20.328	42.849	3.435
PI593259	III	20.372	43.706	3.114
PI593654	IV	19.406	44.716	3.429
PI593956B	II	20.515	40.857	2.457
PI593956C	II	20.036	43.148	2.197
PI593964	II	19.359	42.595	2.405
PI594020	IV	19.127	45.24	2.607
PI594153	III	18.405	43.7	2.158
PI594156	III	18.131	43.487	1.61
PI594166	III	18.715	43.94	1.753
PI594208	IV	16.539	45.45	2.046
PI594227A	III	19.167	42.919	1.981
PI594227B	III	19.037	43.007	2.009
PI594250	IV	17.939	43.843	1.823
PI594252B	II	16.56	44.978	1.751
PI594280A	III	18.451	42.233	2.155
PI594280D	IV	19.329	42.593	2.154
PI594280E	IV	19.11	42.269	2.183
PI594282	III	18.926	42.77	1.835
PI594283	IV	19.281	43.032	2.036
PI594289	IV	19.451	42.489	2.122
PI594295	IV	18.117	43.896	1.911
PI594304B	II	18.746	43.085	2.197
PI594393	IV	17.668	46.319	1.839
PI594398B	IV	20.068	42.524	2.209
PI594401A	III	18.275	45.233	1.987
PI594402	III	18.749	43.208	1.9
PI594403	IV	18.716	45.05	1.886
PI594405	III	18.362	44.646	2.08
PI594406	IV	19.632	44.405	2.213
PI594407	III	19.469	44.656	2.299
PI594408	III	18.313	45.496	1.589
PI594409A	IV	18.321	44.898	2.072
PI594409B	III	18.794	44.943	2.25
PI594410	IV	19.483	44.521	2.19
PI594411	IV	18.338	45.543	1.748
PI594412	IV	19.822	43.033	1.99
PI594413	IV	19.099	43.669	2.217
PI594438	II	17.314	43.328	1.68
PI594441	IV	17.707	45.811	1.523
PI594442A	IV	16.155	48.227	1.646
PI594442B	IV	17.743	45.927	1.454
PI594443	IV	18.426	44.8	1.492
PI594444B	III	17.68	46.221	1.46
PI594445	III	17.516	47.797	1.391
PI594446	IV	17.171	46.176	1.473
PI594448A	IV	18.995	44.23	1.525
PI594451	III	16.688	46.118	1.171
PI594453	IV	17.393	45.648	1.561
PI594454A	II	18.124	43.129	1.807
PI594454B	III	17.288	46.349	1.339
PI594456A	III	17.04	46.285	1.27
PI594456B	II	16.955	47.072	1.317
PI594457A	III	18.309	45.8	1.646
PI594457B	IV	17.83	45.751	1.629
PI594459	IV	17.641	44.922	1.584
PI594460	III	18.004	45.374	1.536
PI594462	IV	17.483	44.775	1.513
PI594463A	IV	18.165	43.248	1.391
PI594463B	IV	18.806	44.223	1.463
PI594464	II	16.277	48.752	1.242
PI594466	II	15.86	45.043	1.146
PI594467	III	18.048	45.52	1.697
PI594469A	III	17.824	44.298	1.383
PI594469B	III	18.098	43.984	1.308
PI594471A	III	16.727	44.851	1.127
PI594471B	IV	17.849	44.914	2.025
PI594476	IV	18.463	44.333	1.377
PI594486A	IV	16.957	45.62	1.636
PI594496	IV	16.355	46.5	1.408
PI594501A	IV	17.295	44.942	1.681
PI594550	II	15.836	46.187	1.488
PI594576	IV	17.244	44.973	1.501
PI594583	IV	18.792	44.015	1.605
PI594587	IV	18.182	45.41	1.494
PI594599	IV	16.55	44.414	1.285
PI594608A	IV	18.852	45.612	1.631
PI594619	IV	18.114	47.787	1.593
PI594670B	IV	18.805	45.45	1.645
PI594689	III	17.397	45.897	1.481
PI594690A	IV	17.911	44.872	1.329
PI594692	IV	18.684	45.14	1.635
PI594693A	IV	18.411	44.63	1.688
PI594693B	IV	18.482	44.412	1.876
PI594695	IV	18.639	45.448	1.615
PI594696B	IV	17.638	44.564	1.486
PI594708A	IV	15.841	46.468	1.339
PI594714	III	16.706	48.58	1.429
PI594792A	V	18.499	44.326	1.91
PI594795	IV	17.967	46.012	1.855
PI594817	III	17.17	45.162	1.622
PI594818	III	17.25	44.717	1.625
PI594821B	IV	18.049	44.818	1.494
PI594845	IV	18.057	45.943	1.72
PI594853	IV	18.132	46.59	1.52
PI594871	III	18.216	46.069	1.861
PI594872	IV	17.687	45.269	1.5
PI594873	IV	16.663	45.455	1.636
PI594886	IV	16.984	45.981	1.573
PI594900A	III	17.556	46.665	2.04
PI594902	I	17.937	44.914	1.403
PI595081	IV	20.592	41.425	3.26
PI595926	III	19.385	44.465	3.424
PI596407	III	20.006	42.153	3.186
PI597381	II	19.04	43.473	3.371
PI597382	IV	20.434	42.206	3.667
PI597386	II	20.267	43.299	3.343
PI597387	III	19.961	41.398	3.366
PI597408	II	19.576	43.253	2.684
PI597411B	II	19.353	42.456	2.433
PI597412	II	20.553	41.463	2.849
PI597441	II	19.704	41.514	2.312
PI597464	II	16.777	47.078	1.773
PI597474	IV	19.653	42.196	2.386
PI597475A	IV	18.078	44.281	2.135
PI597475B	IV	18.119	44.034	2.208
PI597477	IV	18.908	42.755	2.474
PI597478A	III	19.277	42.485	2.605
PI597478B	III	19.651	43.406	2.761
PI597479	IV	18.678	42.813	1.887
PI597480A	IV	19.315	41.933	2.627
PI597480B	IV	19.605	42.097	2.658
PI597481	IV	19.381	43.423	2.716
PI597482	III	22.25	40.218	3.46
PI597483	IV	18.757	42.827	2.317
PI597484	IV	19.999	43.513	2.832
PI597485	IV	18.571	43.204	2.43
PI597486	IV	18.754	44.737	2.884
PI598124	III	19.942	41.439	3.395
PI599509	III	17.262	42.696	1.857
PI602059	II	20.572	39.707	3.106
PI602060	II	20.881	40.441	3.684
PI602490	II	20.02	42.928	2.531
PI602491	III	19.54	42.913	2.501
PI602492	III	20.702	40.584	2.562
PI602499	III	16.592	47.343	1.574
PI602500A	IV	18.213	45.716	1.774
PI602500B	IV	18.474	45.335	1.765
PI602501	IV	18.492	43.441	1.978
PI602502A	III	18.622	43.159	2.399
PI602502B	IV	18.805	43.005	2.394
PI602993	IV	17.103	46.123	2.02
PI603155	IV	17.404	46.449	1.801
PI603156	IV	17.299	45.721	2.002
PI603157	IV	17.503	44.465	1.759
PI603158	IV	16.95	43.572	2.11
PI603159	IV	18	44.999	2.038
PI603160	IV	17.804	45.319	1.967
PI603162	IV	16.735	43.633	2.4
PI603165A	IV	17.541	46.153	1.744
PI603165B	IV	17.899	45.106	1.649
PI603166	IV	17.949	44.878	1.981
PI603167	III	18.714	44.334	2.06
PI603168	V	17.67	44.821	1.962
PI603171	IV	16.973	45.912	1.773
PI603172	IV	17.478	46.381	1.751
PI603174A	IV	15.666	45.746	1.964
PI603174B	IV	16.671	45.53	2.266
PI603175	IV	16.593	47.052	1.685
PI603176A	IV	16.576	45.997	1.905
PI603303	II	19.312	42.757	2.36
PI603335B	II	21.025	40.103	2.459
PI603336	II	18.983	43.461	2.19
PI603340	II	19.536	42.937	2.447
PI603347	II	19.702	43.798	2.32
PI603358A	II	20.341	42.891	2.532
PI603365	II	19.602	43.99	2.377
PI603366	II	20.079	42.442	2.636
PI603369	II	20.717	43.091	2.761
PI603372	II	19.513	43.07	2.262
PI603374	II	19.389	44.147	2.088
PI603381A	II	19.005	42.859	2.633
PI603381B	II	18.857	43.384	2.719
PI603381C	II	19.117	42.994	2.639
PI603384	III	19.834	42.802	2.367
PI603385	II	19.713	42.239	2.335
PI603387	II	18.767	43.808	1.846
PI603389	II	19.51	43.789	2.25
PI603390A	II	18.88	44.304	2.494
PI603392	III	18.574	43.838	2.202
PI603393	III	19.317	42.928	2.167
PI603394	III	19.564	42.6	2.486
PI603395	III	18.388	45.089	2.226
PI603396	III	19.294	44.787	2.564
PI603397	IV	18.237	44.267	2.126
PI603398A	II	18.512	45.428	2.37
PI603398B	III	19.275	44.554	2.426
PI603399	II	19.045	44.944	2.188
PI603401	IV	18.172	45.484	1.751
PI603402	III	18.771	43.854	2.065
PI603403	II	19.052	43.963	2.233
PI603404	IV	17.959	45.336	1.871
PI603405A	II	18.802	43.411	2.45
PI603405B	IV	18.971	43.523	1.911
PI603406	III	18.923	44.269	2.212
PI603407	IV	19.209	42.395	2.334
PI603409	IV	20.068	42.861	2.051
PI603410	IV	19.023	44.816	1.768
PI603411	IV	16.499	45.233	1.882
PI603412A	II	16.391	44.654	2.034
PI603412B	II	16.462	44.859	1.917
PI603413	IV	18.981	44.882	2.095
PI603415	III	18.568	45.947	2.109
PI603416	IV	18.362	44.511	2.151
PI603417	IV	19.1	44.641	2.322
PI603418A	III	19.471	42.426	2.727
PI603418B	III	19.634	42.936	2.683
PI603418C	III	19.627	43.215	2.663
PI603418D	IV	19.303	43.246	2.604
PI603419A	II	19.476	43.672	2.148
PI603419B	IV	19.129	43.629	2.131
PI603419C	IV	19.335	43.083	2.157
PI603420	II	15.823	44.816	1.788
PI603421B	III	16.62	43.813	1.733
PI603422A	II	16.169	43.944	1.507
PI603423A	III	16.902	45.32	2.015
PI603423B	III	17.998	44.692	2.015
PI603425	II	15.942	45.145	1.524
PI603426G	II	16.379	44.142	1.998
PI603427C	III	17.091	49.088	2.126
PI603428B	II	17.57	47.15	2.363
PI603428C	III	17.92	46.256	2.069
PI603428D	III	18.269	45.438	2.036
PI603429D	II	17.31	46.02	2.637
PI603430A	II	19.33	44.317	2.321
PI603433B	II	19.867	42.215	2.314
PI603434	III	19.47	43.632	2.949
PI603436A	II	20.76	41.636	2.43
PI603436B	II	18.472	44.387	2.124
PI603438C	II	17.332	45.448	2.188
PI603438D	II	19.276	44.652	2.475
PI603438E	III	18.305	45.388	2.162
PI603441	II	19.382	44.434	2.142
PI603442	III	17.802	44.744	2.309
PI603443C	II	15.448	45.941	1.823
PI603444A	II	16.91	45.151	1.918
PI603444C	II	16.941	45.786	2.175
PI603445B	IV	16.331	44.714	1.889
PI603446	II	18.039	42.263	2.213
PI603448	IV	18.188	43.674	2.101
PI603449	IV	17.556	46.005	2.028
PI603451B	IV	17.675	44.555	2.149
PI603452	III	17.378	45.43	1.956
PI603453	IV	18.363	45.446	2.006
PI603454	IV	19.875	43.706	3.1
PI603455A	III	17.815	43.451	2.382
PI603455B	IV	19.596	46.209	2.251
PI603456	III	18.155	45.385	2.316
PI603457A	IV	19.092	43.862	2.309
PI603457B	IV	19.406	44.064	2.533
PI603457C	IV	17.9	45.251	1.943
PI603458A	IV	16.403	47.091	2.058
PI603458B	IV	17.195	46.35	2.289
PI603459	IV	17.345	46.903	2.036
PI603460	IV	17.644	46.061	1.968
PI603462	IV	17.78	44.419	2.208
PI603463	II	18.668	42.837	2.219
PI603464	II	17.699	44.173	2.033
PI603465B	IV	18.574	45.713	2.082
PI603465D	IV	18.454	44.794	1.973
PI603466A	IV	18.012	45.3	1.745
PI603466B	IV	18.689	44.72	2.134
PI603467	II	17.78	46.397	2.061
PI603468	IV	18.219	44.102	1.754
PI603469	IV	18.735	44.183	1.733
PI603471	II	17.553	46.606	1.943
PI603472A	II	17.076	44.415	1.937
PI603472B	IV	16.173	46.893	1.961
PI603473	III	17.495	46.605	2.045
PI603474	II	17.77	46.556	2.048
PI603475	III	17.5	46.267	1.794
PI603477B	III	17.43	46.873	2.112
PI603478	IV	17.946	44.619	1.867
PI603480	II	18.395	45.548	2.232
PI603482	II	17.842	45.713	2.018
PI603483	II	17.849	44.493	2.007
PI603485	III	17.831	45.352	1.972
PI603486	III	17.838	44.312	2.024
PI603487B	IV	18.469	48.234	1.926
PI603487C	IV	18.717	45.455	2.131
PI603489	IV	17.458	44.652	1.821
PI603490	IV	17.41	44.009	1.827
PI603491	IV	17.004	43.559	1.881
PI603492	IV	16.912	46.335	2.151
PI603493	IV	15.259	43.783	1.677
PI603494	IV	17.103	44.525	1.708
PI603495A	IV	17.509	44.517	2.133
PI603496A	IV	17.262	44.98	1.864
PI603496B	IV	17.788	45.975	1.903
PI603497	III	15.99	43.292	1.726
PI603498A	IV	17.999	44.236	1.922
PI603501	IV	17.534	45.188	1.841
PI603502A	III	17.495	44.569	1.442
PI603502B	IV	17.153	45.78	1.534
PI603502C	IV	17.246	44.712	1.499
PI603502D	IV	18.148	43.909	1.744
[truncated: 1,202 more rows]
